# Supplementary material for: Somatic genome alterations in relation to age in lung squamous cell carcinoma
Source: Oncotarget. 2018 Aug 14;9(63):32161–72. doi: 10.18632/oncotarget.25848 (PMC6114948; doi:10.18632/oncotarget.25848)
Supplement: Supplementary file 2 [file oncotarget-09-32161-s002.xlsx]

## Sheet: Table S2
	SNP*					CNV					methylation
classification	n	rho [95%CI]	p-value	FDR		n	rho [95%CI]	p-value	FDR		n	rho [95%CI]	p-value	FDR
Global	480	-0.08 [-0.17 0.01]	0.0774	0.262		477	-0.05 [-0.14 0.04]	0.316	0.724		358	-0.11 [-0.22 -0.01]	0.0296	0.228
Transversion.Status
High	387	-0.1 [-0.2 0]	0.0401	0.241		385	-0.05 [-0.15 0.05]	0.324	0.724		291	-0.1 [-0.21 0.01]	0.0981	0.294
Low	84	0.18 [-0.05 0.38]	0.109	0.262		84	0.07 [-0.18 0.29]	0.543	0.724		60	-0.18 [-0.42 0.09]	0.159	0.318
tobacco_smoking_history_indicator
1	18	0.16 [-0.37 0.65]	0.531	0.667		18	0.32 [-0.22 0.71]	0.197	0.724		13	-0.04 [-0.7 0.62]	0.892	0.95
2	131	-0.12 [-0.29 0.05]	0.158	0.316		130	0.06 [-0.11 0.24]	0.526	0.724		114	-0.19 [-0.35 -0.02]	0.048	0.228
3	78	-0.19 [-0.39 0.03]	0.103	0.262		78	0 [-0.23 0.23]	0.976	0.976		54	-0.26 [-0.5 0]	0.057	0.228
4	236	-0.07 [-0.2 0.07]	0.286	0.49		235	-0.13 [-0.26 0]	0.0461	0.395		162	-0.04 [-0.2 0.11]	0.597	0.796
5	5	0.05 [-1 1]	0.935	0.935		5	0.1 [-1 1]	0.95	0.976		5	-0.1 [-1 1]	0.95	0.95
ajcc_pathologic_tumor_stage
1	233	-0.05 [-0.18 0.08]	0.432	0.648		231	0.05 [-0.08 0.17]	0.485	0.724		168	-0.12 [-0.27 0.02]	0.124	0.298
2	153	0.02 [-0.14 0.17]	0.799	0.872		152	-0.06 [-0.21 0.1]	0.485	0.724		129	-0.1 [-0.28 0.07]	0.252	0.378
3	83	-0.34 [-0.53 -0.14]	0.00179	0.0215		83	-0.2 [-0.39 0.01]	0.0658	0.395		54	-0.16 [-0.41 0.12]	0.236	0.378
4	7	-0.29 [-0.89 0.65]	0.556	0.667		7	-0.11 [-1 0.76]	0.84	0.976		4	-0.2 [-1 1]	0.917	0.95
*low impact mutations excluded
