# Supplementary material for: Somatic genome alterations in relation to age in lung squamous cell carcinoma
Source: Oncotarget. 2018 Aug 14;9(63):32161–72. doi: 10.18632/oncotarget.25848 (PMC6114948; doi:10.18632/oncotarget.25848)
Supplement: Supplementary file 3 [file oncotarget-09-32161-s003.xlsx]

## Sheet: SNP
gene	rho	p-value	FDR	description
DLGAP5	0.172115	0.000151049	0.925906	discs, large (Drosophila) homolog-associated protein 5
HAS2	-0.169307	0.000194076	0.925906	hyaluronan synthase 2
CYP4F2	-0.16891	0.000201014	0.925906	cytochrome P450, family 4, subfamily F, polypeptide 2
TRPM7	-0.164319	0.000300049	0.925906	transient receptor potential cation channel, subfamily M, member 7
RPS9	0.164051	0.000307041	0.925906	ribosomal protein S9
GPD2	-0.154219	0.00069823	0.925906	glycerol-3-phosphate dehydrogenase 2 (mitochondrial)
LAP3	0.153892	0.000717032	0.925906	leucine aminopeptidase 3
ZNF253	-0.152415	0.00080776	0.925906	zinc finger protein 253
IGHV3-21	-0.149037	0.00105654	0.925906
PAPD5	0.148522	0.00110013	0.925906	PAP associated domain containing 5
PRR23C	0.146808	0.00125749	0.925906	proline rich 23C
TEX13A	-0.1461	0.00132833	0.925906	testis expressed 13A
FAM114A1	-0.145086	0.00143629	0.925906	family with sequence similarity 114, member A1
FEZF1	-0.14481	0.00146701	0.925906	FEZ family zinc finger 1
COL1A1	-0.144705	0.00147882	0.925906	collagen, type I, alpha 1
CHL1	-0.14269	0.0017239	0.925906	cell adhesion molecule L1-like
TRBV5-4	-0.139499	0.00218911	0.925906
DGKG	0.139101	0.00225454	0.925906	diacylglycerol kinase, gamma 90kDa
FAM84A	-0.137628	0.0025127	0.925906	family with sequence similarity 84, member A
PGK1	-0.137111	0.00260953	0.925906	phosphoglycerate kinase 1
MYH3	-0.136747	0.00267971	0.925906	myosin, heavy chain 3, skeletal muscle, embryonic
HCN4	-0.136348	0.00275858	0.925906	hyperpolarization activated cyclic nucleotide-gated potassium channel 4
FUNDC2P2	0.135788	0.00287281	0.925906
RHPN2	-0.135665	0.00289856	0.925906	rhophilin, Rho GTPase binding protein 2
ZBTB10	0.135598	0.00291256	0.925906	zinc finger and BTB domain containing 10
TBX4	0.135545	0.00292364	0.925906	T-box 4
POLR3A	-0.135355	0.00296406	0.925906	polymerase (RNA) III (DNA directed) polypeptide A, 155kDa
CDH4	-0.135295	0.00297694	0.925906	cadherin 4, type 1, R-cadherin (retinal)
SLC5A7	-0.135263	0.00298395	0.925906	solute carrier family 5 (sodium/choline cotransporter), member 7
P2RX3	0.135065	0.00302665	0.925906	purinergic receptor P2X, ligand-gated ion channel, 3
TNC	-0.134843	0.0030754	0.925906	tenascin C
MROH8	-0.134042	0.00325742	0.925906	maestro heat-like repeat family member 8
PSG1	-0.133864	0.00329898	0.925906	pregnancy specific beta-1-glycoprotein 1
ACKR6	-0.1333	0.00343449	0.925906
SNX7	0.133027	0.00350189	0.925906	sorting nexin 7
HIST1H2BI	0.132612	0.0036064	0.925906	histone cluster 1, H2bi
CNTNAP5	-0.132469	0.00364311	0.925906	contactin associated protein-like 5
NET1	0.131946	0.0037804	0.925906	neuroepithelial cell transforming 1
FOXO4	-0.131316	0.00395188	0.925906	forkhead box O4
DDX42	0.131075	0.0040193	0.925906	DEAD (Asp-Glu-Ala-Asp) box helicase 42
LPL	0.131073	0.00402	0.925906	lipoprotein lipase
MAGEC2	-0.131063	0.00402259	0.925906	melanoma antigen family C, 2
NBR1	-0.130388	0.0042173	0.925906	neighbor of BRCA1 gene 1
CCDC88C	-0.130224	0.00426578	0.925906	coiled-coil domain containing 88C
TP53INP2	-0.129634	0.00444457	0.925906	tumor protein p53 inducible nuclear protein 2
C3P1	-0.129429	0.00450853	0.925906
CAND2	-0.129362	0.00452952	0.925906	cullin-associated and neddylation-dissociated 2 (putative)
PLSCR4	0.129113	0.0046083	0.925906	phospholipid scramblase 4
EEFSEC	-0.128943	0.00466286	0.925906	eukaryotic elongation factor, selenocysteine-tRNA-specific
LY6G6C	-0.128841	0.0046957	0.925906	lymphocyte antigen 6 complex, locus G6C
C2orf42	0.128608	0.00477189	0.925906	chromosome 2 open reading frame 42
CHAD	-0.128593	0.00477683	0.925906	chondroadherin
KCTD8	-0.128478	0.00481495	0.925906	potassium channel tetramerization domain containing 8
POU2F3	-0.12825	0.00489111	0.925906	POU class 2 homeobox 3
ZNF79	0.128099	0.00494206	0.925906	zinc finger protein 79
OR52N5	0.127997	0.00497678	0.925906	olfactory receptor, family 52, subfamily N, member 5
KPTN	-0.127683	0.00508524	0.925906	kaptin (actin binding protein)
MYL2	-0.127589	0.00511835	0.925906	myosin, light chain 2, regulatory, cardiac, slow
OVCH1	-0.127257	0.00523577	0.925906	ovochymase 1
INSRR	-0.127107	0.00528982	0.925906	insulin receptor-related receptor
BZRAP1	0.126357	0.00556696	0.925906	benzodiazapine receptor (peripheral) associated protein 1
PDE1C	-0.12612	0.00565728	0.925906	phosphodiesterase 1C, calmodulin-dependent 70kDa
RNF150	-0.126097	0.00566642	0.925906	ring finger protein 150
RPTN	-0.125715	0.00581467	0.925906	repetin
PDGFD	-0.125445	0.00592201	0.925906	platelet derived growth factor D
TFPI2	0.125208	0.00601732	0.925906	tissue factor pathway inhibitor 2
ZBED6CL	0.125056	0.00607943	0.925906	ZBED6 C-terminal like
HHIP	-0.125023	0.00609286	0.925906	hedgehog interacting protein
RGS22	-0.124634	0.00625446	0.925906	regulator of G-protein signaling 22
GCSAML	0.124389	0.00635795	0.925906	germinal center-associated, signaling and motility-like
ADCY4	-0.124154	0.00645864	0.925906	adenylate cyclase 4
ZNF852	0.12372	0.00664881	0.925906	zinc finger protein 852
C4orf21	-0.123703	0.00665649	0.925906	chromosome 4 open reading frame 21
OR8K5	-0.123491	0.00675098	0.925906	olfactory receptor, family 8, subfamily K, member 5
TMEM184C	-0.123339	0.00682004	0.925906	transmembrane protein 184C
OR2T4	-0.123325	0.00682625	0.925906	olfactory receptor, family 2, subfamily T, member 4
C1orf159	-0.123148	0.00690713	0.925906	chromosome 1 open reading frame 159
FARSA	0.122725	0.0071039	0.925906	phenylalanyl-tRNA synthetase, alpha subunit
GAPDH	-0.122556	0.00718359	0.925906	glyceraldehyde-3-phosphate dehydrogenase
TBC1D31	0.122434	0.00724177	0.925906	TBC1 domain family, member 31
IGHE	0.122246	0.0073323	0.925906
GPRC5C	-0.122112	0.00739744	0.925906	G protein-coupled receptor, family C, group 5, member C
NWD1	-0.121823	0.00753982	0.925906	NACHT and WD repeat domain containing 1
POF1B	-0.121428	0.00773827	0.925906	premature ovarian failure, 1B
ZNF529	-0.121398	0.00775335	0.925906	zinc finger protein 529
ZBTB20	-0.121376	0.00776483	0.925906	zinc finger and BTB domain containing 20
WDR27	-0.12122	0.00784488	0.925906	WD repeat domain 27
TRIM68	-0.121062	0.00792652	0.925906	tripartite motif containing 68
MR1	0.120859	0.0080326	0.925906	major histocompatibility complex, class I-related
LAG3	-0.120617	0.00816021	0.925906	lymphocyte-activation gene 3
TMX4	-0.120467	0.00824065	0.925906	thioredoxin-related transmembrane protein 4
TRAV12-1	0.120382	0.00828671	0.925906
STEAP4	-0.120374	0.00829103	0.925906	STEAP family member 4
EPHA2	-0.120128	0.00842475	0.925906	EPH receptor A2
RP11-377D9.3	-0.120091	0.00844514	0.925906
PJA2	0.120075	0.00845366	0.925906	praja ring finger 2, E3 ubiquitin protein ligase
ZNF284	-0.119824	0.00859275	0.925906	zinc finger protein 284
OR2AG2	-0.119433	0.00881373	0.925906	olfactory receptor, family 2, subfamily AG, member 2
KIAA0319	0.119272	0.00890555	0.925906	KIAA0319
SEMA6C	0.119129	0.00898844	0.925906	sema domain, transmembrane domain (TM), and cytoplasmic domain, (semaphorin) 6C
KIF26B	-0.118873	0.00913826	0.925906	kinesin family member 26B
OR52R1	-0.118778	0.00919448	0.925906	olfactory receptor, family 52, subfamily R, member 1
MutSig	-0.11876	0.00920517	0.925906	dual specificity phosphatase 26 (putative)
ZPBP2	-0.11876	0.00920517	0.925906	zona pellucida binding protein 2
HPR	-0.118569	0.00931897	0.925906	haptoglobin-related protein
PTGIS	0.118447	0.00939275	0.925906	prostaglandin I2 (prostacyclin) synthase
TMEM121	-0.118378	0.00943402	0.925906	transmembrane protein 121
ZDHHC9	0.118335	0.00946044	0.925906	zinc finger, DHHC-type containing 9
PNPLA5	-0.118267	0.00950172	0.925906	patatin-like phospholipase domain containing 5
MADCAM1	-0.118256	0.00950852	0.925906	mucosal vascular addressin cell adhesion molecule 1
STARD6	-0.118005	0.00966256	0.925906	StAR-related lipid transfer (START) domain containing 6
ZNF585A	0.117795	0.00979364	0.925906	zinc finger protein 585A
ZNF665	-0.11773	0.00983459	0.925906	zinc finger protein 665
SSX6	-0.117615	0.00990695	0.925906
C2orf54	-0.117594	0.00992019	0.925906	chromosome 2 open reading frame 54
DOCK10	0.117553	0.0099467	0.925906	dedicator of cytokinesis 10
ARHGAP19-SLIT1	-0.117419	0.0100319	0.925906
CORO6	-0.117211	0.0101657	0.925906	coronin 6
RBM28	-0.117055	0.0102676	0.925906	RNA binding motif protein 28
PRR11	-0.116077	0.0109245	0.925906	proline rich 11
CEACAM6	-0.116043	0.0109481	0.925906	carcinoembryonic antigen-related cell adhesion molecule 6 (non-specific cross reacting antigen)
TFP1	-0.116023	0.010962	0.925906
SHD	-0.115976	0.010995	0.925906	Src homology 2 domain containing transforming protein D
IBA57	0.115953	0.011011	0.925906	IBA57, iron-sulfur cluster assembly homolog (S. cerevisiae)
GRIN3A	-0.11594	0.0110199	0.925906	glutamate receptor, ionotropic, N-methyl-D-aspartate 3A
CACNB3	0.11584	0.0110893	0.925906	calcium channel, voltage-dependent, beta 3 subunit
PTPRE	-0.115837	0.0110919	0.925906	protein tyrosine phosphatase, receptor type, E
CDK5R2	-0.115803	0.0111155	0.925906	cyclin-dependent kinase 5, regulatory subunit 2 (p39)
TRIM10	0.115664	0.0112135	0.925906	tripartite motif containing 10
EN2	0.115517	0.0113178	0.925906	engrailed homeobox 2
MFSD8	0.115322	0.0114575	0.925906	major facilitator superfamily domain containing 8
PPP1R3C	0.115299	0.011474	0.925906	protein phosphatase 1, regulatory subunit 3C
BOLA1	-0.115286	0.0114832	0.925906	bolA family member 1
PAGE1	-0.114944	0.0117323	0.925906	P antigen family, member 1 (prostate associated)
LCN8	0.114842	0.0118078	0.925906	lipocalin 8
NUP153	-0.114831	0.0118157	0.925906	nucleoporin 153kDa
GEN1	-0.114807	0.011834	0.925906	GEN1 Holliday junction 5' flap endonuclease
FASLG	0.114802	0.0118371	0.925906	Fas ligand (TNF superfamily, member 6)
MBOAT2	0.114764	0.011866	0.925906	membrane bound O-acyltransferase domain containing 2
RP11-85K15.2	-0.114754	0.0118733	0.925906
OPALIN	0.1147	0.0119132	0.925906	oligodendrocytic myelin paranodal and inner loop protein
TMC3	-0.114626	0.0119686	0.925906	transmembrane channel-like 3
C19orf12	0.114452	0.0120995	0.925906	chromosome 19 open reading frame 12
SIGLEC10	0.114429	0.012117	0.925906	sialic acid binding Ig-like lectin 10
CACNG1	-0.114372	0.01216	0.925906	calcium channel, voltage-dependent, gamma subunit 1
MCMDC2	-0.114352	0.0121755	0.925906	minichromosome maintenance domain containing 2
PPP2R1A	0.114311	0.0122061	0.925906	protein phosphatase 2, regulatory subunit A, alpha
UGT2B11	-0.114278	0.0122314	0.925906	UDP glucuronosyltransferase 2 family, polypeptide B11
IPO4	-0.114196	0.0122944	0.925906	importin 4
WDTC1	0.114181	0.0123057	0.925906	WD and tetratricopeptide repeats 1
KLK5	-0.114165	0.0123185	0.925906	kallikrein-related peptidase 5
OR5L2	-0.114164	0.0123187	0.925906	olfactory receptor, family 5, subfamily L, member 2
AHNAK2	-0.114164	0.0123189	0.925906	AHNAK nucleoprotein 2
DISC1	-0.114069	0.0123924	0.925906	disrupted in schizophrenia 1
SLC39A4	0.114007	0.0124403	0.925906	solute carrier family 39 (zinc transporter), member 4
SULF1	-0.113844	0.012567	0.925906	sulfatase 1
TARS	-0.113829	0.0125783	0.925906	threonyl-tRNA synthetase
ADRA2A	-0.113805	0.0125972	0.925906	adrenoceptor alpha 2A
RP1-37N7.4	-0.113805	0.0125972	0.925906
FCGR3A	-0.113744	0.0126451	0.925906	Fc fragment of IgG, low affinity IIIa, receptor (CD16a)
FLI1	-0.113715	0.0126683	0.925906	Fli-1 proto-oncogene, ETS transcription factor
ADRA2B	-0.113506	0.0128336	0.925906	adrenoceptor alpha 2B
BRDT	-0.113493	0.0128436	0.925906	bromodomain, testis-specific
HTN1	-0.113415	0.0129065	0.925906	histatin 1
HOXA10	-0.113393	0.0129237	0.925906	homeobox A10
ZFP30	0.113337	0.012969	0.925906	ZFP30 zinc finger protein
HLX	-0.113278	0.0130164	0.925906	H2.0-like homeobox
CRYGS	0.113227	0.0130572	0.925906	crystallin, gamma S
PLGLA	0.113213	0.0130688	0.925906
RBM4	0.113129	0.0131371	0.925906	RNA binding motif protein 4
OR6B2	-0.113087	0.013171	0.925906	olfactory receptor, family 6, subfamily B, member 2
SEMA3C	-0.113071	0.0131839	0.925906	sema domain, immunoglobulin domain (Ig), short basic domain, secreted, (semaphorin) 3C
NIF3L1	0.113067	0.0131872	0.925906	NIF3 NGG1 interacting factor 3-like 1 (S. cerevisiae)
KLHL31	-0.112942	0.0132899	0.925906	kelch-like family member 31
PDK1	0.112917	0.0133104	0.925906	pyruvate dehydrogenase kinase, isozyme 1
AC096649.3	-0.112864	0.0133535	0.925906
PTGDR2	-0.112846	0.0133689	0.925906	prostaglandin D2 receptor 2
ACTBL2	-0.112838	0.0133756	0.925906	actin, beta-like 2
OR4S2	0.112809	0.0133997	0.925906	olfactory receptor, family 4, subfamily S, member 2
OR4A5	-0.112769	0.0134322	0.925906	olfactory receptor, family 4, subfamily A, member 5
HS3ST5	0.112691	0.0134975	0.925906	heparan sulfate (glucosamine) 3-O-sulfotransferase 5
GBP5	-0.112685	0.013502	0.925906	guanylate binding protein 5
MRPL22	0.112655	0.0135272	0.925906	mitochondrial ribosomal protein L22
SLC5A11	-0.1125	0.013657	0.925906	solute carrier family 5 (sodium/inositol cotransporter), member 11
ERLEC1	0.112473	0.0136802	0.925906	endoplasmic reticulum lectin 1
PINK1	0.112473	0.0136802	0.925906	PTEN induced putative kinase 1
ERI3	-0.112467	0.0136847	0.925906	ERI1 exoribonuclease family member 3
TRAF3	0.112465	0.0136867	0.925906	TNF receptor-associated factor 3
C9orf66	-0.112464	0.0136872	0.925906	chromosome 9 open reading frame 66
ELK1	0.112324	0.0138055	0.925906	ELK1, member of ETS oncogene family
DLC1	-0.112201	0.0139111	0.925906	deleted in liver cancer 1
FCER2	-0.112189	0.0139207	0.925906	Fc fragment of IgE, low affinity II, receptor for (CD23)
ALAS2	0.112112	0.0139871	0.925906	aminolevulinate, delta-, synthase 2
ITGA2B	0.112065	0.0140274	0.925906	integrin, alpha 2b (platelet glycoprotein IIb of IIb/IIIa complex, antigen CD41)
MUC16	-0.112046	0.0140434	0.925906	mucin 16, cell surface associated
KYNU	0.111982	0.0140991	0.925906	kynureninase
PCGF1	0.111971	0.0141085	0.925906	polycomb group ring finger 1
SYNE1	-0.111876	0.0141914	0.925906	spectrin repeat containing, nuclear envelope 1
HEY1	-0.111749	0.0143023	0.925906	hes-related family bHLH transcription factor with YRPW motif 1
FKBP6	-0.111699	0.0143455	0.925906	FK506 binding protein 6, 36kDa
SH3RF3	-0.11169	0.0143534	0.925906	SH3 domain containing ring finger 3
PRSS16	-0.111687	0.014356	0.925906	protease, serine, 16 (thymus)
UNG	-0.11164	0.0143974	0.925906	uracil-DNA glycosylase
BTBD9	0.111566	0.0144628	0.925906	BTB (POZ) domain containing 9
OR4F15	0.11148	0.0145397	0.925906	olfactory receptor, family 4, subfamily F, member 15
DNAH5	-0.111371	0.0146367	0.925906	dynein, axonemal, heavy chain 5
UPP2	-0.111239	0.0147547	0.925906	uridine phosphorylase 2
AGGF1	-0.11122	0.0147716	0.925906	angiogenic factor with G patch and FHA domains 1
JUND	0.111144	0.0148405	0.925906	jun D proto-oncogene
ASB17	-0.111102	0.0148789	0.925906	ankyrin repeat and SOCS box containing 17
ZBTB16	-0.111084	0.0148952	0.925906	zinc finger and BTB domain containing 16
PCDHGC5	0.110777	0.0151762	0.925906
KRTAP1-5	0.110743	0.0152072	0.925906	keratin associated protein 1-5
TSIX	-0.11071	0.0152382	0.925906
RASSF6	-0.110637	0.0153058	0.925906	Ras association (RalGDS/AF-6) domain family member 6
ZDHHC23	-0.110562	0.0153751	0.925906	zinc finger, DHHC-type containing 23
ATG12	0.110482	0.0154499	0.925906	autophagy related 12
TTF1	-0.110426	0.0155025	0.925906	transcription termination factor, RNA polymerase I
MRPL45	-0.110403	0.0155242	0.925906	mitochondrial ribosomal protein L45
ABCE1	-0.110317	0.0156057	0.925906	ATP-binding cassette, sub-family E (OABP), member 1
DEF8	-0.110224	0.0156938	0.925906	differentially expressed in FDCP 8 homolog (mouse)
SPRY1	0.110175	0.0157407	0.925906	sprouty homolog 1, antagonist of FGF signaling (Drosophila)
SIKE1	-0.11017	0.0157453	0.925906	suppressor of IKBKE 1
PTPN22	0.110164	0.0157508	0.925906	protein tyrosine phosphatase, non-receptor type 22 (lymphoid)
HEXA	-0.110125	0.0157881	0.925906	hexosaminidase A (alpha polypeptide)
DAOA-AS1	-0.110103	0.0158092	0.925906
STK10	-0.11007	0.0158412	0.925906	serine/threonine kinase 10
MICALL2	0.110067	0.0158435	0.925906	MICAL-like 2
PRR5	0.110021	0.0158878	0.925906	proline rich 5 (renal)
ACER1	-0.109984	0.0159234	0.925906	alkaline ceramidase 1
XRN2	0.109858	0.0160456	0.925906	5'-3' exoribonuclease 2
MS4A3	-0.109796	0.0161056	0.925906	membrane-spanning 4-domains, subfamily A, member 3 (hematopoietic cell-specific)
HIST1H3E	-0.109793	0.016108	0.925906	histone cluster 1, H3e
GPR137C	0.109751	0.0161497	0.925906	G protein-coupled receptor 137C
KRT10	0.109585	0.0163119	0.925906	keratin 10
ASB2	0.109571	0.0163255	0.925906	ankyrin repeat and SOCS box containing 2
HCLS1	-0.1095	0.0163956	0.925906	hematopoietic cell-specific Lyn substrate 1
CRISP1	-0.10948	0.0164152	0.925906	cysteine-rich secretory protein 1
SLC17A1	-0.109399	0.016495	0.925906	solute carrier family 17 (organic anion transporter), member 1
NLGN4X	-0.109329	0.016565	0.925906	neuroligin 4, X-linked
CLDN19	-0.109221	0.0166731	0.925906	claudin 19
TSHR	0.109157	0.0167378	0.925906	thyroid stimulating hormone receptor
KCNU1	-0.109134	0.0167606	0.925906	potassium channel, subfamily U, member 1
PRG4	-0.10911	0.0167843	0.925906	proteoglycan 4
IGKV5-2	-0.10903	0.0168653	0.925906
LRRCC1	-0.108991	0.0169047	0.925906	leucine rich repeat and coiled-coil centrosomal protein 1
HIPK2	0.108962	0.0169344	0.925906	homeodomain interacting protein kinase 2
TMEM234	0.108911	0.0169861	0.925906	transmembrane protein 234
CCBL1	0.108663	0.0172404	0.925906	cysteine conjugate-beta lyase, cytoplasmic
KIAA0226	-0.10854	0.0173685	0.925906	KIAA0226
NRBP1	0.108397	0.0175168	0.925906	nuclear receptor binding protein 1
KLHL23	-0.108326	0.0175914	0.925906	kelch-like family member 23
QSOX2	0.108262	0.0176587	0.925906	quiescin Q6 sulfhydryl oxidase 2
SNAP25	-0.108262	0.0176589	0.925906	synaptosomal-associated protein, 25kDa
SPG20	0.108249	0.0176728	0.925906	spastic paraplegia 20 (Troyer syndrome)
IL17F	0.107988	0.0179501	0.925906	interleukin 17F
ZFAND6	0.107856	0.0180914	0.925906	zinc finger, AN1-type domain 6
MICALCL	-0.107818	0.0181317	0.925906	MICAL C-terminal like
KRT40	-0.107754	0.0182019	0.925906	keratin 40
NDRG2	-0.107695	0.0182656	0.925906	NDRG family member 2
KCNQ5	-0.107687	0.0182738	0.925906	potassium voltage-gated channel, KQT-like subfamily, member 5
PTEN	0.107687	0.0182743	0.925906	phosphatase and tensin homolog
DCHS1	-0.107666	0.018297	0.925906	dachsous cadherin-related 1
STXBP5-AS1	0.107505	0.0184721	0.925906
PPP2R5E	-0.107504	0.0184737	0.925906	protein phosphatase 2, regulatory subunit B', epsilon isoform
STAB2	0.107472	0.0185087	0.925906	stabilin 2
GLUL	0.107438	0.0185466	0.925906	glutamate-ammonia ligase
CNTRL	0.107407	0.0185802	0.925906	centriolin
RASEF	0.10736	0.0186322	0.925906	RAS and EF-hand domain containing
ADAM2	-0.107355	0.0186373	0.925906	ADAM metallopeptidase domain 2
ATP8B1	0.107354	0.0186387	0.925906	ATPase, aminophospholipid transporter, class I, type 8B, member 1
MYLPF	-0.107313	0.0186838	0.925906	myosin light chain, phosphorylatable, fast skeletal muscle
SLC39A2	-0.107313	0.0186838	0.925906	solute carrier family 39 (zinc transporter), member 2
FAM199X	-0.107122	0.0188961	0.925906	family with sequence similarity 199, X-linked
FERMT2	0.107122	0.0188961	0.925906	fermitin family member 2
HTR6	-0.106845	0.0192083	0.925906	5-hydroxytryptamine (serotonin) receptor 6, G protein-coupled
WDR82	0.106844	0.0192098	0.925906	WD repeat domain 82
UBE2F	0.106552	0.0195431	0.925906	ubiquitin-conjugating enzyme E2F (putative)
RP11-897M7.1	-0.10655	0.0195455	0.925906
AGTR1	-0.106525	0.0195748	0.925906	angiotensin II receptor, type 1
PCDHB15	-0.106444	0.0196683	0.925906
PNMAL2	-0.10627	0.0198708	0.925906	paraneoplastic Ma antigen family-like 2
IGLV3-25	-0.106264	0.0198775	0.925906
STAP1	-0.106182	0.0199731	0.925906	signal transducing adaptor family member 1
FAM204A	-0.106179	0.0199772	0.925906	family with sequence similarity 204, member A
ACADVL	0.106169	0.0199892	0.925906	acyl-CoA dehydrogenase, very long chain
PBX2	0.106106	0.0200624	0.925906	pre-B-cell leukemia homeobox 2
IL20RA	-0.106105	0.0200642	0.925906	interleukin 20 receptor, alpha
CX3CR1	-0.106059	0.0201185	0.925906	chemokine (C-X3-C motif) receptor 1
TROVE2	-0.106014	0.020172	0.925906	TROVE domain family, member 2
MAPKBP1	0.105973	0.0202204	0.925906	mitogen-activated protein kinase binding protein 1
CYP11B2	-0.105912	0.0202924	0.925906	cytochrome P450, family 11, subfamily B, polypeptide 2
TTI1	-0.105875	0.0203364	0.925906	TELO2 interacting protein 1
KIF2C	-0.105846	0.0203707	0.925906	kinesin family member 2C
FGF12	0.105818	0.0204046	0.925906	fibroblast growth factor 12
SMC6	-0.10579	0.0204378	0.925906	structural maintenance of chromosomes 6
NMI	-0.105787	0.0204416	0.925906	N-myc (and STAT) interactor
CTD-2066L21.3	-0.105743	0.0204944	0.925906
CARD14	0.105691	0.0205572	0.925906	caspase recruitment domain family, member 14
CLEC12A	-0.10569	0.0205576	0.925906	C-type lectin domain family 12, member A
GNL3L	-0.105602	0.0206647	0.925906	guanine nucleotide binding protein-like 3 (nucleolar)-like
CACNG4	-0.105596	0.0206711	0.925906	calcium channel, voltage-dependent, gamma subunit 4
CETP	-0.105596	0.0206711	0.925906	cholesteryl ester transfer protein, plasma
CCDC171	-0.105574	0.020698	0.925906	coiled-coil domain containing 171
ZKSCAN4	0.105555	0.0207206	0.925906	zinc finger with KRAB and SCAN domains 4
TRMT44	0.105521	0.0207624	0.925906	tRNA methyltransferase 44 homolog (S. cerevisiae)
MORF4L1	-0.10542	0.0208851	0.925906	mortality factor 4 like 1
PLA2G2D	-0.105355	0.0209642	0.925906	phospholipase A2, group IID
ISCA1	0.105261	0.0210794	0.925906	iron-sulfur cluster assembly 1
PARG	-0.10514	0.0212297	0.925906	poly (ADP-ribose) glycohydrolase
AKR7L	0.105119	0.0212548	0.925906	aldo-keto reductase family 7-like
PAICS	-0.105119	0.0212548	0.925906	phosphoribosylaminoimidazole carboxylase, phosphoribosylaminoimidazole succinocarboxamide synthetase
ZCWPW1	0.105082	0.0213013	0.925906	zinc finger, CW type with PWWP domain 1
C12orf10	0.105068	0.0213182	0.925906	chromosome 12 open reading frame 10
BTBD11	-0.105064	0.0213235	0.925906	BTB (POZ) domain containing 11
GXYLT2	0.105026	0.0213702	0.925906	glucoside xylosyltransferase 2
TFB2M	-0.104915	0.0215093	0.925906	transcription factor B2, mitochondrial
EPYC	-0.104858	0.0215805	0.925906	epiphycan
MAPK1IP1L	0.104802	0.0216514	0.925906	mitogen-activated protein kinase 1 interacting protein 1-like
MAK	-0.104802	0.0216514	0.925906	male germ cell-associated kinase
SOGA2	-0.104736	0.0217341	0.925906	SOGA family member 2
TMEM130	0.104638	0.0218577	0.925906	transmembrane protein 130
ITIH5	-0.104623	0.0218767	0.925906	inter-alpha-trypsin inhibitor heavy chain family, member 5
TSPY1	-0.104611	0.0218924	0.925906	testis specific protein, Y-linked 1
PDSS2	0.10454	0.0219823	0.925906	prenyl (decaprenyl) diphosphate synthase, subunit 2
ARHGAP18	-0.104539	0.0219847	0.925906	Rho GTPase activating protein 18
SNX15	0.104452	0.0220959	0.925906	sorting nexin 15
DAW1	0.104413	0.0221451	0.925906	dynein assembly factor with WDR repeat domains 1
CDC42BPA	0.104342	0.0222366	0.925906	CDC42 binding protein kinase alpha (DMPK-like)
LAMA1	-0.104173	0.0224555	0.925906	laminin, alpha 1
DYRK2	-0.104067	0.0225936	0.925906	dual-specificity tyrosine-(Y)-phosphorylation regulated kinase 2
HFE2	0.103973	0.022716	0.925906	hemochromatosis type 2 (juvenile)
CNBP	-0.103867	0.022856	0.925906	CCHC-type zinc finger, nucleic acid binding protein
APPL2	-0.103862	0.0228622	0.925906	adaptor protein, phosphotyrosine interaction, PH domain and leucine zipper containing 2
TRIM38	-0.103715	0.0230565	0.925906	tripartite motif containing 38
OGDHL	-0.103678	0.0231057	0.925906	oxoglutarate dehydrogenase-like
ST8SIA5	-0.103661	0.0231292	0.925906	ST8 alpha-N-acetyl-neuraminide alpha-2,8-sialyltransferase 5
SHOX2	0.103652	0.0231412	0.925906	short stature homeobox 2
KCNJ16	-0.103642	0.0231545	0.925906	potassium inwardly-rectifying channel, subfamily J, member 16
CHP2	-0.103513	0.0233265	0.925906	calcineurin-like EF-hand protein 2
KCNK7	0.103498	0.0233475	0.925906	potassium channel, subfamily K, member 7
MYO9A	-0.103479	0.023372	0.925906	myosin IXA
WASF3	-0.103472	0.0233813	0.925906	WAS protein family, member 3
SATB2	-0.103436	0.0234309	0.925906	SATB homeobox 2
SMPDL3B	0.103375	0.0235124	0.925906	sphingomyelin phosphodiesterase, acid-like 3B
DNAJC19	-0.103371	0.0235187	0.925906	DnaJ (Hsp40) homolog, subfamily C, member 19
ATG14	0.103371	0.0235187	0.925906	autophagy related 14
OR4N2	-0.103342	0.0235576	0.925906	olfactory receptor, family 4, subfamily N, member 2
PELI1	-0.103249	0.023683	0.925906	pellino E3 ubiquitin protein ligase 1
ACVR2B	0.103232	0.0237061	0.925906	activin A receptor, type IIB
PDIA2	-0.103205	0.0237433	0.925906	protein disulfide isomerase family A, member 2
PPY	0.103051	0.0239543	0.925906	pancreatic polypeptide
ZNF721	-0.103003	0.0240202	0.925906	zinc finger protein 721
ICA1	-0.102995	0.0240308	0.925906	islet cell autoantigen 1, 69kDa
CHEK2P2	-0.102992	0.024035	0.925906
IMMP1L	0.102918	0.0241382	0.925906	IMP1 inner mitochondrial membrane peptidase-like (S. cerevisiae)
GJC1	0.102905	0.0241549	0.925906	gap junction protein, gamma 1, 45kDa
FAM5B	-0.102876	0.0241963	0.925906
WDR48	0.102847	0.0242362	0.925906	WD repeat domain 48
C2orf43	-0.102783	0.0243254	0.925906	chromosome 2 open reading frame 43
DDX19A	0.102764	0.0243508	0.925906	DEAD (Asp-Glu-Ala-Asp) box polypeptide 19A
PRPF18	-0.102735	0.0243925	0.925906	pre-mRNA processing factor 18
TBC1D3F	0.102715	0.0244196	0.925906	TBC1 domain family, member 3F
NRP2	0.10268	0.0244688	0.925906	neuropilin 2
PRG2	0.102646	0.0245165	0.925906	proteoglycan 2, bone marrow (natural killer cell activator, eosinophil granule major basic protein)
KEL	-0.102565	0.0246303	0.925906	Kell blood group, metallo-endopeptidase
FAM178A	0.10256	0.0246367	0.925906	family with sequence similarity 178, member A
TRBV6-7	-0.102544	0.0246601	0.925906
TRBV2	-0.102464	0.0247724	0.925906
IL5RA	-0.102444	0.0248008	0.925906	interleukin 5 receptor, alpha
UCP3	0.102403	0.0248595	0.925906	uncoupling protein 3 (mitochondrial, proton carrier)
NDUFA7	-0.102353	0.02493	0.925906	NADH dehydrogenase (ubiquinone) 1 alpha subcomplex, 7, 14.5kDa
DENND1A	0.102245	0.0250839	0.925906	DENN/MADD domain containing 1A
C1orf35	-0.102234	0.0250995	0.925906	chromosome 1 open reading frame 35
NDUFV1	0.1022	0.0251487	0.925906	NADH dehydrogenase (ubiquinone) flavoprotein 1, 51kDa
CSRP3	-0.102162	0.0252025	0.925906	cysteine and glycine-rich protein 3 (cardiac LIM protein)
KRTAP10-11	-0.102085	0.0253128	0.925906	keratin associated protein 10-11
COL11A1	-0.102057	0.0253537	0.925906	collagen, type XI, alpha 1
EPAS1	0.102033	0.0253879	0.925906	endothelial PAS domain protein 1
HBEGF	0.102001	0.0254353	0.925906	heparin-binding EGF-like growth factor
HCAR1	0.102001	0.0254353	0.925906	hydroxycarboxylic acid receptor 1
HDGFRP3	-0.102001	0.0254353	0.925906
ADCY3	0.101963	0.0254894	0.925906	adenylate cyclase 3
HIST1H3D	-0.101954	0.0255024	0.925906	histone cluster 1, H3d
AGRP	-0.101767	0.0257749	0.925906	agouti related protein homolog (mouse)
C12orf36	-0.101767	0.0257749	0.925906	chromosome 12 open reading frame 36
CDKN2C	0.101767	0.0257749	0.925906	cyclin-dependent kinase inhibitor 2C (p18, inhibits CDK4)
RBM46	0.101729	0.0258305	0.925906	RNA binding motif protein 46
PAEP	0.101717	0.025849	0.925906	progestagen-associated endometrial protein
CCBE1	-0.101701	0.0258721	0.925906	collagen and calcium binding EGF domains 1
RFX2	-0.101685	0.0258952	0.925906	regulatory factor X, 2 (influences HLA class II expression)
CHAMP1	-0.10159	0.0260355	0.925906	chromosome alignment maintaining phosphoprotein 1
NELFA	0.10159	0.0260356	0.925906	negative elongation factor complex member A
LACTB2	0.101534	0.0261184	0.925906	lactamase, beta 2
SALL3	0.101505	0.0261617	0.925906	spalt-like transcription factor 3
KIF5C	-0.101475	0.0262062	0.925906	kinesin family member 5C
USP9X	0.101397	0.0263224	0.925906	ubiquitin specific peptidase 9, X-linked
MYOZ2	0.101366	0.0263679	0.925906	myozenin 2
PARN	-0.10136	0.0263765	0.925906	poly(A)-specific ribonuclease
PKP1	-0.101303	0.0264618	0.925906	plakophilin 1 (ectodermal dysplasia/skin fragility syndrome)
TREH	-0.1013	0.0264659	0.925906	trehalase (brush-border membrane glycoprotein)
TMEM45A	-0.101292	0.0264786	0.925906	transmembrane protein 45A
IL13RA1	-0.101278	0.0265001	0.925906	interleukin 13 receptor, alpha 1
TIMM50	0.10122	0.0265858	0.925906	translocase of inner mitochondrial membrane 50 homolog (S. cerevisiae)
TRAV38-2DV8	0.101138	0.0267104	0.925906
ABLIM2	0.10109	0.0267832	0.925906	actin binding LIM protein family, member 2
UNC13C	-0.101066	0.0268192	0.925906	unc-13 homolog C (C. elegans)
SLC35D3	0.101018	0.0268924	0.925906	solute carrier family 35, member D3
UGDH	0.101018	0.0268924	0.925906	UDP-glucose 6-dehydrogenase
TCL6	-0.100976	0.0269552	0.925906
MPO	0.100924	0.0270347	0.925906	myeloperoxidase
GMFG	0.100848	0.0271513	0.925906	glia maturation factor, gamma
SENP1	-0.100839	0.0271651	0.925906	SUMO1/sentrin specific peptidase 1
CNN3	-0.100834	0.0271728	0.925906	calponin 3, acidic
ELK4	-0.100827	0.0271833	0.925906	ELK4, ETS-domain protein (SRF accessory protein 1)
CRAT	0.100774	0.0272648	0.925906	carnitine O-acetyltransferase
NACC1	0.100774	0.0272648	0.925906	nucleus accumbens associated 1, BEN and BTB (POZ) domain containing
SMARCB1	-0.100724	0.0273406	0.925906	SWI/SNF related, matrix associated, actin dependent regulator of chromatin, subfamily b, member 1
TLX1	0.100717	0.027352	0.925906	T-cell leukemia homeobox 1
APC	-0.100709	0.0273638	0.925906	adenomatous polyposis coli
ZNF776	0.100658	0.0274431	0.925906	zinc finger protein 776
ARMC7	-0.100636	0.027477	0.925906	armadillo repeat containing 7
CRYBA1	-0.100626	0.0274931	0.925906	crystallin, beta A1
NSG1	-0.100626	0.0274931	0.925906
NLRP14	-0.10061	0.0275174	0.925906	NLR family, pyrin domain containing 14
PUF60	0.100541	0.0276248	0.925906	poly-U binding splicing factor 60KDa
FBXW7	-0.100524	0.02765	0.925906	F-box and WD repeat domain containing 7, E3 ubiquitin protein ligase
SHANK2	-0.100448	0.0277688	0.925906	SH3 and multiple ankyrin repeat domains 2
ZMYM4	-0.100443	0.0277762	0.925906	zinc finger, MYM-type 4
WDR59	0.100438	0.0277852	0.925906	WD repeat domain 59
MIR518D	-0.100367	0.0278959	0.925906
SYNJ1	0.100331	0.0279516	0.925906	synaptojanin 1
ASPA	-0.100228	0.0281138	0.925906	aspartoacylase
ZNF12	-0.100228	0.0281138	0.925906	zinc finger protein 12
PBX3	0.100226	0.0281177	0.925906	pre-B-cell leukemia homeobox 3
KCTD20	-0.100159	0.028223	0.925906	potassium channel tetramerization domain containing 20
PLEK	0.100154	0.0282306	0.925906	pleckstrin
RETNLB	0.100142	0.0282495	0.925906	resistin like beta
PIEZO2	-0.100141	0.0282516	0.925906	piezo-type mechanosensitive ion channel component 2
TPSG1	0.100133	0.0282636	0.925906	tryptase gamma 1
SDHAF2	0.100063	0.0283757	0.925906	succinate dehydrogenase complex assembly factor 2
CEP164	0.10003	0.0284281	0.925906	centrosomal protein 164kDa
CTD-2324F15.2	-0.09998	0.0285074	0.925906
ANO1	-0.0999303	0.0285869	0.925906	anoctamin 1, calcium activated chloride channel
IGHV3OR16-8	-0.099898	0.0286386	0.925906
GRHPR	0.0998973	0.0286396	0.925906	glyoxylate reductase/hydroxypyruvate reductase
PCDHB5	-0.0998465	0.0287212	0.925906
PCNXL2	-0.0998153	0.0287713	0.925906	pecanex-like 2 (Drosophila)
PLEKHG7	0.099811	0.0287782	0.925906	pleckstrin homology domain containing, family G (with RhoGef domain) member 7
TMEM177	-0.0997726	0.0288402	0.925906	transmembrane protein 177
INSC	-0.0997345	0.0289016	0.925906	inscuteable homolog (Drosophila)
TNFRSF10A	0.099732	0.0289057	0.925906	tumor necrosis factor receptor superfamily, member 10a
SESN2	0.0997289	0.0289107	0.925906	sestrin 2
SSMEM1	0.0997098	0.0289414	0.925906	serine-rich single-pass membrane protein 1
POC5	-0.099682	0.0289864	0.925906	POC5 centriolar protein
L2HGDH	0.0996665	0.0290115	0.925906	L-2-hydroxyglutarate dehydrogenase
TMEM108	-0.0996572	0.0290267	0.925906	transmembrane protein 108
PRPF3	-0.0995729	0.0291635	0.925906	pre-mRNA processing factor 3
PCDH11X	-0.0995204	0.0292491	0.925906	protocadherin 11 X-linked
SPATA31D5P	-0.0994577	0.0293516	0.925906
ZNF823	0.0994268	0.0294022	0.925906	zinc finger protein 823
HOOK1	-0.0994016	0.0294434	0.925906	hook microtubule-tethering protein 1
AP5S1	-0.0994012	0.0294442	0.925906	adaptor-related protein complex 5, sigma 1 subunit
C9orf173	-0.0994012	0.0294442	0.925906	chromosome 9 open reading frame 173
CNPY1	-0.0994012	0.0294442	0.925906	canopy FGF signaling regulator 1
IQCK	-0.0994012	0.0294442	0.925906	IQ motif containing K
FAM49A	-0.0993742	0.0294885	0.925906	family with sequence similarity 49, member A
R3HDM1	0.0993589	0.0295136	0.925906	R3H domain containing 1
NPY2R	0.0993316	0.0295586	0.925906	neuropeptide Y receptor Y2
KLHL3	-0.0993303	0.0295607	0.925906	kelch-like family member 3
TSPAN14	0.0993005	0.0296098	0.925906	tetraspanin 14
COL24A1	-0.0992959	0.0296174	0.925906	collagen, type XXIV, alpha 1
SCNN1D	0.0992927	0.0296226	0.925906	sodium channel, non-voltage-gated 1, delta subunit
TATDN2	0.099241	0.029708	0.925906	TatD DNase domain containing 2
C1QB	-0.0992069	0.0297645	0.925906	complement component 1, q subcomponent, B chain
TEX12	0.0992005	0.0297751	0.925906	testis expressed 12
PAGE2B	0.0991997	0.0297763	0.925906	P antigen family, member 2B
MEX3D	-0.0991997	0.0297763	0.925906	mex-3 RNA binding family member D
METTL25	-0.0991515	0.0298564	0.925906	methyltransferase like 25
LGR5	0.0991336	0.0298861	0.925906	leucine-rich repeat containing G protein-coupled receptor 5
BOD1L1	-0.0990805	0.0299744	0.925906	biorientation of chromosomes in cell division 1-like 1
PRMT1	0.0990706	0.0299909	0.925906	protein arginine methyltransferase 1
PTCHD3P1	0.0990143	0.0300849	0.925906
MAN1A2	0.0989988	0.0301108	0.925906	mannosidase, alpha, class 1A, member 2
VMA21	0.0989663	0.0301652	0.925906	VMA21 vacuolar H+-ATPase homolog (S. cerevisiae)
LOXL4	0.098905	0.0302681	0.925906	lysyl oxidase-like 4
TBX19	-0.098858	0.0303472	0.925906	T-box 19
EIF3E	0.0988254	0.0304021	0.925906	eukaryotic translation initiation factor 3, subunit E
LCE1B	-0.0988165	0.0304171	0.925906	late cornified envelope 1B
EIF2B3	0.098789	0.0304635	0.925906	eukaryotic translation initiation factor 2B, subunit 3 gamma, 58kDa
CALR3	-0.0987396	0.030547	0.925906	calreticulin 3
METTL23	-0.0987282	0.0305664	0.925906	methyltransferase like 23
CD320	-0.0986328	0.0307284	0.925906	CD320 molecule
SPATA2	-0.0985972	0.0307889	0.925906	spermatogenesis associated 2
ZNF234	-0.0985972	0.0307889	0.925906	zinc finger protein 234
KCTD18	-0.0985742	0.0308282	0.925906	potassium channel tetramerization domain containing 18
TMEM100	-0.0985742	0.0308282	0.925906	transmembrane protein 100
ZNF41	-0.0985696	0.0308362	0.925906	zinc finger protein 41
RBM26	-0.0985682	0.0308385	0.925906	RNA binding motif protein 26
POLR3B	-0.0985612	0.0308504	0.925906	polymerase (RNA) III (DNA directed) polypeptide B
WARS2	-0.0985374	0.0308911	0.925906	tryptophanyl tRNA synthetase 2, mitochondrial
CPPED1	0.0985183	0.0309237	0.925906	calcineurin-like phosphoesterase domain containing 1
BID	-0.0984995	0.030956	0.925906	BH3 interacting domain death agonist
IGLJ3	-0.0984995	0.030956	0.925906
OTOP1	-0.0984711	0.0310046	0.925906	otopetrin 1
CBL	-0.098448	0.0310442	0.925906	Cbl proto-oncogene, E3 ubiquitin protein ligase
KIF21B	-0.0983914	0.0311416	0.925906	kinesin family member 21B
SYNPO	-0.098383	0.031156	0.925906	synaptopodin
CSTF2	0.0983052	0.0312902	0.925906	cleavage stimulation factor, 3' pre-RNA, subunit 2, 64kDa
MOGAT1	0.0982434	0.0313972	0.925906	monoacylglycerol O-acyltransferase 1
LNP1	0.0982405	0.0314022	0.925906	leukemia NUP98 fusion partner 1
FBXL7	-0.0982364	0.0314094	0.925906	F-box and leucine-rich repeat protein 7
C9orf156	-0.0981558	0.0315494	0.925906	chromosome 9 open reading frame 156
NUDT4	0.0981494	0.0315606	0.925906	nudix (nucleoside diphosphate linked moiety X)-type motif 4
LINC00907	-0.0981217	0.0316089	0.925906
USP29	-0.0981177	0.0316158	0.925906	ubiquitin specific peptidase 29
USP38	-0.098116	0.0316187	0.925906	ubiquitin specific peptidase 38
CHPF2	-0.098108	0.0316327	0.925906	chondroitin polymerizing factor 2
FRYL	-0.0980826	0.0316771	0.925906	FRY-like
LHX9	0.0980688	0.0317012	0.925906	LIM homeobox 9
KCNAB2	-0.098049	0.0317358	0.925906	potassium voltage-gated channel, shaker-related subfamily, beta member 2
FZD7	-0.098043	0.0317463	0.925906	frizzled family receptor 7
RABL3	-0.098021	0.0317849	0.925906	RAB, member of RAS oncogene family-like 3
BASP1	0.0979953	0.0318298	0.925906	brain abundant, membrane attached signal protein 1
ELMO1	-0.0979806	0.0318558	0.925906	engulfment and cell motility 1
INSM2	-0.0979599	0.031892	0.925906	insulinoma-associated 2
EFCAB4B	-0.0979199	0.0319624	0.925906	EF-hand calcium binding domain 4B
RGS6	-0.0979126	0.0319752	0.925906	regulator of G-protein signaling 6
RHBDL3	-0.0979094	0.0319809	0.925906	rhomboid, veinlet-like 3 (Drosophila)
TAGAP	-0.0978989	0.0319994	0.925906	T-cell activation RhoGTPase activating protein
ADAMTSL4	-0.0978648	0.0320594	0.925906	ADAMTS-like 4
KRTAP4-6	-0.0978298	0.0321213	0.925906	keratin associated protein 4-6
NHLRC1	-0.0978119	0.032153	0.925906	NHL repeat containing 1
IL5	-0.0977993	0.0321753	0.925906	interleukin 5 (colony-stimulating factor, eosinophil)
KIFC2	0.0977515	0.0322599	0.925906	kinesin family member C2
ASCL3	-0.0977472	0.0322675	0.925906	achaete-scute family bHLH transcription factor 3
PEX1	-0.097707	0.0323389	0.925906	peroxisomal biogenesis factor 1
PRMT3	-0.0976989	0.0323534	0.925906	protein arginine methyltransferase 3
BICC1	-0.0976899	0.0323695	0.925906	bicaudal C homolog 1 (Drosophila)
CSRNP2	0.0976789	0.0323891	0.925906	cysteine-serine-rich nuclear protein 2
CHRM4	-0.0976404	0.0324576	0.925906	cholinergic receptor, muscarinic 4
PRRC1	0.0976404	0.0324576	0.925906	proline-rich coiled-coil 1
BRD4	0.0976033	0.0325238	0.925906	bromodomain containing 4
SREBF2	-0.0976024	0.0325254	0.925906	sterol regulatory element binding transcription factor 2
P2RY2	-0.0975968	0.0325355	0.925906	purinergic receptor P2Y, G-protein coupled, 2
PLA2G4D	0.0975968	0.0325355	0.925906	phospholipase A2, group IVD (cytosolic)
COL13A1	0.097543	0.0326316	0.925906	collagen, type XIII, alpha 1
ART3	0.097532	0.0326515	0.925906	ADP-ribosyltransferase 3
L1CAM	-0.0975309	0.0326535	0.925906	L1 cell adhesion molecule
RANBP3L	0.097515	0.032682	0.925906	RAN binding protein 3-like
ZNF160	-0.0974859	0.0327341	0.925906	zinc finger protein 160
ODF4	-0.0974491	0.0328003	0.925906	outer dense fiber of sperm tails 4
OR8I2	0.0974314	0.0328322	0.925906	olfactory receptor, family 8, subfamily I, member 2
TGDS	0.0973927	0.032902	0.925906	TDP-glucose 4,6-dehydratase
GOLT1A	-0.0973895	0.0329077	0.925906	golgi transport 1A
TLDC1	0.0973004	0.0330689	0.925906	TBC/LysM-associated domain containing 1
MLF2	0.0972117	0.03323	0.925906	myeloid leukemia factor 2
SLC25A42	-0.0972019	0.0332477	0.925906	solute carrier family 25, member 42
FRY	-0.0971782	0.033291	0.925906	furry homolog (Drosophila)
SENP3	-0.097099	0.0334355	0.925906	SUMO1/sentrin/SMT3 specific peptidase 3
AMT	-0.0970714	0.0334861	0.925906	aminomethyltransferase
CRISP2	-0.0970217	0.0335772	0.925906	cysteine-rich secretory protein 2
CFI	0.0970133	0.0335927	0.925906	complement factor I
AVP	0.0970111	0.0335966	0.925906	arginine vasopressin
ZFP42	-0.0969892	0.033637	0.925906	ZFP42 zinc finger protein
DTX4	-0.0969825	0.0336493	0.925906	deltex homolog 4 (Drosophila)
SLC2A9	-0.0969506	0.033708	0.925906	solute carrier family 2 (facilitated glucose transporter), member 9
HIST1H4C	-0.0969092	0.0337843	0.925906	histone cluster 1, H4c
C17orf70	-0.0969038	0.0337943	0.925906	chromosome 17 open reading frame 70
APCDD1L	-0.0968879	0.0338237	0.925906	adenomatosis polyposis coli down-regulated 1-like
SLC35F4	0.0968536	0.0338871	0.925906	solute carrier family 35, member F4
PTPRF	-0.096814	0.0339603	0.925906	protein tyrosine phosphatase, receptor type, F
PDE1A	-0.0967839	0.0340163	0.925906	phosphodiesterase 1A, calmodulin-dependent
KIR2DL1	0.0967612	0.0340585	0.925906	killer cell immunoglobulin-like receptor, two domains, long cytoplasmic tail, 1
CERS4	-0.0967549	0.0340701	0.925906	ceramide synthase 4
NUP88	0.0967549	0.0340701	0.925906	nucleoporin 88kDa
RANBP6	-0.0967444	0.0340897	0.925906	RAN binding protein 6
PLG	-0.0967326	0.0341115	0.925906	plasminogen
C1orf87	-0.0966988	0.0341746	0.925906	chromosome 1 open reading frame 87
DUSP12	0.0966272	0.0343083	0.925906	dual specificity phosphatase 12
ZNF777	-0.0966089	0.0343425	0.925906	zinc finger protein 777
SGCE	0.0965913	0.0343754	0.925906	sarcoglycan, epsilon
RELN	-0.0964419	0.0346562	0.925906	reelin
PPP1R35	-0.0964388	0.034662	0.925906	protein phosphatase 1, regulatory subunit 35
COQ5	0.0964241	0.0346898	0.925906	coenzyme Q5 homolog, methyltransferase (S. cerevisiae)
HLA-DPA1	0.0963988	0.0347376	0.925906	major histocompatibility complex, class II, DP alpha 1
AC006481.1	-0.0963988	0.0347376	0.925906
BOP1	-0.0963988	0.0347376	0.925906	block of proliferation 1
RASA4	-0.0963988	0.0347376	0.925906	RAS p21 protein activator 4
NAPG	0.0963434	0.0348423	0.925906	N-ethylmaleimide-sensitive factor attachment protein, gamma
ABCC6P1	0.096331	0.0348659	0.925906
STX4	0.096331	0.0348659	0.925906	syntaxin 4
TBP	-0.0962929	0.0349382	0.925906	TATA box binding protein
CSNK1A1L	0.0962895	0.0349447	0.925906	casein kinase 1, alpha 1-like
ANXA3	0.0962821	0.0349587	0.925906	annexin A3
CERCAM	-0.0962608	0.0349993	0.925906	cerebral endothelial cell adhesion molecule
NCF4	-0.0962178	0.0350811	0.925906	neutrophil cytosolic factor 4, 40kDa
BEX4	0.0961654	0.0351811	0.925906	brain expressed, X-linked 4
RP11-340I6.8	-0.0961654	0.0351811	0.925906
MT-CO2	0.0961353	0.0352385	0.925906	mitochondrially encoded cytochrome c oxidase II
TAS2R8	0.0960824	0.0353398	0.925906	taste receptor, type 2, member 8
ITIH3	-0.09607	0.0353637	0.925906	inter-alpha-trypsin inhibitor heavy chain 3
PLAA	0.0960572	0.0353881	0.925906	phospholipase A2-activating protein
IL12RB1	-0.0960047	0.0354892	0.925906	interleukin 12 receptor, beta 1
SPATA20	0.0959969	0.0355042	0.925906	spermatogenesis associated 20
WNT16	0.0959589	0.0355775	0.925906	wingless-type MMTV integration site family, member 16
TOP1MT	0.0959526	0.0355896	0.925906	topoisomerase (DNA) I, mitochondrial
SLAMF6	-0.0959475	0.0355995	0.925906	SLAM family member 6
BVES	-0.0959471	0.0356001	0.925906	blood vessel epicardial substance
ADCY6	0.0959459	0.0356024	0.925906	adenylate cyclase 6
RMND5B	0.0958867	0.0357168	0.925906	required for meiotic nuclear division 5 homolog B (S. cerevisiae)
RNF112	0.0958845	0.0357211	0.925906	ring finger protein 112
CRYZL1	-0.0958665	0.035756	0.925906	crystallin, zeta (quinone reductase)-like 1
LPCAT4	-0.0958665	0.035756	0.925906	lysophosphatidylcholine acyltransferase 4
FAM151A	0.0958452	0.0357972	0.925906	family with sequence similarity 151, member A
NUDT1	-0.0957914	0.0359018	0.925906	nudix (nucleoside diphosphate linked moiety X)-type motif 1
WDR7	0.0957785	0.0359268	0.925906	WD repeat domain 7
ETFB	0.0957386	0.0360044	0.925906	electron-transfer-flavoprotein, beta polypeptide
UBAP1	-0.0957386	0.0360044	0.925906	ubiquitin associated protein 1
DPYD	0.0957077	0.0360646	0.925906	dihydropyrimidine dehydrogenase
PEX14	0.0956986	0.0360825	0.925906	peroxisomal biogenesis factor 14
HRASLS5	-0.0956964	0.0360868	0.925906	HRAS-like suppressor family, member 5
AOC3	-0.0956898	0.0360997	0.925906	amine oxidase, copper containing 3
MIR524	0.0956757	0.0361272	0.925906
PIGM	0.0956757	0.0361272	0.925906	phosphatidylinositol glycan anchor biosynthesis, class M
KRTAP4-12	-0.0956757	0.0361272	0.925906	keratin associated protein 4-12
GTDC1	0.095659	0.0361597	0.925906	glycosyltransferase-like domain containing 1
SENP5	-0.0956214	0.0362333	0.925906	SUMO1/sentrin specific peptidase 5
GABRA3	-0.0955801	0.0363144	0.925906	gamma-aminobutyric acid (GABA) A receptor, alpha 3
OTOS	0.0954651	0.0365406	0.925906	otospiralin
BMP5	0.0954111	0.0366473	0.925906	bone morphogenetic protein 5
ZNF280D	0.0953827	0.0367035	0.925906	zinc finger protein 280D
MIR518E	0.095349	0.0367702	0.925906
C11orf65	0.0952941	0.0368793	0.925906	chromosome 11 open reading frame 65
BCL2L10	-0.0952941	0.0368793	0.925906	BCL2-like 10 (apoptosis facilitator)
GDF7	-0.0952941	0.0368793	0.925906	growth differentiation factor 7
RP11-10H3.1	-0.0952663	0.0369346	0.925906
HIVEP3	-0.0952433	0.0369804	0.925906	human immunodeficiency virus type I enhancer binding protein 3
PTPN1	-0.0952317	0.0370035	0.925906	protein tyrosine phosphatase, non-receptor type 1
NCOA7	0.0952022	0.0370625	0.925906	nuclear receptor coactivator 7
TRGV5	-0.0951413	0.0371843	0.925906
BCKDHA	-0.0951034	0.0372603	0.925906	branched chain keto acid dehydrogenase E1, alpha polypeptide
NPIPB1P	0.0951034	0.0372603	0.925906
SLC30A5	0.0951009	0.0372651	0.925906	solute carrier family 30 (zinc transporter), member 5
HRH4	0.0950581	0.0373511	0.925906	histamine receptor H4
KLF15	0.0950517	0.0373639	0.925906	Kruppel-like factor 15
FCHO1	-0.0950322	0.0374033	0.925906	FCH domain only 1
ADPGK	-0.0950065	0.0374549	0.925906	ADP-dependent glucokinase
LINC00276	-0.0949983	0.0374715	0.925906
PPP2R2D	-0.0949983	0.0374715	0.925906	protein phosphatase 2, regulatory subunit B, delta
GBX2	-0.0949356	0.0375982	0.925906	gastrulation brain homeobox 2
SUMF1	-0.0949356	0.0375982	0.925906	sulfatase modifying factor 1
ZRANB2	-0.0949356	0.0375982	0.925906	zinc finger, RAN-binding domain containing 2
NUP62	0.0949322	0.037605	0.925906	nucleoporin 62kDa
HN1L	0.0949126	0.0376446	0.925906	hematological and neurological expressed 1-like
CCDC58	0.0948816	0.0377073	0.925906	coiled-coil domain containing 58
MSRA	0.0948645	0.037742	0.925906	methionine sulfoxide reductase A
PDE4B	0.094829	0.037814	0.925906	phosphodiesterase 4B, cAMP-specific
TRIM23	-0.0947781	0.0379176	0.925906	tripartite motif containing 23
SEC61A1	0.0947702	0.0379337	0.925906	Sec61 alpha 1 subunit (S. cerevisiae)
ASB14	-0.0947649	0.0379444	0.925906	ankyrin repeat and SOCS box containing 14
SLC6A19	-0.0947518	0.0379712	0.925906	solute carrier family 6 (neutral amino acid transporter), member 19
PHF21A	-0.0947292	0.0380173	0.925906	PHD finger protein 21A
MAP4K5	-0.0947218	0.0380323	0.925906	mitogen-activated protein kinase kinase kinase kinase 5
SPEN	-0.0947055	0.0380656	0.925906	spen family transcriptional repressor
PUS7	0.0946607	0.0381573	0.925906	pseudouridylate synthase 7 homolog (S. cerevisiae)
ASPN	-0.0946264	0.0382275	0.925906	asporin
ANKS3	0.0945938	0.0382943	0.925906	ankyrin repeat and sterile alpha motif domain containing 3
HS2ST1	0.0945908	0.0383004	0.925906	heparan sulfate 2-O-sulfotransferase 1
TEKT1	0.094531	0.0384234	0.925906	tektin 1
RP11-739N20.2	0.0944148	0.0386633	0.925906
PRR19	0.0943794	0.0387366	0.925906	proline rich 19
GLT8D2	0.0943318	0.0388354	0.925906	glycosyltransferase 8 domain containing 2
CTC-400I9.3	0.0942981	0.0389055	0.925906
VPREB3	0.0942981	0.0389055	0.925906	pre-B lymphocyte 3
2008-09-01	-0.0942981	0.0389055	0.925906	septin 8
TMEM159	-0.0942981	0.0389055	0.925906	transmembrane protein 159
PSAPL1	0.0941619	0.0391898	0.925906	prosaposin-like 1 (gene/pseudogene)
LINC00854	-0.0941097	0.0392992	0.925906
CTD-3187F8.14	0.0941086	0.0393015	0.925906
SLC28A2	0.094108	0.0393028	0.925906	solute carrier family 28 (concentrative nucleoside transporter), member 2
HSPB7	-0.0940647	0.0393937	0.925906	heat shock 27kDa protein family, member 7 (cardiovascular)
C8orf82	0.0940647	0.0393937	0.925906	chromosome 8 open reading frame 82
LAIR2	-0.0940525	0.0394193	0.925906	leukocyte-associated immunoglobulin-like receptor 2
CABLES2	-0.0940445	0.0394362	0.925906	Cdk5 and Abl enzyme substrate 2
ZNF687	-0.0940054	0.0395185	0.925906	zinc finger protein 687
CPED1	0.0939669	0.0395999	0.925906	cadherin-like and PC-esterase domain containing 1
S1PR3	0.0939616	0.0396111	0.925906	sphingosine-1-phosphate receptor 3
AP4S1	0.0939587	0.0396172	0.925906	adaptor-related protein complex 4, sigma 1 subunit
BUD31	-0.0939587	0.0396172	0.925906	BUD31 homolog (S. cerevisiae)
KLK14	0.0939432	0.0396499	0.925906	kallikrein-related peptidase 14
PHF10	-0.0939432	0.0396499	0.925906	PHD finger protein 10
KLK2	-0.0939417	0.039653	0.925906	kallikrein-related peptidase 2
CYP4A11	-0.0938495	0.0398483	0.925906	cytochrome P450, family 4, subfamily A, polypeptide 11
PLCL2	-0.0938385	0.0398717	0.925906	phospholipase C-like 2
DNAJC8	0.0938313	0.0398872	0.925906	DnaJ (Hsp40) homolog, subfamily C, member 8
MRPL3	-0.0938313	0.0398872	0.925906	mitochondrial ribosomal protein L3
GPR20	0.0938135	0.0399249	0.925906	G protein-coupled receptor 20
MAGEC3	-0.0937882	0.0399788	0.925906	melanoma antigen family C, 3
NADK	0.0937778	0.0400009	0.925906	NAD kinase
CCDC159	-0.0937679	0.040022	0.925906	coiled-coil domain containing 159
CD28	-0.0937253	0.0401129	0.925906	CD28 molecule
OR6F1	-0.0937063	0.0401534	0.925906	olfactory receptor, family 6, subfamily F, member 1
LGALS8	-0.0936961	0.0401752	0.925906	lectin, galactoside-binding, soluble, 8
HTATIP2	0.0936951	0.0401774	0.925906	HIV-1 Tat interactive protein 2, 30kDa
NRP1	0.0936896	0.0401891	0.925906	neuropilin 1
KIF2B	-0.0936793	0.0402111	0.925906	kinesin family member 2B
FAM26D	0.0936725	0.0402257	0.925906	family with sequence similarity 26, member D
RIPK2	0.0936269	0.0403234	0.925906	receptor-interacting serine-threonine kinase 2
SLC46A1	0.093598	0.0403854	0.925906	solute carrier family 46 (folate transporter), member 1
AC010149.4	-0.0935979	0.0403858	0.925906
RP11-267C16.1	-0.0935979	0.0403858	0.925906
GALP	0.0935771	0.0404303	0.925906	galanin-like peptide
ANXA4	-0.0935297	0.0405323	0.925906	annexin A4
WBSCR28	-0.0935195	0.0405544	0.925906	Williams-Beuren syndrome chromosome region 28
HPGDS	0.0934817	0.0406358	0.925906	hematopoietic prostaglandin D synthase
CPNE2	-0.0934433	0.0407189	0.925906	copine II
KIDINS220	-0.0934337	0.0407396	0.925906	kinase D-interacting substrate, 220kDa
SIGLEC16	0.0934302	0.0407472	0.925906	sialic acid binding Ig-like lectin 16 (gene/pseudogene)
KLKB1	-0.0933936	0.0408264	0.925906	kallikrein B, plasma (Fletcher factor) 1
AC007879.5	0.0933863	0.0408422	0.925906
UBE2C	0.0933863	0.0408422	0.925906	ubiquitin-conjugating enzyme E2C
PYDC2	-0.0933692	0.0408793	0.925906	pyrin domain containing 2
CTD-2277K2.1	0.0933644	0.0408897	0.925906
APOBEC3C	-0.0933644	0.0408897	0.925906	apolipoprotein B mRNA editing enzyme, catalytic polypeptide-like 3C
TACC2	-0.0933551	0.0409099	0.925906	transforming, acidic coiled-coil containing protein 2
DCC	-0.0933055	0.0410177	0.925906	deleted in colorectal carcinoma
SOAT2	-0.0931989	0.0412502	0.925906	sterol O-acyltransferase 2
ING4	0.0931956	0.0412575	0.925906	inhibitor of growth family, member 4
CTRC	-0.0931956	0.0412575	0.925906	chymotrypsin C (caldecrin)
NLRP4	-0.0931907	0.0412682	0.925906	NLR family, pyrin domain containing 4
SP140	0.0931864	0.0412776	0.925906	SP140 nuclear body protein
CTAGE6	-0.093131	0.0413988	0.925906	CTAGE family, member 6
GVINP1	-0.093131	0.0413988	0.925906
ECH1	-0.0931162	0.0414313	0.925906	enoyl CoA hydratase 1, peroxisomal
IL12B	0.0931052	0.0414554	0.925906	interleukin 12B (natural killer cell stimulatory factor 2, cytotoxic lymphocyte maturation factor 2, p40)
TAS2R4	0.0931002	0.0414666	0.925906	taste receptor, type 2, member 4
PRB1	-0.0930666	0.0415402	0.925906	proline-rich protein BstNI subfamily 1
EIF4ENIF1	0.0930128	0.0416587	0.925906	eukaryotic translation initiation factor 4E nuclear import factor 1
ANAPC2	-0.0929998	0.0416874	0.925906	anaphase promoting complex subunit 2
EDN3	-0.0929998	0.0416874	0.925906	endothelin 3
SLC18A1	0.0929528	0.0417913	0.925906	solute carrier family 18 (vesicular monoamine transporter), member 1
CNKSR2	-0.0929346	0.0418315	0.925906	connector enhancer of kinase suppressor of Ras 2
SPSB1	0.0928976	0.0419134	0.925906	splA/ryanodine receptor domain and SOCS box containing 1
MRGPRE	0.0928509	0.042017	0.925906	MAS-related GPR, member E
LCMT2	-0.0927948	0.0421416	0.925906	leucine carboxyl methyltransferase 2
PRDM4	0.0927854	0.0421625	0.925906	PR domain containing 4
HTR1F	-0.0927228	0.0423022	0.925906	5-hydroxytryptamine (serotonin) receptor 1F, G protein-coupled
GGA3	-0.0926232	0.0425251	0.925906	golgi-associated, gamma adaptin ear containing, ARF binding protein 3
EMCN	0.0926201	0.0425322	0.925906	endomucin
SSTR4	-0.0925898	0.0426002	0.925906	somatostatin receptor 4
C17orf47	-0.0925639	0.0426583	0.925906	chromosome 17 open reading frame 47
RXFP1	-0.0924903	0.0428243	0.925906	relaxin/insulin-like family peptide receptor 1
NPTN	0.0924807	0.0428458	0.925906	neuroplastin
NDNL2	-0.0924324	0.0429549	0.925906	necdin-like 2
COLGALT1	0.0924322	0.0429555	0.925906	collagen beta(1-O)galactosyltransferase 1
FBRS	0.0924308	0.0429586	0.925906	fibrosin
RPL17-C18orf32	0.0924308	0.0429586	0.925906
SLC23A1	0.0924308	0.0429586	0.925906	solute carrier family 23 (ascorbic acid transporter), member 1
PDS5A	-0.0923888	0.0430537	0.925906	PDS5, regulator of cohesion maintenance, homolog A (S. cerevisiae)
RP11-1055B8.7	-0.0922991	0.0432573	0.925906
MFSD5	0.0922893	0.0432798	0.925906	major facilitator superfamily domain containing 5
KDM3B	-0.0922697	0.0433244	0.925906	lysine (K)-specific demethylase 3B
DNMT3L	-0.0922265	0.043423	0.925906	DNA (cytosine-5-)-methyltransferase 3-like
APOBEC3A	-0.0921974	0.0434894	0.925906	apolipoprotein B mRNA editing enzyme, catalytic polypeptide-like 3A
RP11-177F15.1	-0.0921463	0.0436064	0.925906
NOL9	-0.0921239	0.0436577	0.925906	nucleolar protein 9
COPS6	0.0921239	0.0436577	0.925906	COP9 signalosome subunit 6
PUS10	0.0920904	0.0437346	0.925906	pseudouridylate synthase 10
ELOVL5	-0.0920657	0.0437914	0.925906	ELOVL fatty acid elongase 5
SLC35G1	-0.0920591	0.0438064	0.925906	solute carrier family 35, member G1
MAP3K5	-0.0920022	0.0439376	0.925906	mitogen-activated protein kinase kinase kinase 5
MDC1	0.0919743	0.0440019	0.925906	mediator of DNA-damage checkpoint 1
HIST1H3A	-0.0919585	0.0440384	0.925906	histone cluster 1, H3a
RP11-385D13.1	0.0919465	0.0440661	0.925906
PDPK1	0.0918884	0.0442007	0.925906	3-phosphoinositide dependent protein kinase-1
AACS	-0.0918802	0.0442196	0.925906	acetoacetyl-CoA synthetase
OR1A2	-0.0917621	0.0444941	0.925906	olfactory receptor, family 1, subfamily A, member 2
CEP85	0.091752	0.0445177	0.925906	centrosomal protein 85kDa
KCNC4	0.0917422	0.0445406	0.925906	potassium voltage-gated channel, Shaw-related subfamily, member 4
ACVR1	-0.0917403	0.044545	0.925906	activin A receptor, type I
CTSD	-0.0917306	0.0445676	0.925906	cathepsin D
IPO8	0.091725	0.0445806	0.925906	importin 8
MS4A7	-0.0916895	0.0446635	0.925906	membrane-spanning 4-domains, subfamily A, member 7
SMARCA2	-0.0916816	0.044682	0.925906	SWI/SNF related, matrix associated, actin dependent regulator of chromatin, subfamily a, member 2
ARNTL	-0.0916662	0.044718	0.925906	aryl hydrocarbon receptor nuclear translocator-like
MCOLN1	-0.0916658	0.0447189	0.925906	mucolipin 1
CREG2	-0.0916277	0.0448082	0.925906	cellular repressor of E1A-stimulated genes 2
MTERFD2	-0.0916166	0.0448341	0.925906	MTERF domain containing 2
DVL1	-0.091614	0.0448404	0.925906	dishevelled segment polarity protein 1
GRIA3	0.0915562	0.0449759	0.925906	glutamate receptor, ionotropic, AMPA 3
OR4K14	0.0915481	0.0449951	0.925906	olfactory receptor, family 4, subfamily K, member 14
ZSCAN1	-0.0915261	0.0450468	0.925906	zinc finger and SCAN domain containing 1
RAB3D	0.0914786	0.0451589	0.925906	RAB3D, member RAS oncogene family
RPAP1	0.0914149	0.0453093	0.925906	RNA polymerase II associated protein 1
IRX2	-0.0914048	0.0453332	0.925906	iroquois homeobox 2
NINJ2	-0.0913805	0.0453909	0.925906	ninjurin 2
SSX9	-0.0913796	0.0453929	0.925906
NEFM	-0.0913705	0.0454144	0.925906	neurofilament, medium polypeptide
BTLA	0.09137	0.0454156	0.925906	B and T lymphocyte associated
CAMK2D	0.0913693	0.0454173	0.925906	calcium/calmodulin-dependent protein kinase II delta
CLEC17A	-0.091346	0.0454726	0.925906	C-type lectin domain family 17, member A
NEO1	-0.0912913	0.0456026	0.925906	neogenin 1
ATP2B4	0.0912684	0.045657	0.925906	ATPase, Ca++ transporting, plasma membrane 4
APIP	-0.0912637	0.0456682	0.925906	APAF1 interacting protein
GJA9	-0.0912243	0.0457622	0.925906	gap junction protein, alpha 9, 59kDa
CXorf66	-0.0912021	0.0458152	0.925906	chromosome X open reading frame 66
2001-03-01	0.0911195	0.0460128	0.925906	mitochondrial amidoxime reducing component 1
KCNMA1	-0.0911173	0.0460181	0.925906	potassium large conductance calcium-activated channel, subfamily M, alpha member 1
MT3	-0.091097	0.0460668	0.925906	metallothionein 3
YAE1D1	0.091097	0.0460668	0.925906	Yae1 domain containing 1
ZNF365	-0.0910801	0.0461073	0.925906	zinc finger protein 365
ENTHD1	-0.0910539	0.0461703	0.925906	ENTH domain containing 1
CYP3A43	-0.0910324	0.046222	0.925906	cytochrome P450, family 3, subfamily A, polypeptide 43
ANXA1	0.0910303	0.046227	0.925906	annexin A1
SIPA1L1	-0.0910038	0.0462908	0.925906	signal-induced proliferation-associated 1 like 1
MCPH1	-0.0909931	0.0463167	0.925906	microcephalin 1
WBP1L	-0.0909661	0.0463817	0.925906	WW domain binding protein 1-like
ZNF714	-0.0909558	0.0464067	0.925906	zinc finger protein 714
SMR3A	-0.0909489	0.0464233	0.925906	submaxillary gland androgen regulated protein 3A
CLDN2	-0.0909062	0.0465265	0.925906	claudin 2
UCK2	0.0909062	0.0465265	0.925906	uridine-cytidine kinase 2
ZC3H8	0.0909062	0.0465265	0.925906	zinc finger CCCH-type containing 8
CEP19	0.0908162	0.0467446	0.925906	centrosomal protein 19kDa
ATP6AP1L	-0.0908007	0.0467822	0.925906	ATPase, H+ transporting, lysosomal accessory protein 1-like
INHBB	-0.0908007	0.0467822	0.925906	inhibin, beta B
KRT19	-0.0907969	0.0467915	0.925906	keratin 19
C19orf40	-0.0907569	0.046889	0.925906	chromosome 19 open reading frame 40
AMBRA1	-0.0907183	0.046983	0.925906	autophagy/beclin-1 regulator 1
PDE10A	0.0906684	0.0471049	0.925906	phosphodiesterase 10A
TLE1	-0.0906368	0.047182	0.925906	transducin-like enhancer of split 1 (E(sp1) homolog, Drosophila)
CYP21A2	0.0906353	0.0471857	0.925906	cytochrome P450, family 21, subfamily A, polypeptide 2
PMP22	-0.0906353	0.0471857	0.925906	peripheral myelin protein 22
ADH7	0.0905635	0.0473618	0.925906	alcohol dehydrogenase 7 (class IV), mu or sigma polypeptide
SEC22C	0.0905635	0.0473618	0.925906	SEC22 vesicle trafficking protein homolog C (S. cerevisiae)
RP11-554D15.1	-0.0905556	0.0473813	0.925906
DPPA3	0.0905501	0.0473948	0.925906	developmental pluripotency associated 3
HBD	-0.0905264	0.047453	0.925906	hemoglobin, delta
SNHG14	-0.090492	0.0475377	0.925906
TM4SF1	-0.090471	0.0475894	0.925906	transmembrane 4 L six family member 1
NR2C2	0.0904293	0.0476924	0.925906	nuclear receptor subfamily 2, group C, member 2
SH2D3A	-0.090366	0.047849	0.925906	SH2 domain containing 3A
ZNF157	0.0903323	0.0479325	0.925906	zinc finger protein 157
ZFAND2A	-0.0903046	0.0480013	0.925906	zinc finger, AN1-type domain 2A
ITGAL	-0.0902842	0.0480518	0.925906	integrin, alpha L (antigen CD11A (p180), lymphocyte function-associated antigen 1; alpha polypeptide)
PDILT	-0.0902685	0.048091	0.925906	protein disulfide isomerase-like, testis expressed
FAM49B	0.0901978	0.0482672	0.925906	family with sequence similarity 49, member B
PNPLA8	-0.0901539	0.0483766	0.925906	patatin-like phospholipase domain containing 8
TXNDC16	-0.0901531	0.0483786	0.925906	thioredoxin domain containing 16
C22orf31	-0.0901431	0.0484037	0.925906	chromosome 22 open reading frame 31
GATS	-0.0901431	0.0484037	0.925906
NUP54	-0.0901392	0.0484135	0.925906	nucleoporin 54kDa
KIF19	0.0901212	0.0484585	0.925906	kinesin family member 19
TRBV11-2	0.0900967	0.0485199	0.925906
RP11-556I14.2	-0.0900967	0.0485199	0.925906
RP11-78F17.1	-0.0900967	0.0485199	0.925906
RBM11	-0.0900578	0.0486173	0.925906	RNA binding motif protein 11
SLC29A2	-0.0900565	0.0486208	0.925906	solute carrier family 29 (equilibrative nucleoside transporter), member 2
IFIT1	0.0900477	0.0486427	0.925906	interferon-induced protein with tetratricopeptide repeats 1
FFAR4	-0.0899927	0.048781	0.925906	free fatty acid receptor 4
RAX	-0.0899897	0.0487886	0.925906	retina and anterior neural fold homeobox
STX10	-0.0899658	0.0488488	0.925906	syntaxin 10
DBNL	0.0899632	0.0488553	0.925906	drebrin-like
PPM1D	-0.0898574	0.0491227	0.925906	protein phosphatase, Mg2+/Mn2+ dependent, 1D
STAG2	0.0898498	0.0491418	0.925906	stromal antigen 2
VAT1L	-0.0898315	0.0491882	0.925906	vesicle amine transport 1-like
SYTL1	0.0898084	0.0492469	0.925906	synaptotagmin-like 1
KCTD14	-0.0898084	0.0492469	0.925906	potassium channel tetramerization domain containing 14
CLEC4E	-0.0897947	0.0492817	0.925906	C-type lectin domain family 4, member E
OR6M1	-0.0897945	0.049282	0.925906	olfactory receptor, family 6, subfamily M, member 1
TNFRSF11B	-0.0897867	0.0493019	0.925906	tumor necrosis factor receptor superfamily, member 11b
CPAMD8	-0.0897861	0.0493035	0.925906	C3 and PZP-like, alpha-2-macroglobulin domain containing 8
RILPL1	0.0897609	0.0493674	0.925906	Rab interacting lysosomal protein-like 1
IREB2	0.0897296	0.0494472	0.925906	iron-responsive element binding protein 2
CASP5	0.0896759	0.0495839	0.925906	caspase 5, apoptosis-related cysteine peptidase
USP31	0.0896751	0.0495861	0.925906	ubiquitin specific peptidase 31
KLRC3	-0.089667	0.0496066	0.925906	killer cell lectin-like receptor subfamily C, member 3
ACOT13	0.0896299	0.0497016	0.925906	acyl-CoA thioesterase 13
NAA50	0.0896299	0.0497016	0.925906	N(alpha)-acetyltransferase 50, NatE catalytic subunit
SCARB2	0.0895603	0.0498797	0.925906	scavenger receptor class B, member 2
DMRT2	-0.0895518	0.0499015	0.925906	doublesex and mab-3 related transcription factor 2

## Sheet: SNP (low impact mut excluded)
gene	rho	p-value	FDR	description
DLGAP5	0.168181	0.000214365	0.914673	discs, large (Drosophila) homolog-associated protein 5
ZNF253	-0.163836	0.00031277	0.914673	zinc finger protein 253
RGS22	-0.159351	0.000457443	0.914673	regulator of G-protein signaling 22
ACKR6	-0.157047	0.000553967	0.914673
COL1A1	-0.155792	0.000614204	0.914673	collagen, type I, alpha 1
TRPM7	-0.150054	0.000975004	0.914673	transient receptor potential cation channel, subfamily M, member 7
CHL1	-0.149148	0.00104734	0.914673	cell adhesion molecule L1-like
PAPD5	0.148522	0.00110013	0.914673	PAP associated domain containing 5
MYH3	-0.148414	0.00110946	0.914673	myosin, heavy chain 3, skeletal muscle, embryonic
TEX13A	-0.146556	0.00128228	0.914673	testis expressed 13A
KCNU1	-0.146166	0.00132157	0.914673	potassium channel, subfamily U, member 1
PBX2	0.145422	0.00139963	0.914673	pre-B-cell leukemia homeobox 2
BRDT	-0.144446	0.00150841	0.914673	bromodomain, testis-specific
MORF4L1	-0.142534	0.00174434	0.914673	mortality factor 4 like 1
CDH4	-0.142455	0.00175486	0.914673	cadherin 4, type 1, R-cadherin (retinal)
KCTD8	-0.14187	0.00183387	0.914673	potassium channel tetramerization domain containing 8
QSOX2	0.140405	0.00204652	0.914673	quiescin Q6 sulfhydryl oxidase 2
OR2T4	-0.140115	0.00209133	0.914673	olfactory receptor, family 2, subfamily T, member 4
MUC16	-0.139478	0.00219258	0.914673	mucin 16, cell surface associated
IARS2	-0.135643	0.00290311	0.914673	isoleucyl-tRNA synthetase 2, mitochondrial
HAS2	-0.133652	0.00334931	0.914673	hyaluronan synthase 2
HHIP	-0.13309	0.00348623	0.914673	hedgehog interacting protein
SHANK2	-0.13298	0.00351355	0.914673	SH3 and multiple ankyrin repeat domains 2
PSG1	-0.132881	0.00353831	0.914673	pregnancy specific beta-1-glycoprotein 1
OR2T11	-0.132638	0.00359992	0.914673	olfactory receptor, family 2, subfamily T, member 11 (gene/pseudogene)
EPHA2	-0.132608	0.00360744	0.914673	EPH receptor A2
SERPINB5	0.131403	0.00392782	0.914673	serpin peptidase inhibitor, clade B (ovalbumin), member 5
DDX42	0.131075	0.0040193	0.914673	DEAD (Asp-Glu-Ala-Asp) box helicase 42
PNPLA8	-0.130771	0.00410581	0.914673	patatin-like phospholipase domain containing 8
MS4A3	-0.130752	0.00411144	0.914673	membrane-spanning 4-domains, subfamily A, member 3 (hematopoietic cell-specific)
RPTN	-0.13075	0.00411177	0.914673	repetin
KRTAP1-5	0.130742	0.00411406	0.914673	keratin associated protein 1-5
TNC	-0.130694	0.00412792	0.914673	tenascin C
PDE1C	-0.130611	0.00415205	0.914673	phosphodiesterase 1C, calmodulin-dependent 70kDa
CNTNAP5	-0.130442	0.00420155	0.914673	contactin associated protein-like 5
NBR1	-0.130388	0.0042173	0.914673	neighbor of BRCA1 gene 1
TRIM10	0.129856	0.00437669	0.914673	tripartite motif containing 10
TP53INP2	-0.129634	0.00444457	0.914673	tumor protein p53 inducible nuclear protein 2
OR52R1	-0.129424	0.00450984	0.914673	olfactory receptor, family 52, subfamily R, member 1
PTPN22	0.129309	0.00454599	0.914673	protein tyrosine phosphatase, non-receptor type 22 (lymphoid)
PLSCR4	0.129113	0.0046083	0.914673	phospholipid scramblase 4
LY6G6C	-0.128841	0.0046957	0.914673	lymphocyte antigen 6 complex, locus G6C
TBX4	0.127959	0.0049899	0.914673	T-box 4
MYL2	-0.127726	0.00507055	0.914673	myosin, light chain 2, regulatory, cardiac, slow
PRR23C	0.127417	0.00517884	0.914673	proline rich 23C
RPS9	0.126939	0.0053508	0.914673	ribosomal protein S9
ABCA7	-0.126802	0.00540095	0.914673	ATP-binding cassette, sub-family A (ABC1), member 7
ALAS2	0.126606	0.00547375	0.914673	aminolevulinate, delta-, synthase 2
ITGA2B	0.126599	0.00547633	0.914673	integrin, alpha 2b (platelet glycoprotein IIb of IIb/IIIa complex, antigen CD41)
FAM114A1	-0.126396	0.00555247	0.914673	family with sequence similarity 114, member A1
TRIM68	-0.126195	0.00562877	0.914673	tripartite motif containing 68
FRY	-0.1261	0.00566525	0.914673	furry homolog (Drosophila)
FOXO4	-0.125726	0.00581033	0.914673	forkhead box O4
GPR142	-0.12527	0.00599207	0.914673	G protein-coupled receptor 142
TFPI2	0.125208	0.00601732	0.914673	tissue factor pathway inhibitor 2
OR2AG2	-0.125196	0.00602207	0.914673	olfactory receptor, family 2, subfamily AG, member 2
ZBED6CL	0.125056	0.00607943	0.914673	ZBED6 C-terminal like
KIAA0319	0.124729	0.0062145	0.914673	KIAA0319
DISC1	-0.124092	0.00648579	0.914673	disrupted in schizophrenia 1
PDGFD	-0.124036	0.00650988	0.914673	platelet derived growth factor D
ABCE1	-0.123911	0.00656465	0.914673	ATP-binding cassette, sub-family E (OABP), member 1
CEP164	0.123299	0.00683791	0.914673	centrosomal protein 164kDa
C1orf159	-0.123148	0.00690713	0.914673	chromosome 1 open reading frame 159
MICALL2	0.122725	0.0071039	0.914673	MICAL-like 2
GAPDH	-0.122556	0.00718359	0.914673	glyceraldehyde-3-phosphate dehydrogenase
PLEKHA6	-0.122378	0.00726892	0.914673	pleckstrin homology domain containing, family A member 6
ZFAT	0.12235	0.0072824	0.914673	zinc finger and AT hook domain containing
CSDE1	-0.122133	0.00738737	0.914673	cold shock domain containing E1, RNA-binding
ZKSCAN4	0.12195	0.00747699	0.914673	zinc finger with KRAB and SCAN domains 4
ZNF79	0.12195	0.00747699	0.914673	zinc finger protein 79
PCDHA5	-0.121778	0.0075622	0.914673
TTI1	-0.121694	0.00760398	0.914673	TELO2 interacting protein 1
KCNJ16	-0.121428	0.00773827	0.914673	potassium inwardly-rectifying channel, subfamily J, member 16
WDR27	-0.12122	0.00784488	0.914673	WD repeat domain 27
GPD2	-0.121094	0.00790964	0.914673	glycerol-3-phosphate dehydrogenase 2 (mitochondrial)
FASLG	0.12105	0.00793237	0.914673	Fas ligand (TNF superfamily, member 6)
SLC5A7	-0.121025	0.00794563	0.914673	solute carrier family 5 (sodium/choline cotransporter), member 7
KIF19	0.120935	0.00799261	0.914673	kinesin family member 19
UGT2B11	-0.12041	0.00827119	0.914673	UDP glucuronosyltransferase 2 family, polypeptide B11
NCF4	-0.120406	0.00827349	0.914673	neutrophil cytosolic factor 4, 40kDa
HIST1H2BI	0.120075	0.00845366	0.914673	histone cluster 1, H2bi
PJA2	0.120075	0.00845366	0.914673	praja ring finger 2, E3 ubiquitin protein ligase
RGS6	-0.119762	0.00862753	0.914673	regulator of G-protein signaling 6
CMIP	-0.118951	0.00909261	0.914673	c-Maf inducing protein
KIFC2	0.118896	0.00912483	0.914673	kinesin family member C2
DUSP26	-0.11876	0.00920517	0.914673	dual specificity phosphatase 26 (putative)
C2orf42	0.118752	0.00920981	0.914673	chromosome 2 open reading frame 42
LPL	0.118586	0.00930905	0.914673	lipoprotein lipase
HPR	-0.118569	0.00931897	0.914673	haptoglobin-related protein
TMEM121	-0.118378	0.00943402	0.914673	transmembrane protein 121
ADCY6	0.118362	0.00944385	0.914673	adenylate cyclase 6
MADCAM1	-0.118256	0.00950852	0.914673	mucosal vascular addressin cell adhesion molecule 1
ZNF493	0.11821	0.00953677	0.914673	zinc finger protein 493
PGK1	-0.118188	0.00955033	0.914673	phosphoglycerate kinase 1
USP9X	0.118138	0.00958077	0.914673	ubiquitin specific peptidase 9, X-linked
NUP153	-0.118048	0.00963599	0.914673	nucleoporin 153kDa
STARD6	-0.118005	0.00966256	0.914673	StAR-related lipid transfer (START) domain containing 6
OR2T2	-0.117903	0.0097261	0.914673	olfactory receptor, family 2, subfamily T, member 2
LAG3	-0.11776	0.00981581	0.914673	lymphocyte-activation gene 3
ZNF534	-0.11764	0.00989161	0.914673	zinc finger protein 534
PEX1	-0.117285	0.0101183	0.914673	peroxisomal biogenesis factor 1
CCDC150	0.116825	0.0104189	0.914673	coiled-coil domain containing 150
MutSig	-0.116704	0.0104989	0.914673	phospholipase C-like 2
ZBTB10	0.116619	0.010556	0.914673	zinc finger and BTB domain containing 10
POU2F3	-0.116585	0.0105791	0.914673	POU class 2 homeobox 3
CCDC88C	-0.116381	0.0107163	0.914673	coiled-coil domain containing 88C
CACNB3	0.116323	0.0107561	0.914673	calcium channel, voltage-dependent, beta 3 subunit
MROH8	-0.116249	0.0108067	0.914673	maestro heat-like repeat family member 8
TROVE2	-0.116112	0.0109006	0.914673	TROVE domain family, member 2
PRR11	-0.116077	0.0109245	0.914673	proline rich 11
APPL2	-0.116059	0.0109369	0.914673	adaptor protein, phosphotyrosine interaction, PH domain and leucine zipper containing 2
CEACAM6	-0.116043	0.0109481	0.914673	carcinoembryonic antigen-related cell adhesion molecule 6 (non-specific cross reacting antigen)
PARN	-0.116027	0.0109596	0.914673	poly(A)-specific ribonuclease
PHF21A	-0.116027	0.0109596	0.914673	PHD finger protein 21A
DNAH1	0.116009	0.0109716	0.914673	dynein, axonemal, heavy chain 1
RNF112	0.115299	0.011474	0.914673	ring finger protein 112
BACE1	0.115231	0.0115234	0.914673	beta-site APP-cleaving enzyme 1
TMC3	-0.115227	0.0115259	0.914673	transmembrane channel-like 3
PCDHB15	-0.115147	0.0115841	0.914673
SNX7	0.115138	0.0115905	0.914673	sorting nexin 7
HLX	-0.114959	0.0117213	0.914673	H2.0-like homeobox
SMARCA2	-0.114929	0.0117435	0.914673	SWI/SNF related, matrix associated, actin dependent regulator of chromatin, subfamily a, member 2
LHX9	0.114586	0.0119988	0.914673	LIM homeobox 9
NET1	0.114467	0.0120878	0.914673	neuroepithelial cell transforming 1
ZNF25	-0.114436	0.0121115	0.914673	zinc finger protein 25
FAM5B	-0.114181	0.0123059	0.914673
MATN4	0.113991	0.0124521	0.914673	matrilin 4
MAGEC2	-0.113935	0.0124957	0.914673	melanoma antigen family C, 2
SPRY3	-0.11369	0.0126878	0.914673	sprouty homolog 3 (Drosophila)
SREBF2	-0.113617	0.0127456	0.914673	sterol regulatory element binding transcription factor 2
GLE1	0.113609	0.0127518	0.914673	GLE1 RNA export mediator
OR4S2	0.113416	0.0129051	0.914673	olfactory receptor, family 4, subfamily S, member 2
AHNAK2	-0.11334	0.0129664	0.914673	AHNAK nucleoprotein 2
WASF3	-0.113337	0.012969	0.914673	WAS protein family, member 3
PIEZO2	-0.113232	0.0130534	0.914673	piezo-type mechanosensitive ion channel component 2
CRYGS	0.113227	0.0130572	0.914673	crystallin, gamma S
NIF3L1	0.113067	0.0131872	0.914673	NIF3 NGG1 interacting factor 3-like 1 (S. cerevisiae)
SYNPO	-0.113065	0.0131891	0.914673	synaptopodin
OR52N5	0.112987	0.0132531	0.914673	olfactory receptor, family 52, subfamily N, member 5
ZNF160	-0.112963	0.0132727	0.914673	zinc finger protein 160
TOP1MT	0.112846	0.0133689	0.914673	topoisomerase (DNA) I, mitochondrial
RAB3C	-0.112798	0.0134084	0.914673	RAB3C, member RAS oncogene family
BICC1	-0.112512	0.0136467	0.914673	bicaudal C homolog 1 (Drosophila)
C9orf66	-0.112464	0.0136872	0.914673	chromosome 9 open reading frame 66
RBM26	-0.112398	0.0137435	0.914673	RNA binding motif protein 26
KCNQ5	-0.112294	0.0138318	0.914673	potassium voltage-gated channel, KQT-like subfamily, member 5
TRAF3	0.11216	0.0139458	0.914673	TNF receptor-associated factor 3
STK10	-0.112127	0.0139744	0.914673	serine/threonine kinase 10
MAG	0.112096	0.0140007	0.914673	myelin associated glycoprotein
CRAT	0.112083	0.0140121	0.914673	carnitine O-acetyltransferase
DGKG	0.112	0.0140835	0.914673	diacylglycerol kinase, gamma 90kDa
PRSS16	-0.111881	0.0141863	0.914673	protease, serine, 16 (thymus)
ZDHHC9	0.11188	0.0141873	0.914673	zinc finger, DHHC-type containing 9
LCMT2	-0.111631	0.0144051	0.914673	leucine carboxyl methyltransferase 2
BTBD9	0.111566	0.0144628	0.914673	BTB (POZ) domain containing 9
HRNR	-0.111322	0.0146798	0.914673	hornerin
C1orf174	-0.11132	0.0146824	0.914673	chromosome 1 open reading frame 174
PLP1	0.111288	0.0147109	0.914673	proteolipid protein 1
FEZF1	-0.111239	0.0147547	0.914673	FEZ family zinc finger 1
ANXA4	-0.111224	0.0147682	0.914673	annexin A4
JUND	0.111144	0.0148405	0.914673	jun D proto-oncogene
PRR5	0.110992	0.014979	0.914673	proline rich 5 (renal)
SH3RF3	-0.110968	0.0150002	0.914673	SH3 domain containing ring finger 3
GTPBP4	-0.110872	0.0150882	0.914673	GTP binding protein 4
OR9A2	0.110749	0.0152018	0.914673	olfactory receptor, family 9, subfamily A, member 2
PCDHGC5	0.110684	0.0152618	0.914673
RASSF6	-0.110637	0.0153058	0.914673	Ras association (RalGDS/AF-6) domain family member 6
ZDHHC23	-0.110562	0.0153751	0.914673	zinc finger, DHHC-type containing 23
ZCWPW2	-0.110547	0.0153892	0.914673	zinc finger, CW type with PWWP domain 2
BOD1L1	-0.110532	0.0154037	0.914673	biorientation of chromosomes in cell division 1-like 1
ATG12	0.110482	0.0154499	0.914673	autophagy related 12
RABL3	-0.110217	0.0157007	0.914673	RAB, member of RAS oncogene family-like 3
SPRY1	0.110175	0.0157407	0.914673	sprouty homolog 1, antagonist of FGF signaling (Drosophila)
SIKE1	-0.11017	0.0157453	0.914673	suppressor of IKBKE 1
KCNC4	0.110089	0.0158229	0.914673	potassium voltage-gated channel, Shaw-related subfamily, member 4
KIF26B	-0.110004	0.0159044	0.914673	kinesin family member 26B
CCDC102A	-0.109929	0.015977	0.914673	coiled-coil domain containing 102A
ART3	0.10987	0.0160338	0.914673	ADP-ribosyltransferase 3
NPY2R	0.109796	0.0161056	0.914673	neuropeptide Y receptor Y2
GXYLT2	0.109681	0.0162178	0.914673	glucoside xylosyltransferase 2
SLC39A4	0.109681	0.0162178	0.914673	solute carrier family 39 (zinc transporter), member 4
MAP3K19	0.109672	0.0162264	0.914673	mitogen-activated protein kinase kinase kinase 19
P2RX3	0.109615	0.0162821	0.914673	purinergic receptor P2X, ligand-gated ion channel, 3
KRT10	0.109585	0.0163119	0.914673	keratin 10
MYCBP2	-0.10933	0.0165646	0.914673	MYC binding protein 2, E3 ubiquitin protein ligase
CHRNG	0.109242	0.0166522	0.914673	cholinergic receptor, nicotinic, gamma (muscle)
GPRC5C	-0.109238	0.0166556	0.914673	G protein-coupled receptor, family C, group 5, member C
PTGDR2	-0.109236	0.0166577	0.914673	prostaglandin D2 receptor 2
CLDN19	-0.109221	0.0166731	0.914673	claudin 19
SYT16	0.109118	0.0167763	0.914673	synaptotagmin XVI
KIAA1456	0.108829	0.0170705	0.914673	KIAA1456
ZNF284	-0.108754	0.0171469	0.914673	zinc finger protein 284
ADARB2	-0.108751	0.0171504	0.914673	adenosine deaminase, RNA-specific, B2 (non-functional)
TATDN2	0.108552	0.0173555	0.914673	TatD DNase domain containing 2
NCOA7	0.108533	0.0173757	0.914673	nuclear receptor coactivator 7
RPL13	0.108458	0.0174535	0.914673	ribosomal protein L13
KLHL23	-0.108326	0.0175914	0.914673	kelch-like family member 23
SMAP1	0.108076	0.0178555	0.914673	small ArfGAP 1
PACSIN1	-0.108002	0.0179352	0.914673	protein kinase C and casein kinase substrate in neurons 1
SLC29A2	-0.107886	0.0180595	0.914673	solute carrier family 29 (equilibrative nucleoside transporter), member 2
ABCF2	-0.107853	0.0180947	0.914673	ATP-binding cassette, sub-family F (GCN20), member 2
UPP2	-0.107734	0.0182233	0.914673	uridine phosphorylase 2
ARHGAP19-SLIT1	-0.10766	0.0183037	0.914673
PPP2R5E	-0.107504	0.0184737	0.914673	protein phosphatase 2, regulatory subunit B', epsilon isoform
GLUL	0.107438	0.0185466	0.914673	glutamate-ammonia ligase
ATP8B1	0.107354	0.0186387	0.914673	ATPase, aminophospholipid transporter, class I, type 8B, member 1
OVCH1	-0.107322	0.0186745	0.914673	ovochymase 1
MYLPF	-0.107313	0.0186838	0.914673	myosin light chain, phosphorylatable, fast skeletal muscle
SLC39A2	-0.107313	0.0186838	0.914673	solute carrier family 39 (zinc transporter), member 2
MED14	-0.107233	0.0187732	0.914673	mediator complex subunit 14
OR8K5	-0.107197	0.0188125	0.914673	olfactory receptor, family 8, subfamily K, member 5
ASB17	-0.107185	0.0188268	0.914673	ankyrin repeat and SOCS box containing 17
FAM199X	-0.107122	0.0188961	0.914673	family with sequence similarity 199, X-linked
ADAM2	-0.106972	0.0190655	0.914673	ADAM metallopeptidase domain 2
DMRT2	-0.106909	0.0191365	0.914673	doublesex and mab-3 related transcription factor 2
AGGF1	-0.106671	0.0194071	0.914673	angiogenic factor with G patch and FHA domains 1
WARS2	-0.106669	0.0194092	0.914673	tryptophanyl tRNA synthetase 2, mitochondrial
CYP26B1	0.106657	0.0194232	0.914673	cytochrome P450, family 26, subfamily B, polypeptide 1
AGAP2	0.106633	0.0194497	0.914673	ArfGAP with GTPase domain, ankyrin repeat and PH domain 2
ADCY4	-0.106556	0.0195386	0.914673	adenylate cyclase 4
UBE2F	0.106552	0.0195431	0.914673	ubiquitin-conjugating enzyme E2F (putative)
SDS	-0.106523	0.0195771	0.914673	serine dehydratase
LAMA1	-0.106466	0.019643	0.914673	laminin, alpha 1
C1QL3	0.106359	0.0197663	0.914673	complement component 1, q subcomponent-like 3
ZDHHC2	-0.106348	0.0197798	0.914673	zinc finger, DHHC-type containing 2
FARSA	0.106232	0.0199148	0.914673	phenylalanyl-tRNA synthetase, alpha subunit
STAP1	-0.106182	0.0199731	0.914673	signal transducing adaptor family member 1
CIB4	-0.106169	0.0199892	0.914673	calcium and integrin binding family member 4
PRRC1	0.106097	0.0200738	0.914673	proline-rich coiled-coil 1
LGR5	0.106077	0.0200969	0.914673	leucine-rich repeat containing G protein-coupled receptor 5
CX3CR1	-0.106059	0.0201185	0.914673	chemokine (C-X3-C motif) receptor 1
SENP5	-0.106044	0.0201364	0.914673	SUMO1/sentrin specific peptidase 5
DCDC1	-0.105959	0.0202365	0.914673	doublecortin domain containing 1
DOCK10	0.105918	0.0202856	0.914673	dedicator of cytokinesis 10
SMC6	-0.10579	0.0204378	0.914673	structural maintenance of chromosomes 6
NMI	-0.105787	0.0204416	0.914673	N-myc (and STAT) interactor
CLIC6	0.105769	0.0204634	0.914673	chloride intracellular channel 6
ECH1	-0.105735	0.0205037	0.914673	enoyl CoA hydratase 1, peroxisomal
CABYR	-0.105691	0.0205572	0.914673	calcium binding tyrosine-(Y)-phosphorylation regulated
RBM28	-0.105642	0.0206161	0.914673	RNA binding motif protein 28
CACNG4	-0.105596	0.0206711	0.914673	calcium channel, voltage-dependent, gamma subunit 4
CEP97	-0.105581	0.0206901	0.914673	centrosomal protein 97kDa
MPO	0.10538	0.0209334	0.914673	myeloperoxidase
PLA2G2D	-0.105355	0.0209642	0.914673	phospholipase A2, group IID
BZRAP1	0.105337	0.0209862	0.914673	benzodiazapine receptor (peripheral) associated protein 1
ISCA1	0.105268	0.0210707	0.914673	iron-sulfur cluster assembly 1
ZDHHC6	-0.10519	0.0211674	0.914673	zinc finger, DHHC-type containing 6
PAICS	-0.105119	0.0212548	0.914673	phosphoribosylaminoimidazole carboxylase, phosphoribosylaminoimidazole succinocarboxamide synthetase
C12orf10	0.105068	0.0213182	0.914673	chromosome 12 open reading frame 10
PRMT7	-0.105026	0.0213702	0.914673	protein arginine methyltransferase 7
DKFZP761J1410	0.105024	0.0213732	0.914673
OR13C3	-0.105024	0.0213732	0.914673	olfactory receptor, family 13, subfamily C, member 3
T	0.10497	0.0214409	0.914673	T, brachyury homolog (mouse)
SHD	-0.10492	0.0215027	0.914673	Src homology 2 domain containing transforming protein D
TFB2M	-0.104915	0.0215093	0.914673	transcription factor B2, mitochondrial
TERT	0.104901	0.0215268	0.914673	telomerase reverse transcriptase
ICA1	-0.10486	0.021578	0.914673	islet cell autoantigen 1, 69kDa
RNMT	-0.104789	0.0216668	0.914673	RNA (guanine-7-) methyltransferase
EXOC6	-0.104772	0.0216887	0.914673	exocyst complex component 6
PDE4B	0.104748	0.0217195	0.914673	phosphodiesterase 4B, cAMP-specific
EMILIN1	0.104583	0.0219282	0.914673	elastin microfibril interfacer 1
ERAS	-0.104452	0.0220959	0.914673	ES cell expressed Ras
SLC22A3	-0.104337	0.0222425	0.914673	solute carrier family 22 (organic cation transporter), member 3
SLC5A9	-0.104269	0.0223305	0.914673	solute carrier family 5 (sodium/sugar cotransporter), member 9
MBOAT2	0.104165	0.0224651	0.914673	membrane bound O-acyltransferase domain containing 2
HIST1H2BK	-0.104067	0.0225936	0.914673	histone cluster 1, H2bk
EPAS1	0.104037	0.0226326	0.914673	endothelial PAS domain protein 1
C2orf78	0.104001	0.02268	0.914673	chromosome 2 open reading frame 78
SEMA6C	0.103999	0.0226821	0.914673	sema domain, transmembrane domain (TM), and cytoplasmic domain, (semaphorin) 6C
SLC18A1	0.103939	0.0227612	0.914673	solute carrier family 18 (vesicular monoamine transporter), member 1
YIPF7	-0.103931	0.0227709	0.914673	Yip1 domain family, member 7
TBCC	-0.103879	0.0228397	0.914673	tubulin folding cofactor C
MYO9A	-0.103877	0.0228425	0.914673	myosin IXA
CNBP	-0.103867	0.022856	0.914673	CCHC-type zinc finger, nucleic acid binding protein
KLK5	-0.103849	0.0228798	0.914673	kallikrein-related peptidase 5
LMOD1	0.103735	0.02303	0.914673	leiomodin 1 (smooth muscle)
CERCAM	-0.103735	0.02303	0.914673	cerebral endothelial cell adhesion molecule
PAM	-0.103728	0.0230391	0.914673	peptidylglycine alpha-amidating monooxygenase
XRN2	0.103467	0.0233886	0.914673	5'-3' exoribonuclease 2
TMEM108	-0.103436	0.0234302	0.914673	transmembrane protein 108
DNAJC19	-0.103371	0.0235187	0.914673	DnaJ (Hsp40) homolog, subfamily C, member 19
ATG14	0.103371	0.0235187	0.914673	autophagy related 14
C4orf21	-0.103356	0.0235382	0.914673	chromosome 4 open reading frame 21
ACVR2B	0.103307	0.023605	0.914673	activin A receptor, type IIB
PTEN	0.103231	0.0237086	0.914673	phosphatase and tensin homolog
PDIA2	-0.103205	0.0237433	0.914673	protein disulfide isomerase family A, member 2
GJC1	0.103205	0.0237433	0.914673	gap junction protein, gamma 1, 45kDa
KRTAP4-6	-0.103164	0.0237997	0.914673	keratin associated protein 4-6
LRRC4B	-0.103149	0.0238197	0.914673	leucine rich repeat containing 4B
PELI1	-0.103119	0.0238604	0.914673	pellino E3 ubiquitin protein ligase 1
CP	-0.103111	0.0238717	0.914673	ceruloplasmin (ferroxidase)
DEF8	-0.103069	0.0239296	0.914673	differentially expressed in FDCP 8 homolog (mouse)
RNF150	-0.10304	0.0239697	0.914673	ring finger protein 150
IMMP1L	0.102934	0.0241151	0.914673	IMP1 inner mitochondrial membrane peptidase-like (S. cerevisiae)
GPR45	-0.102908	0.0241513	0.914673	G protein-coupled receptor 45
USP29	-0.102887	0.0241799	0.914673	ubiquitin specific peptidase 29
WDR48	0.102847	0.0242362	0.914673	WD repeat domain 48
PRPF18	-0.102735	0.0243925	0.914673	pre-mRNA processing factor 18
ZNF839	0.102709	0.0244281	0.914673	zinc finger protein 839
DYRK2	-0.102699	0.0244424	0.914673	dual-specificity tyrosine-(Y)-phosphorylation regulated kinase 2
SPEN	-0.102668	0.0244855	0.914673	spen family transcriptional repressor
GORAB	0.102595	0.0245885	0.914673	golgin, RAB6-interacting
LNPEP	0.102551	0.0246502	0.914673	leucyl/cystinyl aminopeptidase
NDC80	0.102551	0.0246502	0.914673	NDC80 kinetochore complex component
KPTN	-0.102544	0.0246599	0.914673	kaptin (actin binding protein)
CDCP2	-0.102437	0.0248113	0.914673	CUB domain containing protein 2
WNK4	0.102386	0.0248826	0.914673	WNK lysine deficient protein kinase 4
SMARCA4	-0.102323	0.0249724	0.914673	SWI/SNF related, matrix associated, actin dependent regulator of chromatin, subfamily a, member 4
PPFIA3	0.102302	0.0250018	0.914673	protein tyrosine phosphatase, receptor type, f polypeptide (PTPRF), interacting protein (liprin), alpha 3
EXTL1	-0.102281	0.0250325	0.914673	exostosin-like glycosyltransferase 1
VARS	0.102273	0.0250437	0.914673	valyl-tRNA synthetase
C1orf35	-0.102234	0.0250995	0.914673	chromosome 1 open reading frame 35
CSRP3	-0.102162	0.0252025	0.914673	cysteine and glycine-rich protein 3 (cardiac LIM protein)
ADAMTS1	-0.102106	0.0252827	0.914673	ADAM metallopeptidase with thrombospondin type 1 motif, 1
TRIM58	-0.102095	0.0252992	0.914673	tripartite motif containing 58
SIGLEC10	0.102018	0.0254095	0.914673	sialic acid binding Ig-like lectin 10
E2F3	-0.102001	0.0254353	0.914673	E2F transcription factor 3
HCAR1	0.102001	0.0254353	0.914673	hydroxycarboxylic acid receptor 1
GH2	-0.101942	0.0255199	0.914673	growth hormone 2
ZNF835	-0.101914	0.0255603	0.914673	zinc finger protein 835
KRTAP10-11	-0.101901	0.0255803	0.914673	keratin associated protein 10-11
LCN8	0.101882	0.0256073	0.914673	lipocalin 8
PARG	-0.101851	0.0256527	0.914673	poly (ADP-ribose) glycohydrolase
RBM46	0.101795	0.0257338	0.914673	RNA binding motif protein 46
AGRP	-0.101767	0.0257749	0.914673	agouti related protein homolog (mouse)
C12orf36	-0.101767	0.0257749	0.914673	chromosome 12 open reading frame 36
CDKN2C	0.101767	0.0257749	0.914673	cyclin-dependent kinase inhibitor 2C (p18, inhibits CDK4)
WBP1L	-0.101767	0.0257749	0.914673	WW domain binding protein 1-like
POF1B	-0.101766	0.0257764	0.914673	premature ovarian failure, 1B
CHAMP1	-0.10159	0.0260355	0.914673	chromosome alignment maintaining phosphoprotein 1
ARMC9	0.10159	0.0260356	0.914673	armadillo repeat containing 9
NELFA	0.10159	0.0260356	0.914673	negative elongation factor complex member A
LACTB2	0.101534	0.0261184	0.914673	lactamase, beta 2
PNPLA2	0.101534	0.0261184	0.914673	patatin-like phospholipase domain containing 2
MSR1	-0.101492	0.0261806	0.914673	macrophage scavenger receptor 1
MYOZ2	0.101366	0.0263679	0.914673	myozenin 2
NPAS3	-0.101357	0.0263814	0.914673	neuronal PAS domain protein 3
ACER1	-0.1013	0.0264659	0.914673	alkaline ceramidase 1
TREH	-0.1013	0.0264659	0.914673	trehalase (brush-border membrane glycoprotein)
ZNF665	-0.101294	0.0264755	0.914673	zinc finger protein 665
TMEM45A	-0.101292	0.0264786	0.914673	transmembrane protein 45A
IL13RA1	-0.101278	0.0265001	0.914673	interleukin 13 receptor, alpha 1
CLEC12A	-0.10112	0.026737	0.914673	C-type lectin domain family 12, member A
VARS2	0.10107	0.0268132	0.914673	valyl-tRNA synthetase 2, mitochondrial
DPCD	-0.101067	0.0268173	0.914673	deleted in primary ciliary dyskinesia homolog (mouse)
PCNXL2	-0.10091	0.0270567	0.914673	pecanex-like 2 (Drosophila)
GTDC1	0.100879	0.0271031	0.914673	glycosyltransferase-like domain containing 1
CACNG1	-0.100834	0.0271728	0.914673	calcium channel, voltage-dependent, gamma subunit 1
ELK4	-0.100827	0.0271833	0.914673	ELK4, ETS-domain protein (SRF accessory protein 1)
GPR12	-0.100819	0.0271953	0.914673	G protein-coupled receptor 12
STOX1	-0.100819	0.0271953	0.914673	storkhead box 1
CLHC1	0.100814	0.0272026	0.914673	clathrin heavy chain linker domain containing 1
PSMD5	0.100774	0.0272648	0.914673	proteasome (prosome, macropain) 26S subunit, non-ATPase, 5
ZNF585A	0.100743	0.0273124	0.914673	zinc finger protein 585A
NACC1	0.100724	0.0273406	0.914673	nucleus accumbens associated 1, BEN and BTB (POZ) domain containing
TLX1	0.100717	0.027352	0.914673	T-cell leukemia homeobox 1
ARMC7	-0.100636	0.027477	0.914673	armadillo repeat containing 7
MR1	0.1006	0.0275323	0.914673	major histocompatibility complex, class I-related
RASEF	0.100592	0.0275443	0.914673	RAS and EF-hand domain containing
PUF60	0.100541	0.0276248	0.914673	poly-U binding splicing factor 60KDa
OR52K1	-0.100525	0.0276489	0.914673	olfactory receptor, family 52, subfamily K, member 1
IGFN1	-0.100498	0.0276907	0.914673	immunoglobulin-like and fibronectin type III domain containing 1
ERC1	-0.100371	0.0278897	0.914673	ELKS/RAB6-interacting/CAST family member 1
PBX3	0.100345	0.0279296	0.914673	pre-B-cell leukemia homeobox 3
NOL9	-0.100254	0.0280724	0.914673	nucleolar protein 9
KCTD20	-0.100159	0.028223	0.914673	potassium channel tetramerization domain containing 20
MAGEA6	0.100154	0.0282302	0.914673	melanoma antigen family A, 6
TPSG1	0.100133	0.0282636	0.914673	tryptase gamma 1
PRKAG3	-0.100122	0.0282818	0.914673	protein kinase, AMP-activated, gamma 3 non-catalytic subunit
NLRP9	0.100116	0.0282918	0.914673	NLR family, pyrin domain containing 9
ADAMTSL4	-0.100086	0.0283386	0.914673	ADAMTS-like 4
TH	-0.100064	0.0283743	0.914673	tyrosine hydroxylase
NRP2	0.100033	0.0284227	0.914673	neuropilin 2
GRHPR	0.0998973	0.0286396	0.914673	glyoxylate reductase/hydroxypyruvate reductase
CYP11B2	-0.0998931	0.0286465	0.914673	cytochrome P450, family 11, subfamily B, polypeptide 2
TMX4	-0.0998851	0.0286593	0.914673	thioredoxin-related transmembrane protein 4
BRD4	0.0998241	0.0287571	0.914673	bromodomain containing 4
MAML1	0.0998165	0.0287694	0.914673	mastermind-like 1 (Drosophila)
GNL3L	-0.0997726	0.0288402	0.914673	guanine nucleotide binding protein-like 3 (nucleolar)-like
FAM63B	0.099732	0.0289057	0.914673	family with sequence similarity 63, member B
TNFRSF10A	0.099732	0.0289057	0.914673	tumor necrosis factor receptor superfamily, member 10a
SSMEM1	0.0997098	0.0289414	0.914673	serine-rich single-pass membrane protein 1
L2HGDH	0.0996665	0.0290115	0.914673	L-2-hydroxyglutarate dehydrogenase
MMACHC	0.0996665	0.0290115	0.914673	methylmalonic aciduria (cobalamin deficiency) cblC type, with homocystinuria
PITX1	-0.0996665	0.0290115	0.914673	paired-like homeodomain 1
PRDM15	0.0995948	0.0291279	0.914673	PR domain containing 15
ADAMTS13	0.0995285	0.0292359	0.914673	ADAM metallopeptidase with thrombospondin type 1 motif, 13
FGGY	-0.0995149	0.0292582	0.914673	FGGY carbohydrate kinase domain containing
CD82	0.0994913	0.0292967	0.914673	CD82 molecule
FAM186B	0.0994913	0.0292967	0.914673	family with sequence similarity 186, member B
OR10H3	0.099459	0.0293494	0.914673	olfactory receptor, family 10, subfamily H, member 3
IQCK	-0.0994012	0.0294442	0.914673	IQ motif containing K
ZNF688	0.0994012	0.0294442	0.914673	zinc finger protein 688
KLHL3	-0.0993303	0.0295607	0.914673	kelch-like family member 3
TMEM234	0.0993005	0.0296098	0.914673	transmembrane protein 234
DNAH7	0.0992858	0.029634	0.914673	dynein, axonemal, heavy chain 7
FTO	-0.0992689	0.0296619	0.914673	fat mass and obesity associated
TEX12	0.0991997	0.0297763	0.914673	testis expressed 12
MEX3D	-0.0991997	0.0297763	0.914673	mex-3 RNA binding family member D
ZNF234	-0.0990061	0.0300986	0.914673	zinc finger protein 234
COX4I1	0.0989663	0.0301652	0.914673	cytochrome c oxidase subunit IV isoform 1
WDR63	0.0989243	0.0302356	0.914673	WD repeat domain 63
FBXW8	0.0989189	0.0302447	0.914673	F-box and WD repeat domain containing 8
PCMTD2	-0.098905	0.0302681	0.914673	protein-L-isoaspartate (D-aspartate) O-methyltransferase domain containing 2
LOXL4	0.098905	0.0302681	0.914673	lysyl oxidase-like 4
KCNMA1	-0.0988754	0.0303178	0.914673	potassium large conductance calcium-activated channel, subfamily M, alpha member 1
OR2A12	-0.0988194	0.0304122	0.914673	olfactory receptor, family 2, subfamily A, member 12
PPP2R1A	0.0987828	0.030474	0.914673	protein phosphatase 2, regulatory subunit A, alpha
CALR3	-0.0987396	0.030547	0.914673	calreticulin 3
LCE1B	-0.0987396	0.030547	0.914673	late cornified envelope 1B
LSM11	-0.0987282	0.0305664	0.914673	LSM11, U7 small nuclear RNA associated
METTL23	-0.0987282	0.0305664	0.914673	methyltransferase like 23
IL17F	0.0987213	0.030578	0.914673	interleukin 17F
ZNF41	-0.0987213	0.030578	0.914673	zinc finger protein 41
HTR1F	-0.0987065	0.0306032	0.914673	5-hydroxytryptamine (serotonin) receptor 1F, G protein-coupled
MYEOV	0.0986537	0.0306929	0.914673	myeloma overexpressed
ADH1A	-0.0985742	0.0308282	0.914673	alcohol dehydrogenase 1A (class I), alpha polypeptide
MAPKBP1	0.0985655	0.0308431	0.914673	mitogen-activated protein kinase binding protein 1
PVRL2	-0.0985374	0.0308911	0.914673	poliovirus receptor-related 2 (herpesvirus entry mediator B)
EFEMP2	0.0985374	0.0308911	0.914673	EGF containing fibulin-like extracellular matrix protein 2
KLK2	-0.0985183	0.0309237	0.914673	kallikrein-related peptidase 2
BID	-0.0984995	0.030956	0.914673	BH3 interacting domain death agonist
CCBL1	0.0984995	0.030956	0.914673	cysteine conjugate-beta lyase, cytoplasmic
CNKSR2	-0.0984121	0.0311059	0.914673	connector enhancer of kinase suppressor of Ras 2
RPL6	0.0983929	0.031139	0.914673	ribosomal protein L6
HTN1	-0.0983466	0.0312188	0.914673	histatin 1
ZFAND2A	-0.0983466	0.0312188	0.914673	zinc finger, AN1-type domain 2A
MAPKAPK3	-0.0982661	0.031358	0.914673	mitogen-activated protein kinase-activated protein kinase 3
ACTC1	-0.0982652	0.0313595	0.914673	actin, alpha, cardiac muscle 1
CCT3	0.0982561	0.0313752	0.914673	chaperonin containing TCP1, subunit 3 (gamma)
MOGAT1	0.0982434	0.0313972	0.914673	monoacylglycerol O-acyltransferase 1
SYNE1	-0.0981953	0.0314807	0.914673	spectrin repeat containing, nuclear envelope 1
C9orf156	-0.0981558	0.0315494	0.914673	chromosome 9 open reading frame 156
NUDT4	0.0981494	0.0315606	0.914673	nudix (nucleoside diphosphate linked moiety X)-type motif 4
GDF7	-0.0980327	0.0317644	0.914673	growth differentiation factor 7
OPRL1	-0.0979151	0.0319709	0.914673	opiate receptor-like 1
MIER1	0.0979126	0.0319752	0.914673	mesoderm induction early response 1, transcriptional regulator
KCNAB2	-0.0978859	0.0320223	0.914673	potassium voltage-gated channel, shaker-related subfamily, beta member 2
NHLRC1	-0.0978119	0.032153	0.914673	NHL repeat containing 1
WDTC1	0.0977993	0.0321753	0.914673	WD and tetratricopeptide repeats 1
C5orf38	-0.0977993	0.0321753	0.914673	chromosome 5 open reading frame 38
TMEM184C	-0.0977993	0.0321753	0.914673	transmembrane protein 184C
HS3ST5	0.0977659	0.0322345	0.914673	heparan sulfate (glucosamine) 3-O-sulfotransferase 5
ADCY2	-0.0976881	0.0323727	0.914673	adenylate cyclase 2 (brain)
PLEKHM1	-0.0975968	0.0325355	0.914673	pleckstrin homology domain containing, family M (with RUN domain) member 1
SULF2	-0.0975846	0.0325573	0.914673	sulfatase 2
DLC1	-0.0975692	0.0325848	0.914673	deleted in liver cancer 1
CCDC159	-0.0975658	0.0325908	0.914673	coiled-coil domain containing 159
PCDH11X	-0.097505	0.0326998	0.914673	protocadherin 11 X-linked
ODF4	-0.0974491	0.0328003	0.914673	outer dense fiber of sperm tails 4
TGDS	0.0973927	0.032902	0.914673	TDP-glucose 4,6-dehydratase
UNG	-0.0973927	0.032902	0.914673	uracil-DNA glycosylase
TLDC1	0.0973004	0.0330689	0.914673	TBC/LysM-associated domain containing 1
DPPA3	0.0972511	0.0331584	0.914673	developmental pluripotency associated 3
HEXA	-0.0972445	0.0331704	0.914673	hexosaminidase A (alpha polypeptide)
RD3	0.0972195	0.0332157	0.914673	retinal degeneration 3
ACVRL1	0.0972162	0.0332218	0.914673	activin A receptor type II-like 1
KCNV2	-0.0971651	0.0333149	0.914673	potassium channel, subfamily V, member 2
SLC4A9	-0.0971651	0.0333149	0.914673	solute carrier family 4, sodium bicarbonate cotransporter, member 9
MFSD5	0.097099	0.0334355	0.914673	major facilitator superfamily domain containing 5
SNX15	0.097099	0.0334355	0.914673	sorting nexin 15
SENP3	-0.097099	0.0334355	0.914673	SUMO1/sentrin/SMT3 specific peptidase 3
SSX6	-0.097099	0.0334355	0.914673
IFT80	-0.0970863	0.0334588	0.914673	intraflagellar transport 80 homolog (Chlamydomonas)
GMPPA	0.0970857	0.03346	0.914673	GDP-mannose pyrophosphorylase A
AMT	-0.0970714	0.0334861	0.914673	aminomethyltransferase
HIST1H4C	-0.0970714	0.0334861	0.914673	histone cluster 1, H4c
FGF10	0.0970683	0.0334918	0.914673	fibroblast growth factor 10
PTPRE	-0.0970416	0.0335406	0.914673	protein tyrosine phosphatase, receptor type, E
ACTBL2	-0.0970133	0.0335927	0.914673	actin, beta-like 2
CFI	0.0970133	0.0335927	0.914673	complement factor I
AVP	0.0970111	0.0335966	0.914673	arginine vasopressin
KCNRG	-0.0970111	0.0335966	0.914673	potassium channel regulator
MFSD8	0.097003	0.0336116	0.914673	major facilitator superfamily domain containing 8
AURKC	-0.0968656	0.0338648	0.914673	aurora kinase C
SLC35D1	0.0968656	0.0338648	0.914673	solute carrier family 35 (UDP-GlcA/UDP-GalNAc transporter), member D1
CX3CL1	-0.0968493	0.033895	0.914673	chemokine (C-X3-C motif) ligand 1
PPP1R3C	0.0968204	0.0339486	0.914673	protein phosphatase 1, regulatory subunit 3C
C3orf20	0.0967747	0.0340334	0.914673	chromosome 3 open reading frame 20
DAW1	0.0967591	0.0340623	0.914673	dynein assembly factor with WDR repeat domains 1
CERS4	-0.0967549	0.0340701	0.914673	ceramide synthase 4
NUP88	0.0967549	0.0340701	0.914673	nucleoporin 88kDa
KEL	-0.0966528	0.0342604	0.914673	Kell blood group, metallo-endopeptidase
MLLT4	-0.0966475	0.0342702	0.914673	myeloid/lymphoid or mixed-lineage leukemia (trithorax homolog, Drosophila); translocated to, 4
RAG1	-0.0965664	0.0344221	0.914673	recombination activating gene 1
PIM1	0.0965342	0.0344825	0.914673	pim-1 oncogene
FLI1	-0.0965319	0.0344868	0.914673	Fli-1 proto-oncogene, ETS transcription factor
P2RY13	-0.0965068	0.034534	0.914673	purinergic receptor P2Y, G-protein coupled, 13
KDM3B	-0.0964468	0.0346469	0.914673	lysine (K)-specific demethylase 3B
PRB1	-0.0964468	0.0346469	0.914673	proline-rich protein BstNI subfamily 1
PPP1R35	-0.0964388	0.034662	0.914673	protein phosphatase 1, regulatory subunit 35
MAGEB6	-0.0964382	0.0346632	0.914673	melanoma antigen family B, 6
INSM2	-0.0964241	0.0346898	0.914673	insulinoma-associated 2
HLA-DPA1	0.0963988	0.0347376	0.914673	major histocompatibility complex, class II, DP alpha 1
BOP1	-0.0963988	0.0347376	0.914673	block of proliferation 1
KIR2DL1	0.0963074	0.0349106	0.914673	killer cell immunoglobulin-like receptor, two domains, long cytoplasmic tail, 1
ANXA3	0.0962821	0.0349587	0.914673	annexin A3
LAIR2	-0.0962587	0.0350032	0.914673	leukocyte-associated immunoglobulin-like receptor 2
LAP3	0.0962587	0.0350032	0.914673	leucine aminopeptidase 3
NCKAP5	-0.0962528	0.0350145	0.914673	NCK-associated protein 5
CD40	-0.0961829	0.0351476	0.914673	CD40 molecule, TNF receptor superfamily member 5
ZNF852	0.0961654	0.0351811	0.914673	zinc finger protein 852
NUDT1	-0.0960106	0.0354778	0.914673	nudix (nucleoside diphosphate linked moiety X)-type motif 1
CACHD1	-0.0959529	0.0355889	0.914673	cache domain containing 1
KANSL1	-0.0959529	0.0355889	0.914673	KAT8 regulatory NSL complex subunit 1
SLC8A3	-0.0959454	0.0356034	0.914673	solute carrier family 8 (sodium/calcium exchanger), member 3
CRISP1	-0.0959369	0.0356198	0.914673	cysteine-rich secretory protein 1
AGFG2	0.095932	0.0356294	0.914673	ArfGAP with FG repeats 2
SPATA20	0.0959279	0.0356372	0.914673	spermatogenesis associated 20
WWP2	0.095869	0.0357511	0.914673	WW domain containing E3 ubiquitin protein ligase 2
DOCK2	-0.0958518	0.0357845	0.914673	dedicator of cytokinesis 2
OR1A2	-0.0958452	0.0357972	0.914673	olfactory receptor, family 1, subfamily A, member 2
CCSER1	-0.0958203	0.0358455	0.914673	coiled-coil serine-rich protein 1
IL12RB1	-0.0957707	0.035942	0.914673	interleukin 12 receptor, beta 1
ETFB	0.0957386	0.0360044	0.914673	electron-transfer-flavoprotein, beta polypeptide
PRMT3	-0.0956765	0.0361257	0.914673	protein arginine methyltransferase 3
UBN1	0.0956158	0.0362443	0.914673	ubinuclein 1
EPYC	-0.0955415	0.0363902	0.914673	epiphycan
VTN	-0.0954849	0.0365016	0.914673	vitronectin
ZNF529	-0.0954849	0.0365016	0.914673	zinc finger protein 529
FADD	0.0954651	0.0365406	0.914673	Fas (TNFRSF6)-associated via death domain
OTOS	0.0954651	0.0365406	0.914673	otospiralin
SESN2	0.0952944	0.0368788	0.914673	sestrin 2
C11orf65	0.0952941	0.0368793	0.914673	chromosome 11 open reading frame 65
IL31RA	0.0952941	0.0368793	0.914673	interleukin 31 receptor A
BBOX1	-0.0952941	0.0368793	0.914673	butyrobetaine (gamma), 2-oxoglutarate dioxygenase (gamma-butyrobetaine hydroxylase) 1
BCL2L10	-0.0952941	0.0368793	0.914673	BCL2-like 10 (apoptosis facilitator)
ZBTB20	-0.0952839	0.0368995	0.914673	zinc finger and BTB domain containing 20
CORO6	-0.0952663	0.0369346	0.914673	coronin 6
PSG3	0.0952524	0.0369623	0.914673	pregnancy specific beta-1-glycoprotein 3
PTPN1	-0.0952317	0.0370035	0.914673	protein tyrosine phosphatase, non-receptor type 1
NR0B2	0.0952317	0.0370035	0.914673	nuclear receptor subfamily 0, group B, member 2
KYNU	0.0951634	0.03714	0.914673	kynureninase
INSRR	-0.0951051	0.0372569	0.914673	insulin receptor-related receptor
ADPGK	-0.0950065	0.0374549	0.914673	ADP-dependent glucokinase
MYBBP1A	-0.0949998	0.0374684	0.914673	MYB binding protein (P160) 1a
PTER	0.0949983	0.0374715	0.914673	phosphotriesterase related
LDLRAD2	-0.0949983	0.0374715	0.914673	low density lipoprotein receptor class A domain containing 2
FAM71C	-0.0949543	0.0375603	0.914673	family with sequence similarity 71, member C
PDILT	-0.0949363	0.0375966	0.914673	protein disulfide isomerase-like, testis expressed
NUP62	0.0949322	0.037605	0.914673	nucleoporin 62kDa
HN1L	0.0949126	0.0376446	0.914673	hematological and neurological expressed 1-like
CCDC58	0.0948816	0.0377073	0.914673	coiled-coil domain containing 58
OTUD7B	-0.0948476	0.0377763	0.914673	OTU domain containing 7B
TNNT3	-0.094795	0.0378832	0.914673	troponin T type 3 (skeletal, fast)
TBC1D31	0.0947557	0.0379632	0.914673	TBC1 domain family, member 31
PGAM4	-0.0947292	0.0380173	0.914673	phosphoglycerate mutase family member 4
MCHR1	-0.0946607	0.0381573	0.914673	melanin-concentrating hormone receptor 1
ILF2	-0.0946048	0.0382718	0.914673	interleukin enhancer binding factor 2
HHATL	0.0944394	0.0386125	0.914673	hedgehog acyltransferase-like
SLC25A15	-0.0944148	0.0386633	0.914673	solute carrier family 25 (mitochondrial carrier; ornithine transporter) member 15
ZFAND6	0.0944058	0.0386819	0.914673	zinc finger, AN1-type domain 6
KIAA0226	-0.0944019	0.0386901	0.914673	KIAA0226
ABL1	-0.0943851	0.0387248	0.914673	c-abl oncogene 1, non-receptor tyrosine kinase
PRR19	0.0943794	0.0387366	0.914673	proline rich 19
RFPL2	0.0943739	0.0387481	0.914673	ret finger protein-like 2
ADH6	-0.0943402	0.0388179	0.914673	alcohol dehydrogenase 6 (class V)
VPREB3	0.0942981	0.0389055	0.914673	pre-B lymphocyte 3
2008-09-01	-0.0942981	0.0389055	0.914673	septin 8
FAM53C	-0.0942743	0.0389551	0.914673	family with sequence similarity 53, member C
SLC28A2	0.0941913	0.0391283	0.914673	solute carrier family 28 (concentrative nucleoside transporter), member 2
ZNF777	-0.0941909	0.0391291	0.914673	zinc finger protein 777
SLC16A14	-0.094108	0.0393028	0.914673	solute carrier family 16, member 14
CCBE1	-0.0940734	0.0393753	0.914673	collagen and calcium binding EGF domains 1
C8orf82	0.0940647	0.0393937	0.914673	chromosome 8 open reading frame 82
IPO8	0.0940604	0.0394028	0.914673	importin 8
RBM23	0.0940356	0.0394549	0.914673	RNA binding motif protein 23
GSTM5	0.0940259	0.0394754	0.914673	glutathione S-transferase mu 5
FBXO34	-0.0940032	0.0395233	0.914673	F-box protein 34
S1PR3	0.0939616	0.0396111	0.914673	sphingosine-1-phosphate receptor 3
PRSS58	0.0938973	0.0397471	0.914673	protease, serine, 58
CSRP2BP	0.0938778	0.0397885	0.914673	CSRP2 binding protein
AOC3	-0.0938778	0.0397885	0.914673	amine oxidase, copper containing 3
DNAJC8	0.0938313	0.0398872	0.914673	DnaJ (Hsp40) homolog, subfamily C, member 8
ETV3	0.0938313	0.0398872	0.914673	ets variant 3
MRPL3	-0.0938313	0.0398872	0.914673	mitochondrial ribosomal protein L3
GPR20	0.0938135	0.0399249	0.914673	G protein-coupled receptor 20
NADK	0.0937778	0.0400009	0.914673	NAD kinase
NOM1	0.0937679	0.040022	0.914673	nucleolar protein with MIF4G domain 1
TBC1D22B	0.0937679	0.040022	0.914673	TBC1 domain family, member 22B
SSTR4	-0.0937523	0.0400552	0.914673	somatostatin receptor 4
CYP3A43	-0.0937211	0.0401218	0.914673	cytochrome P450, family 3, subfamily A, polypeptide 43
LGALS8	-0.0937146	0.0401358	0.914673	lectin, galactoside-binding, soluble, 8
ZNF514	-0.0937142	0.0401366	0.914673	zinc finger protein 514
HTATIP2	0.0936951	0.0401774	0.914673	HIV-1 Tat interactive protein 2, 30kDa
PDCL	0.0936951	0.0401774	0.914673	phosducin-like
NRP1	0.0936896	0.0401891	0.914673	neuropilin 1
FAM26D	0.0936725	0.0402257	0.914673	family with sequence similarity 26, member D
NWD1	-0.093654	0.0402653	0.914673	NACHT and WD repeat domain containing 1
RIPK2	0.0936269	0.0403234	0.914673	receptor-interacting serine-threonine kinase 2
SLC46A1	0.0936124	0.0403545	0.914673	solute carrier family 46 (folate transporter), member 1
NXNL1	-0.0935979	0.0403858	0.914673	nucleoredoxin-like 1
GALP	0.0935771	0.0404303	0.914673	galanin-like peptide
ITGA1	-0.0935538	0.0404806	0.914673	integrin, alpha 1
MTHFD1L	-0.0934983	0.0406	0.914673	methylenetetrahydrofolate dehydrogenase (NADP+ dependent) 1-like
ZNF182	-0.0934983	0.0406	0.914673	zinc finger protein 182
PTGIS	0.0934817	0.0406358	0.914673	prostaglandin I2 (prostacyclin) synthase
KLKB1	-0.0933936	0.0408264	0.914673	kallikrein B, plasma (Fletcher factor) 1
PCNX	-0.0933851	0.0408449	0.914673	pecanex homolog (Drosophila)
RP11-385D13.1	0.0933761	0.0408644	0.914673
DDX55	0.0933692	0.0408793	0.914673	DEAD (Asp-Glu-Ala-Asp) box polypeptide 55
PYDC2	-0.0933692	0.0408793	0.914673	pyrin domain containing 2
EXO1	-0.0933691	0.0408796	0.914673	exonuclease 1
ACOX1	-0.0933688	0.0408803	0.914673	acyl-CoA oxidase 1, palmitoyl
TET3	0.0933651	0.0408882	0.914673	tet methylcytosine dioxygenase 3
RBM4	0.0933644	0.0408897	0.914673	RNA binding motif protein 4
APOBEC3C	-0.0933644	0.0408897	0.914673	apolipoprotein B mRNA editing enzyme, catalytic polypeptide-like 3C
TBC1D3F	0.093291	0.0410494	0.914673	TBC1 domain family, member 3F
DDX19A	0.0932506	0.0411372	0.914673	DEAD (Asp-Glu-Ala-Asp) box polypeptide 19A
SCARB2	0.0932477	0.0411436	0.914673	scavenger receptor class B, member 2
ING4	0.0931956	0.0412575	0.914673	inhibitor of growth family, member 4
SLC3A1	0.0931633	0.0413282	0.914673	solute carrier family 3 (amino acid transporter heavy chain), member 1
MICALCL	-0.093141	0.0413769	0.914673	MICAL C-terminal like
EN2	0.093131	0.0413988	0.914673	engrailed homeobox 2
CTAGE6	-0.093131	0.0413988	0.914673	CTAGE family, member 6
EIF4A3	-0.093131	0.0413988	0.914673	eukaryotic translation initiation factor 4A3
IL12B	0.0931052	0.0414554	0.914673	interleukin 12B (natural killer cell stimulatory factor 2, cytotoxic lymphocyte maturation factor 2, p40)
B3GNT3	-0.0930752	0.0415215	0.914673	UDP-GlcNAc:betaGal beta-1,3-N-acetylglucosaminyltransferase 3
INSC	-0.0930666	0.0415402	0.914673	inscuteable homolog (Drosophila)
FCGR3A	-0.0930164	0.0416508	0.914673	Fc fragment of IgG, low affinity IIIa, receptor (CD16a)
ASPA	-0.0930048	0.0416765	0.914673	aspartoacylase
PAXIP1	-0.0930048	0.0416765	0.914673	PAX interacting (with transcription-activation domain) protein 1
EDN3	-0.0929998	0.0416874	0.914673	endothelin 3
TIGD3	-0.0929699	0.0417534	0.914673	tigger transposable element derived 3
ACOT11	-0.0929022	0.0419031	0.914673	acyl-CoA thioesterase 11
DHX58	0.0928976	0.0419134	0.914673	DEXH (Asp-Glu-X-His) box polypeptide 58
WDR82	0.092814	0.042099	0.914673	WD repeat domain 82
MAP3K5	-0.0927907	0.0421508	0.914673	mitogen-activated protein kinase kinase kinase 5
PAGE1	-0.0926642	0.0424333	0.914673	P antigen family, member 1 (prostate associated)
CYP4F2	-0.0926641	0.0424335	0.914673	cytochrome P450, family 4, subfamily F, polypeptide 2
ZSCAN2	0.0926288	0.0425126	0.914673	zinc finger and SCAN domain containing 2
EMCN	0.0926201	0.0425322	0.914673	endomucin
OR52I2	0.0925639	0.0426583	0.914673	olfactory receptor, family 52, subfamily I, member 2
DNMT3L	-0.0924981	0.0428065	0.914673	DNA (cytosine-5-)-methyltransferase 3-like
RXFP1	-0.0924903	0.0428243	0.914673	relaxin/insulin-like family peptide receptor 1
GPR137C	0.0924807	0.0428458	0.914673	G protein-coupled receptor 137C
STX5	-0.0924324	0.0429549	0.914673	syntaxin 5
LRRC17	0.0924324	0.0429549	0.914673	leucine rich repeat containing 17
OR5C1	0.0924324	0.0429549	0.914673	olfactory receptor, family 5, subfamily C, member 1
FBRS	0.0924308	0.0429586	0.914673	fibrosin
RPL17-C18orf32	0.0924308	0.0429586	0.914673
SLC23A1	0.0924308	0.0429586	0.914673	solute carrier family 23 (ascorbic acid transporter), member 1
ZC3H14	0.0924292	0.0429622	0.914673	zinc finger CCCH-type containing 14
ARHGEF11	-0.0923804	0.0430727	0.914673	Rho guanine nucleotide exchange factor (GEF) 11
MCMDC2	-0.0923326	0.0431812	0.914673	minichromosome maintenance domain containing 2
SULF1	-0.0922835	0.0432929	0.914673	sulfatase 1
TRIM51	-0.0922442	0.0433826	0.914673	tripartite motif-containing 51
S100PBP	0.0922066	0.0434684	0.914673	S100P binding protein
ECI2	0.0921974	0.0434894	0.914673	enoyl-CoA delta isomerase 2
TTF1	-0.0921845	0.0435188	0.914673	transcription termination factor, RNA polymerase I
ZNF776	0.0921632	0.0435675	0.914673	zinc finger protein 776
AGTR1	-0.0921602	0.0435745	0.914673	angiotensin II receptor, type 1
NFKBIZ	-0.0921132	0.0436822	0.914673	nuclear factor of kappa light polypeptide gene enhancer in B-cells inhibitor, zeta
ELOVL5	-0.0920807	0.0437569	0.914673	ELOVL fatty acid elongase 5
MAP4K3	0.0920769	0.0437656	0.914673	mitogen-activated protein kinase kinase kinase kinase 3
IKZF1	-0.0920676	0.043787	0.914673	IKAROS family zinc finger 1 (Ikaros)
PTPRA	-0.0920591	0.0438064	0.914673	protein tyrosine phosphatase, receptor type, A
C16orf11	-0.0920509	0.0438254	0.914673	chromosome 16 open reading frame 11
CD300E	-0.0920226	0.0438905	0.914673	CD300e molecule
ZBTB16	-0.0920213	0.0438936	0.914673	zinc finger and BTB domain containing 16
FCHO1	-0.0919367	0.0440888	0.914673	FCH domain only 1
HOOK1	-0.0919367	0.0440888	0.914673	hook microtubule-tethering protein 1
ARHGAP30	-0.0919286	0.0441074	0.914673	Rho GTPase activating protein 30
LIN28B	0.091871	0.0442409	0.914673	lin-28 homolog B (C. elegans)
AQR	0.0917999	0.0444061	0.914673	aquarius intron-binding spliceosomal factor
CRABP1	-0.0917306	0.0445676	0.914673	cellular retinoic acid binding protein 1
CTSD	-0.0917306	0.0445676	0.914673	cathepsin D
ITGBL1	-0.0916323	0.0447973	0.914673	integrin, beta-like 1 (with EGF-like repeat domains)
MTERFD2	-0.0916166	0.0448341	0.914673	MTERF domain containing 2
PRPF40B	-0.0916166	0.0448341	0.914673	PRP40 pre-mRNA processing factor 40 homolog B (S. cerevisiae)
OGDHL	-0.0915687	0.0449466	0.914673	oxoglutarate dehydrogenase-like
FAM83G	-0.0914813	0.0451524	0.914673	family with sequence similarity 83, member G
NLRP4	-0.0914192	0.0452993	0.914673	NLR family, pyrin domain containing 4
FAM5C	-0.0913902	0.0453679	0.914673
CLEC17A	-0.091346	0.0454726	0.914673	C-type lectin domain family 17, member A
SYNJ1	0.0913392	0.0454888	0.914673	synaptojanin 1
CAMKMT	-0.0912969	0.0455892	0.914673	calmodulin-lysine N-methyltransferase
DDX50	0.0912878	0.045611	0.914673	DEAD (Asp-Glu-Ala-Asp) box polypeptide 50
APIP	-0.0912637	0.0456682	0.914673	APAF1 interacting protein
NNMT	-0.0912637	0.0456682	0.914673	nicotinamide N-methyltransferase
HIST1H2BF	0.0912439	0.0457154	0.914673	histone cluster 1, H2bf
RPAP1	0.0912294	0.0457501	0.914673	RNA polymerase II associated protein 1
SAFB2	-0.091222	0.0457678	0.914673	scaffold attachment factor B2
VANGL2	-0.091196	0.0458297	0.914673	VANGL planar cell polarity protein 2
SLCO2A1	-0.0911298	0.0459882	0.914673	solute carrier organic anion transporter family, member 2A1
ZNF98	0.0911131	0.0460281	0.914673	zinc finger protein 98
MT3	-0.091097	0.0460668	0.914673	metallothionein 3
YAE1D1	0.091097	0.0460668	0.914673	Yae1 domain containing 1
KIAA1468	0.0910667	0.0461395	0.914673	KIAA1468
ANXA1	0.0910303	0.046227	0.914673	annexin A1
DLST	-0.0910016	0.0462961	0.914673	dihydrolipoamide S-succinyltransferase (E2 component of 2-oxo-glutarate complex)
MCPH1	-0.0909931	0.0463167	0.914673	microcephalin 1
LNP1	0.0909319	0.0464643	0.914673	leukemia NUP98 fusion partner 1
UCK2	0.0909062	0.0465265	0.914673	uridine-cytidine kinase 2
ZC3H8	0.0909062	0.0465265	0.914673	zinc finger CCCH-type containing 8
OR6M1	-0.0908687	0.0466172	0.914673	olfactory receptor, family 6, subfamily M, member 1
KLHL31	-0.0908047	0.0467727	0.914673	kelch-like family member 31
PRKACG	-0.0908007	0.0467822	0.914673	protein kinase, cAMP-dependent, catalytic, gamma
C19orf40	-0.0907969	0.0467915	0.914673	chromosome 19 open reading frame 40
KRT19	-0.0907969	0.0467915	0.914673	keratin 19
FAM204A	-0.090718	0.0469836	0.914673	family with sequence similarity 204, member A
AFAP1L2	-0.0907037	0.0470187	0.914673	actin filament associated protein 1-like 2
HCN4	-0.0906807	0.0470747	0.914673	hyperpolarization activated cyclic nucleotide-gated potassium channel 4
CD320	-0.0906802	0.0470759	0.914673	CD320 molecule
OR6T1	0.0906543	0.0471393	0.914673	olfactory receptor, family 6, subfamily T, member 1
PMP22	-0.0906353	0.0471857	0.914673	peripheral myelin protein 22
ZFP30	0.0906296	0.0471997	0.914673	ZFP30 zinc finger protein
DBF4B	0.0906168	0.0472311	0.914673	DBF4 homolog B (S. cerevisiae)
TBX19	-0.0906163	0.0472322	0.914673	T-box 19
KIDINS220	-0.0905683	0.04735	0.914673	kinase D-interacting substrate, 220kDa
MTX1	0.0905635	0.0473618	0.914673	metaxin 1
SEC22C	0.0905635	0.0473618	0.914673	SEC22 vesicle trafficking protein homolog C (S. cerevisiae)
ANO7	0.090534	0.0474343	0.914673	anoctamin 7
GCSAML	0.0905316	0.0474403	0.914673	germinal center-associated, signaling and motility-like
C14orf28	0.0904914	0.0475392	0.914673	chromosome 14 open reading frame 28
NR2C2	0.0904293	0.0476924	0.914673	nuclear receptor subfamily 2, group C, member 2
RAB33B	0.0904293	0.0476924	0.914673	RAB33B, member RAS oncogene family
SLC22A5	-0.0904293	0.0476924	0.914673	solute carrier family 22 (organic cation/carnitine transporter), member 5
TDRD6	-0.0903736	0.04783	0.914673	tudor domain containing 6
OPALIN	0.0903339	0.0479285	0.914673	oligodendrocytic myelin paranodal and inner loop protein
ZNF497	-0.0903301	0.0479379	0.914673	zinc finger protein 497
ZPBP2	-0.0903301	0.0479379	0.914673	zona pellucida binding protein 2
CEP104	-0.090321	0.0479604	0.914673	centrosomal protein 104kDa
BTBD11	-0.0903046	0.0480013	0.914673	BTB (POZ) domain containing 11
ERLEC1	0.0903046	0.0480013	0.914673	endoplasmic reticulum lectin 1
MDGA1	-0.0903046	0.0480013	0.914673	MAM domain containing glycosylphosphatidylinositol anchor 1
STIM1	-0.0902838	0.0480529	0.914673	stromal interaction molecule 1
TM4SF1	-0.0902634	0.0481037	0.914673	transmembrane 4 L six family member 1
NCKAP5L	0.0902213	0.0482084	0.914673	NCK-associated protein 5-like
SDHAF2	0.0900967	0.0485199	0.914673	succinate dehydrogenase complex assembly factor 2
GPM6A	-0.0900906	0.0485352	0.914673	glycoprotein M6A
SQRDL	-0.0899632	0.0488553	0.914673	sulfide quinone reductase-like (yeast)
VPS26B	-0.0898633	0.0491077	0.914673	vacuolar protein sorting 26 homolog B (S. pombe)
MAGEC3	-0.0898397	0.0491674	0.914673	melanoma antigen family C, 3
SLC27A1	0.0898151	0.0492298	0.914673	solute carrier family 27 (fatty acid transporter), member 1
SYTL1	0.0898084	0.0492469	0.914673	synaptotagmin-like 1
FCER2	-0.0898084	0.0492469	0.914673	Fc fragment of IgE, low affinity II, receptor for (CD23)
TSSC1	-0.0898084	0.0492469	0.914673	tumor suppressing subtransferable candidate 1
ZNF823	0.0897389	0.0494235	0.914673	zinc finger protein 823
PLEKHG7	0.0897257	0.0494571	0.914673	pleckstrin homology domain containing, family G (with RhoGef domain) member 7
RILPL1	0.089643	0.049668	0.914673	Rab interacting lysosomal protein-like 1
GPR21	0.0896299	0.0497016	0.914673	G protein-coupled receptor 21
RHBDL3	-0.089593	0.0497959	0.914673	rhomboid, veinlet-like 3 (Drosophila)
KIF21B	-0.0895828	0.0498221	0.914673	kinesin family member 21B
LDB3	-0.0895669	0.0498627	0.914673	LIM domain binding 3
ATG9B	0.0895633	0.049872	0.914673	autophagy related 9B
CPPED1	0.0895189	0.0499858	0.914673	calcineurin-like phosphoesterase domain containing 1
PAAF1	-0.0895189	0.0499858	0.914673	proteasomal ATPase-associated factor 1

## Sheet: CNV
gene	rho	p-value	FDR	description
RNA5SP262	0.162145	0.000377179	0.163371
ZNF782	-0.161597	0.00039503	0.163371	zinc finger protein 782
RNA5SP263	0.161442	0.000400214	0.163371
AAED1	-0.160855	0.000420463	0.163371
ZNF510	-0.160855	0.000420463	0.163371	zinc finger protein 510
PTPDC1	-0.160816	0.00042182	0.163371	protein tyrosine phosphatase domain containing 1
MIRLET7A1	-0.160816	0.00042182	0.163371
MIRLET7DHG	-0.160816	0.00042182	0.163371
MIRLET7F1	-0.160816	0.00042182	0.163371
MIRLET7D	-0.160816	0.00042182	0.163371
snoU13|ENSG00000238792.1	-0.160816	0.00042182	0.163371
CDC14B	-0.159545	0.000469095	0.163371	cell division cycle 14B
ZNF169	-0.159	0.00049083	0.163371	zinc finger protein 169
CUL3	0.156576	0.000599382	0.163371	cullin 3
PTCH1	-0.156386	0.000608772	0.163371	patched 1
HIATL2	-0.156157	0.000620289	0.163371
FAM183CP	0.155764	0.000640459	0.163371
MIR3148	0.155764	0.000640459	0.163371
TMEM66	0.155764	0.000640459	0.163371	transmembrane protein 66
NUTM2G	-0.155404	0.000659519	0.163371	NUT family member 2G
CTSV	-0.155404	0.000659519	0.163371	cathepsin V
LINC00476	-0.154887	0.000687753	0.163371
DKFZP434H0512	-0.154887	0.000687753	0.163371
LEPROTL1	0.154811	0.00069203	0.163371
BARX1	-0.154641	0.000701589	0.163371	BARX homeobox 1
MIR4291	-0.154547	0.000706937	0.163371
NUTM2F	-0.15431	0.000720591	0.163371	NUT family member 2F
HIATL1	-0.15431	0.000720591	0.163371	hippocampus abundant transcript-like 1
PCAT7	-0.15431	0.000720591	0.163371
FBP2	-0.15431	0.000720591	0.163371	fructose-1,6-bisphosphatase 2
FBP1	-0.15431	0.000720591	0.163371	fructose-1,6-bisphosphatase 1
ERCC6L2	-0.153517	0.000768121	0.163371	excision repair cross-complementing rodent repair deficiency, complementation group 6-like 2
RNA5SP289	-0.153517	0.000768121	0.163371
LINC00092	-0.153517	0.000768121	0.163371
MIR2278	-0.152089	0.000861125	0.163371
LINC00475	-0.152003	0.000867009	0.163371
PPP2CB	0.151884	0.000875299	0.163371	protein phosphatase 2, catalytic subunit, beta isozyme
MBOAT4	0.151702	0.000888016	0.163371
RNF20	-0.151534	0.000899998	0.163371	ring finger protein 20, E3 ubiquitin protein ligase
TSTD2	-0.151289	0.000917626	0.163371	thiosulfate sulfurtransferase (rhodanese)-like domain containing 2
NCBP1	-0.151289	0.000917626	0.163371	nuclear cap binding protein subunit 1, 80kDa
XPA	-0.151289	0.000917626	0.163371	xeroderma pigmentosum, complementation group A
GRIN3A	-0.150826	0.000951883	0.163371	glutamate receptor, ionotropic, N-methyl-D-aspartate 3A
PPP3R2	-0.150826	0.000951883	0.163371	protein phosphatase 3, regulatory subunit B, beta
HABP4	-0.150825	0.000952005	0.163371	hyaluronan binding protein 4
DCTN6	0.150752	0.000957484	0.163371	dynactin 6
RNA5SP291	-0.150265	0.000994977	0.163371
NOL8	-0.150035	0.0010132	0.163371	nucleolar protein 8
ASPN	-0.150035	0.0010132	0.163371	asporin
CENPP	-0.150035	0.0010132	0.163371	centromere protein P
ECM2	-0.150035	0.0010132	0.163371	extracellular matrix protein 2, female organ and adipocyte specific
MIR4670	-0.150035	0.0010132	0.163371
OGN	-0.150035	0.0010132	0.163371	osteoglycin
OMD	-0.150035	0.0010132	0.163371	osteomodulin
PHF2	-0.149658	0.00104367	0.163371	PHD finger protein 2
IARS	-0.149114	0.0010891	0.163371	isoleucyl-tRNA synthetase
SNORA84	-0.149114	0.0010891	0.163371
TMEM246	-0.149045	0.00109499	0.163371	transmembrane protein 246
ALDOB	-0.148994	0.00109942	0.163371	aldolase B, fructose-bisphosphate
WNK2	-0.148937	0.00110428	0.163371	WNK lysine deficient protein kinase 2
C9orf129	-0.148937	0.00110428	0.163371	chromosome 9 open reading frame 129
FAM120AOS	-0.148937	0.00110428	0.163371	family with sequence similarity 120A opposite strand
FAM120A	-0.148937	0.00110428	0.163371	family with sequence similarity 120A
GSR	0.14863	0.00113112	0.163371	glutathione reductase
UBXN8	0.14863	0.00113112	0.163371	UBX domain protein 8
snoU13|ENSG00000238746.1	-0.148429	0.00114899	0.163371
IPPK	-0.148027	0.00118549	0.163371	inositol 1,3,4,5,6-pentakisphosphate 2-kinase
SLC44A1	-0.147546	0.00123058	0.163371	solute carrier family 44 (choline transporter), member 1
SPTLC1	-0.14709	0.0012748	0.163371	serine palmitoyltransferase, long chain base subunit 1
snoU13|ENSG00000238996.1	-0.14709	0.0012748	0.163371
CCDC180	-0.146968	0.00128679	0.163371	coiled-coil domain containing 180
DIRAS2	-0.146828	0.00130077	0.163371	DIRAS family, GTP-binding RAS-like 2
FAM124B	0.1467	0.00131373	0.163371	family with sequence similarity 124B
SLC35D2	-0.146578	0.00132612	0.163371	solute carrier family 35 (UDP-GlcNAc/UDP-glucose transporter), member D2
ZNF367	-0.146578	0.00132612	0.163371	zinc finger protein 367
MIR23B	-0.146043	0.00138186	0.163371
MIR27B	-0.146043	0.00138186	0.163371
MIR3074	-0.146043	0.00138186	0.163371
WRN	0.145974	0.0013891	0.163371	Werner syndrome, RecQ helicase-like
RNA5SP288	-0.145623	0.00142703	0.163371
RAD23B	-0.145225	0.0014711	0.163371	RAD23 homolog B (S. cerevisiae)
TUBBP1	0.145172	0.0014771	0.163371
RBPMS	0.145172	0.0014771	0.163371	RNA binding protein with multiple splicing
TDRD7	-0.145098	0.00148546	0.163371	tudor domain containing 7
TMOD1	-0.145098	0.00148546	0.163371	tropomodulin 1
ANP32B	-0.145098	0.00148546	0.163371	acidic (leucine-rich) nuclear phosphoprotein 32 family, member B
OR13C2	-0.145051	0.00149077	0.163371	olfactory receptor, family 13, subfamily C, member 2
OR13C5	-0.145051	0.00149077	0.163371	olfactory receptor, family 13, subfamily C, member 5
DNM1	-0.144991	0.00149766	0.163371	dynamin 1
MIR199B	-0.144991	0.00149766	0.163371
MIR3154	-0.144991	0.00149766	0.163371
GOLGA2	-0.144991	0.00149766	0.163371	golgin A2
SWI5	-0.144991	0.00149766	0.163371	SWI5 recombination repair homolog (yeast)
TRUB2	-0.144991	0.00149766	0.163371	TruB pseudouridine (psi) synthase family member 2
COQ4	-0.144991	0.00149766	0.163371	coenzyme Q4
SLC27A4	-0.144991	0.00149766	0.163371	solute carrier family 27 (fatty acid transporter), member 4
DOLPP1	-0.144991	0.00149766	0.163371	dolichyldiphosphatase 1
MIR4290	-0.144875	0.00151095	0.163371
TEX15	0.144804	0.00151916	0.163371	testis expressed 15
HSD17B3	-0.144774	0.00152259	0.163371	hydroxysteroid (17-beta) dehydrogenase 3
NAIF1	-0.144745	0.00152595	0.163371	nuclear apoptosis inducing factor 1
SLC25A25	-0.144745	0.00152595	0.163371	solute carrier family 25 (mitochondrial carrier; phosphate carrier), member 25
MutSig	-0.144745	0.00152595	0.163371	prostaglandin E synthase 2
LCN2	-0.144745	0.00152595	0.163371	lipocalin 2
C9orf16	-0.144745	0.00152595	0.163371
CIZ1	-0.144745	0.00152595	0.163371	CDKN1A interacting zinc finger protein 1
RN7SKP77	-0.14468	0.00153354	0.163371
RNA5SP292	-0.14468	0.00153354	0.163371
ZNF462	-0.14468	0.00153354	0.163371	zinc finger protein 462
LINC00589	0.144512	0.00155326	0.163371
SNORA31|ENSG00000253041.1	-0.144485	0.0015565	0.163371
BAAT	-0.144485	0.0015565	0.163371	bile acid CoA: amino acid N-acyltransferase (glycine N-choloyltransferase)
MRPL50	-0.144485	0.0015565	0.163371	mitochondrial ribosomal protein L50
ZNF189	-0.144485	0.0015565	0.163371	zinc finger protein 189
FGD3	-0.144467	0.00155869	0.163371	FYVE, RhoGEF and PH domain containing 3
ROR2	-0.144415	0.00156475	0.163371	receptor tyrosine kinase-like orphan receptor 2
CA10	-0.144269	0.00158224	0.163371	carbonic anhydrase X
FANCC	-0.144032	0.00161093	0.163371	Fanconi anemia, complementation group C
BICD2	-0.143896	0.00162767	0.163371	bicaudal D homolog 2 (Drosophila)
snoU13|ENSG00000239176.1	0.143864	0.0016316	0.163371
FKTN	-0.143858	0.00163231	0.163371	fukutin
TAL2	-0.143858	0.00163231	0.163371	T-cell acute lymphocytic leukemia 2
TMEM38B	-0.143823	0.00163671	0.163371	transmembrane protein 38B
ASB6	-0.143822	0.00163678	0.163371	ankyrin repeat and SOCS box containing 6
SUSD3	-0.143686	0.00165371	0.163371	sushi domain containing 3
C9orf89	-0.143686	0.00165371	0.163371	chromosome 9 open reading frame 89
NINJ1	-0.143686	0.00165371	0.163371	ninjurin 1
U3|ENSG00000252299.1	-0.143661	0.00165682	0.163371
FSD1L	-0.14363	0.00166071	0.163371
C9orf106	-0.143568	0.00166855	0.163371	chromosome 9 open reading frame 106
NFIL3	-0.143565	0.00166894	0.163371	nuclear factor, interleukin 3 regulated
LRP1B	0.143505	0.00167652	0.163371	low density lipoprotein receptor-related protein 1B
LINC00587	-0.143489	0.00167852	0.163371
C9orf3	-0.142989	0.00174312	0.163371	chromosome 9 open reading frame 3
OR13F1	-0.142818	0.00176573	0.163371	olfactory receptor, family 13, subfamily F, member 1
OR13C4	-0.142818	0.00176573	0.163371	olfactory receptor, family 13, subfamily C, member 4
OR13C3	-0.142818	0.00176573	0.163371	olfactory receptor, family 13, subfamily C, member 3
OR13C8	-0.142818	0.00176573	0.163371	olfactory receptor, family 13, subfamily C, member 8
OR13C9	-0.142818	0.00176573	0.163371	olfactory receptor, family 13, subfamily C, member 9
OR13D1	-0.142818	0.00176573	0.163371	olfactory receptor, family 13, subfamily D, member 1
NIPSNAP3A	-0.142818	0.00176573	0.163371	nipsnap homolog 3A (C. elegans)
NIPSNAP3B	-0.142818	0.00176573	0.163371	nipsnap homolog 3B (C. elegans)
ENG	-0.142514	0.00180649	0.163371	endoglin
AK1	-0.142514	0.00180649	0.163371	adenylate kinase 1
MIR4672	-0.142514	0.00180649	0.163371
ANKS6	-0.142363	0.00182711	0.163371	ankyrin repeat and sterile alpha motif domain containing 6
SYK	-0.14235	0.00182892	0.163371	spleen tyrosine kinase
TGFBR1	-0.14233	0.00183168	0.163371	transforming growth factor, beta receptor 1
PURG	0.142216	0.00184732	0.163371	purine-rich element binding protein G
SMC2	-0.142181	0.00185216	0.163371	structural maintenance of chromosomes 2
COL15A1	-0.142105	0.00186276	0.163371	collagen, type XV, alpha 1
LINC00484	-0.142033	0.00187289	0.163371
AUH	-0.142033	0.00187289	0.163371	AU RNA binding protein/enoyl-CoA hydratase
FOXE1	-0.141834	0.00190091	0.163371	forkhead box E1 (thyroid transcription factor 2)
C9orf156	-0.141834	0.00190091	0.163371	chromosome 9 open reading frame 156
HEMGN	-0.141834	0.00190091	0.163371	hemogen
LINC00963	-0.141724	0.00191664	0.163371
KIF13B	0.1417	0.00192011	0.163371	kinesin family member 13B
RN7SL699P	-0.141673	0.00192396	0.163371
SPATA31E1	-0.141635	0.00192946	0.163371	SPATA31 subfamily E, member 1
SPATA31C1	-0.141635	0.00192946	0.163371
KLF4	-0.1416	0.00193445	0.163371	Kruppel-like factor 4 (gut)
ANKRD19P	-0.141561	0.00194012	0.163371
ZNF484	-0.141561	0.00194012	0.163371	zinc finger protein 484
CLTC	-0.141535	0.00194396	0.163371	clathrin, heavy chain (Hc)
IER5L	-0.141493	0.00194993	0.163371
DAPK1	-0.141418	0.0019609	0.163371	death-associated protein kinase 1
CTSL	-0.141418	0.0019609	0.163371	cathepsin L
CTSL3P	-0.141418	0.0019609	0.163371
CDK20	-0.141418	0.0019609	0.163371	cyclin-dependent kinase 20
U6|ENSG00000271923.1	-0.141418	0.0019609	0.163371
GALNT12	-0.141222	0.00198978	0.163371	UDP-N-acetyl-alpha-D-galactosamine:polypeptide N-acetylgalactosaminyltransferase 12 (GalNAc-T12)
RNA5SP290	-0.141222	0.00198978	0.163371
RN7SL794P	-0.141222	0.00198978	0.163371
ALG2	-0.141222	0.00198978	0.163371	ALG2, alpha-1,3/1,6-mannosyltransferase
SEC61B	-0.141222	0.00198978	0.163371
RNA5SP260	0.141099	0.00200811	0.163371
AMY1A	0.14109	0.00200939	0.163371
AMY1B	0.14109	0.00200939	0.163371	amylase, alpha 1B (salivary)
AMY1C	0.14109	0.00200939	0.163371	amylase, alpha 1C (salivary)
AMY2A	0.14109	0.00200939	0.163371	amylase, alpha 2A (pancreatic)
AMY2B	0.14109	0.00200939	0.163371	amylase, alpha 2B (pancreatic)
RNPC3	0.14109	0.00200939	0.163371
SPIN1	-0.141048	0.00201569	0.163371	spindlin 1
SMIM18	0.140887	0.00204004	0.163371
HMGA1P4	-0.140857	0.00204455	0.163371
SET	-0.140857	0.00204455	0.163371	SET nuclear oncogene
PKN3	-0.140857	0.00204455	0.163371	protein kinase N3
LRRC8D	0.140583	0.00208665	0.163371	leucine rich repeat containing 8 family, member D
PTRH2	-0.140237	0.00214087	0.163371	peptidyl-tRNA hydrolase 2
TOR1B	-0.140228	0.00214222	0.163371	torsin family 1, member B (torsin B)
TOR1A	-0.140228	0.00214222	0.163371	torsin family 1, member A (torsin A)
C9orf78	-0.140228	0.00214222	0.163371	chromosome 9 open reading frame 78
USP20	-0.140228	0.00214222	0.163371	ubiquitin specific peptidase 20
RN7SKP225	-0.140102	0.00216234	0.163371
RNA5SP293	-0.140077	0.00216623	0.163371
MIR3911	-0.140076	0.0021664	0.163371
PTRH1	-0.140076	0.0021664	0.163371
C9orf117	-0.140076	0.0021664	0.163371	chromosome 9 open reading frame 117
TTC16	-0.140076	0.0021664	0.163371	tetratricopeptide repeat domain 16
TOR2A	-0.140076	0.0021664	0.163371	torsin family 2, member A
SH2D3C	-0.140076	0.0021664	0.163371	SH2 domain containing 3C
GTF2E2	0.139952	0.00218633	0.163371	general transcription factor IIE, polypeptide 2, beta 34kDa
ST7L	0.139948	0.00218706	0.163371	suppression of tumorigenicity 7 like
snoU13|ENSG00000238975.1	0.139948	0.00218706	0.163371
CYLC2	-0.139935	0.0021891	0.163371	cylicin, basic protein of sperm head cytoskeleton 2
NAA35	-0.13992	0.0021916	0.163371	N(alpha)-acetyltransferase 35, NatC auxiliary subunit
GOLM1	-0.13992	0.0021916	0.163371	golgi membrane protein 1
RN7SKP264	-0.13992	0.0021916	0.163371
ISCA1	-0.13992	0.0021916	0.163371	iron-sulfur cluster assembly 1
ZCCHC6	-0.13992	0.0021916	0.163371	zinc finger, CCHC domain containing 6
GAS1	-0.13992	0.0021916	0.163371
TMEFF1	-0.139569	0.00224906	0.163371	transmembrane protein with EGF-like and two follistatin-like domains 1
MURC	-0.139569	0.00224906	0.163371	muscle-related coiled-coil protein
RN7SKP87	-0.139569	0.00224906	0.163371
WFIKKN2	-0.13953	0.00225549	0.163371	WAP, follistatin/kazal, immunoglobulin, kunitz and netrin domain containing 2
TOB1	-0.13953	0.00225549	0.163371
HMBOX1	0.139524	0.00225654	0.163371	homeobox containing 1
ACTL7B	-0.139349	0.00228588	0.163371	actin-like 7B
ACTL7A	-0.139349	0.00228588	0.163371	actin-like 7A
LRRC8B	0.139283	0.00229692	0.163371	leucine rich repeat containing 8 family, member B
RN7SKP272	0.139283	0.00229692	0.163371
ZNF326	0.139283	0.00229692	0.163371	zinc finger protein 326
RN7SL659P	-0.139282	0.00229717	0.163371
NANS	-0.139207	0.00230992	0.163371
IKBKAP	-0.139096	0.00232881	0.163371	inhibitor of kappa light polypeptide gene enhancer in B-cells, kinase complex-associated protein
BCAS2	0.138975	0.00234961	0.163371	breast carcinoma amplified sequence 2
DENND2C	0.138975	0.00234961	0.163371	DENN/MADD domain containing 2C
AGTPBP1	-0.138759	0.00238703	0.163371	ATP/GTP binding protein 1
ERAL1	-0.138615	0.00241246	0.163371	Era-like 12S mitochondrial rRNA chaperone 1
MIR4732	-0.138615	0.00241246	0.163371
FLOT2	-0.138615	0.00241246	0.163371	flotillin 2
DHRS13	-0.138615	0.00241246	0.163371	dehydrogenase/reductase (SDR family) member 13
PHF12	-0.138615	0.00241246	0.163371	PHD finger protein 12
TRIM33	0.138613	0.00241271	0.163371	tripartite motif containing 33
CACNA1B	-0.138594	0.00241622	0.163371	calcium channel, voltage-dependent, N type, alpha 1B subunit
FAM157B	-0.138594	0.00241622	0.163371
TUBBP5	-0.138594	0.00241622	0.163371
NEK8	-0.138586	0.00241752	0.163371	NIMA-related kinase 8
TRAF4	-0.138586	0.00241752	0.163371	TNF receptor-associated factor 4
FAM222B	-0.138586	0.00241752	0.163371	family with sequence similarity 222, member B
C9orf170	-0.138492	0.00243431	0.163371	chromosome 9 open reading frame 170
SNORA26|ENSG00000212421.1	-0.138492	0.00243431	0.163371
AMPD1	0.13843	0.00244536	0.163371	adenosine monophosphate deaminase 1
RN7SL432P	0.13843	0.00244536	0.163371
NRAS	0.13843	0.00244536	0.163371	neuroblastoma RAS viral (v-ras) oncogene homolog
CSDE1	0.13843	0.00244536	0.163371	cold shock domain containing E1, RNA-binding
SIKE1	0.13843	0.00244536	0.163371	suppressor of IKBKE 1
MYO18A	-0.138324	0.00246437	0.163371	myosin XVIIIA
CDK9	-0.138289	0.00247071	0.163371
MIR3960	-0.138289	0.00247071	0.163371
FPGS	-0.138289	0.00247071	0.163371	folylpolyglutamate synthase
RNA5SP296	-0.138289	0.00247071	0.163371
ST6GALNAC6	-0.138289	0.00247071	0.163371	ST6 (alpha-N-acetyl-neuraminyl-2,3-beta-galactosyl-1,3)-N-acetylgalactosaminide alpha-2,6-sialyltransferase 6
ST6GALNAC4	-0.138289	0.00247071	0.163371	ST6 (alpha-N-acetyl-neuraminyl-2,3-beta-galactosyl-1,3)-N-acetylgalactosaminide alpha-2,6-sialyltransferase 4
PIP5KL1	-0.138289	0.00247071	0.163371	phosphatidylinositol-4-phosphate 5-kinase-like 1
DPM2	-0.138289	0.00247071	0.163371	dolichyl-phosphate mannosyltransferase polypeptide 2, regulatory subunit
FAM102A	-0.138289	0.00247071	0.163371	family with sequence similarity 102, member A
PROCA1	-0.138263	0.00247544	0.163371	protein interacting with cyclin A1
RAB34	-0.138263	0.00247544	0.163371	RAB34, member RAS oncogene family
RPL23A	-0.138263	0.00247544	0.163371	ribosomal protein L23a
SNORD42B	-0.138263	0.00247544	0.163371
SNORD42A	-0.138263	0.00247544	0.163371
SNORD4A	-0.138263	0.00247544	0.163371
SNORD4B	-0.138263	0.00247544	0.163371
TLCD1	-0.138263	0.00247544	0.163371	TLC domain containing 1
ABCA1	-0.138132	0.00249913	0.163371	ATP-binding cassette, sub-family A (ABC1), member 1
NCS1	-0.138126	0.00250033	0.163371	neuronal calcium sensor 1
HMCN2	-0.138126	0.00250033	0.163371
LRRC8C	0.138095	0.0025059	0.163371	leucine rich repeat containing 8 family, member C
MEGF9	-0.138081	0.00250858	0.163371	multiple EGF-like-domains 9
ZMYND19	-0.137887	0.00254431	0.163371	zinc finger, MYND-type containing 19
ARRDC1	-0.137887	0.00254431	0.163371	arrestin domain containing 1
C9orf37	-0.137887	0.00254431	0.163371	chromosome 9 open reading frame 37
EHMT1	-0.137887	0.00254431	0.163371	euchromatic histone-lysine N-methyltransferase 1
RN7SL159P	-0.137704	0.0025785	0.163371
RN7SKP59	-0.137517	0.00261384	0.163371
IDNK	-0.1375	0.00261696	0.163371
RN7SKP191	-0.137487	0.00261941	0.163371
MIR602	-0.137486	0.00261963	0.163371
NME1	-0.137332	0.00264915	0.163371	NME/NM23 nucleoside diphosphate kinase 1
NME2	-0.137332	0.00264915	0.163371	NME/NM23 nucleoside diphosphate kinase 2
SLC2A8	-0.13729	0.00265718	0.163371	solute carrier family 2 (facilitated glucose transporter), member 8
ZNF79	-0.13729	0.00265718	0.163371	zinc finger protein 79
RPL12	-0.13729	0.00265718	0.163371
SNORA65	-0.13729	0.00265718	0.163371
LRSAM1	-0.13729	0.00265718	0.163371	leucine rich repeat and sterile alpha motif containing 1
FAM129B	-0.13729	0.00265718	0.163371	family with sequence similarity 129, member B
STXBP1	-0.13729	0.00265718	0.163371	syntaxin binding protein 1
CRAT	-0.137266	0.00266184	0.163371	carnitine O-acetyltransferase
PPP2R4	-0.137266	0.00266184	0.163371
PIPOX	-0.137113	0.00269169	0.163371	pipecolic acid oxidase
SEZ6	-0.137113	0.00269169	0.163371	seizure related 6 homolog (mouse)
LINC00483	-0.137111	0.00269208	0.163371
SDF2	-0.137045	0.00270487	0.163371	stromal cell-derived factor 2
SUPT6H	-0.137045	0.00270487	0.163371	suppressor of Ty 6 homolog (S. cerevisiae)
DPH7	-0.13701	0.00271192	0.163371	diphthamide biosynthesis 7
OR2K2	-0.136976	0.00271845	0.163371	olfactory receptor, family 2, subfamily K, member 2
KIAA0368	-0.136976	0.00271845	0.163371	KIAA0368
FAM206A	-0.136972	0.00271923	0.163371
CTNNAL1	-0.136972	0.00271923	0.163371	catenin (cadherin-associated protein), alpha-like 1
TMEM245	-0.136972	0.00271923	0.163371	transmembrane protein 245
MIR32	-0.136972	0.00271923	0.163371
FRRS1L	-0.136972	0.00271923	0.163371	ferric-chelate reductase 1-like
EPB41L4B	-0.136972	0.00271923	0.163371	erythrocyte membrane protein band 4.1 like 4B
RNA5SP261	0.13693	0.00272754	0.163371
MIR147A	-0.136908	0.00273198	0.163371
CDK5RAP2	-0.136908	0.00273198	0.163371	CDK5 regulatory subunit associated protein 2
DUSP4	0.136847	0.00274413	0.163371	dual specificity phosphatase 4
TIAF1	-0.136814	0.00275058	0.163371	TGFB1-induced anti-apoptotic factor 1
GNAQ	-0.136811	0.00275127	0.163371	guanine nucleotide binding protein (G protein), q polypeptide
TBC1D2	-0.13649	0.00281578	0.163371	TBC1 domain family, member 2
GABBR2	-0.13649	0.00281578	0.163371	gamma-aminobutyric acid (GABA) B receptor, 2
snoZ178	-0.13645	0.00282391	0.163371
MAGI3	0.136409	0.00283241	0.163371	membrane associated guanylate kinase, WW and PDZ domain containing 3
PHTF1	0.136409	0.00283241	0.163371	putative homeodomain transcription factor 1
RSBN1	0.136409	0.00283241	0.163371	round spermatid basic protein 1
PTPN22	0.136409	0.00283241	0.163371	protein tyrosine phosphatase, non-receptor type 22 (lymphoid)
BCL2L15	0.136409	0.00283241	0.163371	BCL2-like 15
AP4B1	0.136409	0.00283241	0.163371	adaptor-related protein complex 4, beta 1 subunit
DCLRE1B	0.136409	0.00283241	0.163371	DNA cross-link repair 1B
HIPK1	0.136409	0.00283241	0.163371	homeodomain interacting protein kinase 1
OLFML3	0.136409	0.00283241	0.163371	olfactomedin-like 3
SYT6	0.136409	0.00283241	0.163371	synaptotagmin VI
TAOK1	-0.136327	0.00284911	0.163371	TAO kinase 1
NR4A3	-0.136211	0.00287316	0.163371	nuclear receptor subfamily 4, group A, member 3
LPIN2	-0.136169	0.00288197	0.163371	lipin 2
MIR4673	-0.136164	0.00288294	0.163371
GLE1	-0.135944	0.00292892	0.163371	GLE1 RNA export mediator
SPTAN1	-0.135944	0.00292892	0.163371	spectrin, alpha, non-erythrocytic 1
WDR34	-0.135944	0.00292892	0.163371	WD repeat domain 34
RN7SL560P	-0.135944	0.00292892	0.163371
ZDHHC12	-0.135944	0.00292892	0.163371	zinc finger, DHHC-type containing 12
ZER1	-0.135944	0.00292892	0.163371	zyg-11 related, cell cycle regulator
snoU13|ENSG00000239055.1	-0.135944	0.00292892	0.163371
TBC1D13	-0.135944	0.00292892	0.163371	TBC1 domain family, member 13
C9orf114	-0.135944	0.00292892	0.163371	chromosome 9 open reading frame 114
ENDOG	-0.135944	0.00292892	0.163371	endonuclease G
CCBL1	-0.135944	0.00292892	0.163371	cysteine conjugate-beta lyase, cytoplasmic
LRRC8A	-0.135944	0.00292892	0.163371	leucine rich repeat containing 8 family, member A
PHYHD1	-0.135944	0.00292892	0.163371
DOLK	-0.135944	0.00292892	0.163371	dolichol kinase
NUP188	-0.135944	0.00292892	0.163371	nucleoporin 188kDa
SH3GLB2	-0.135944	0.00292892	0.163371	SH3-domain GRB2-like endophilin B2
FAM73B	-0.135944	0.00292892	0.163371	family with sequence similarity 73, member B
UNC119	-0.135906	0.002937	0.163371	unc-119 homolog (C. elegans)
ANGPTL2	-0.135904	0.0029374	0.163371	angiopoietin-like 2
LPPR1	-0.13582	0.00295528	0.163371
LRIG2	0.135795	0.0029605	0.163371	leucine-rich repeats and immunoglobulin-like domains 2
FNBP1	-0.135785	0.00296264	0.163371	formin binding protein 1
U3|ENSG00000199666.1	0.13572	0.00297649	0.163371
BARHL2	0.13572	0.00297649	0.163371	BarH-like homeobox 2
RN7SL181P	-0.135582	0.00300617	0.163371
DHX40	-0.135518	0.00302019	0.163371	DEAH (Asp-Glu-Ala-His) box polypeptide 40
SUZ12	-0.135516	0.00302055	0.163371	SUZ12 polycomb repressive complex 2 subunit
RNA5SP437	-0.135516	0.00302055	0.163371
FRRS1	0.135511	0.0030217	0.163371	ferric-chelate reductase 1
VMP1	-0.135494	0.00302533	0.163371	vacuole membrane protein 1
LRRC37B	-0.135357	0.00305512	0.163371	leucine rich repeat containing 37B
PRRX2	-0.135308	0.00306591	0.163371	paired related homeobox 2
PTGES	-0.135308	0.00306591	0.163371	prostaglandin E synthase
ABCC3	-0.13528	0.00307204	0.163371	ATP-binding cassette, sub-family C (CFTR/MRP), member 3
ANKRD40	-0.13528	0.00307204	0.163371	ankyrin repeat domain 40
LUC7L3	-0.13528	0.00307204	0.163371	LUC7-like 3 (S. cerevisiae)
TMEM100	-0.135257	0.00307728	0.163371	transmembrane protein 100
C9orf153	-0.135232	0.00308267	0.163371	chromosome 9 open reading frame 153
PCTP	-0.135137	0.00310385	0.163371	phosphatidylcholine transfer protein
CAPZA1	0.135115	0.00310864	0.163371	capping protein (actin filament) muscle Z-line, alpha 1
MOV10	0.135115	0.00310864	0.163371	Mov10, Moloney leukemia virus 10, homolog (mouse)
RHOC	0.135115	0.00310864	0.163371	ras homolog family member C
PPM1J	0.135115	0.00310864	0.163371	protein phosphatase, Mg2+/Mn2+ dependent, 1J
FAM19A3	0.135115	0.00310864	0.163371	family with sequence similarity 19 (chemokine (C-C motif)-like), member A3
TLE4	-0.135113	0.00310919	0.163371	transducin-like enhancer of split 4 (E(sp1) homolog, Drosophila)
FBXW2	-0.135065	0.00311992	0.163371	F-box and WD repeat domain containing 2
MSANTD3	-0.135059	0.00312125	0.163371	Myb/SANT-like DNA-binding domain containing 3
ZNF483	-0.135025	0.00312885	0.163371	zinc finger protein 483
C9orf50	-0.135002	0.00313391	0.163371	chromosome 9 open reading frame 50
NTMT1	-0.135002	0.00313391	0.163371
PNPLA7	-0.134997	0.00313499	0.163371	patatin-like phospholipase domain containing 7
MRPL41	-0.134997	0.00313499	0.163371	mitochondrial ribosomal protein L41
PTGR1	-0.134963	0.00314271	0.163371	prostaglandin reductase 1
MIR21	-0.134858	0.00316626	0.163371
DBT	0.13481	0.00317732	0.163371	dihydrolipoamide branched chain transacylase E2
RTCA	0.13481	0.00317732	0.163371	RNA 3'-terminal phosphate cyclase
MIR553	0.13481	0.00317732	0.163371
SLC28A3	-0.134782	0.00318369	0.163371	solute carrier family 28 (concentrative nucleoside transporter), member 3
FBXO25	0.134677	0.0032077	0.163371	F-box protein 25
OR4F21	0.134677	0.0032077	0.163371
RPL23AP53	0.134677	0.0032077	0.163371
TDRP	0.134677	0.0032077	0.163371	testis development related protein
ZNF596	0.134677	0.0032077	0.163371	zinc finger protein 596
TRIM14	-0.134642	0.00321566	0.163371	tripartite motif containing 14
CORO2A	-0.134642	0.00321566	0.163371	coronin, actin binding protein, 2A
GARNL3	-0.134526	0.0032424	0.163371	GTPase activating Rap/RanGAP domain-like 3
SHC3	-0.134491	0.00325048	0.163371	SHC (Src homology 2 domain containing) transforming protein 3
snoU13|ENSG00000239111.1	0.134419	0.00326722	0.163371
PSMD5	-0.134322	0.00328988	0.163371	proteasome (prosome, macropain) 26S subunit, non-ATPase, 5
PHF19	-0.134322	0.00328988	0.163371	PHD finger protein 19
TRAF1	-0.134322	0.00328988	0.163371	TNF receptor-associated factor 1
NOXA1	-0.134178	0.00332369	0.163371	NADPH oxidase activator 1
snoU13|ENSG00000272272.1	-0.134178	0.00332369	0.163371
ENTPD8	-0.134178	0.00332369	0.163371	ectonucleoside triphosphate diphosphohydrolase 8
NSMF	-0.134178	0.00332369	0.163371	NMDA receptor synaptonuclear signaling and neuronal migration factor
FUBP3	-0.134137	0.00333344	0.163371	far upstream element (FUSE) binding protein 3
PRDM12	-0.134137	0.00333344	0.163371	PR domain containing 12
EXOSC2	-0.134137	0.00333344	0.163371	exosome component 2
MAPKAP1	-0.134112	0.00333936	0.163371	mitogen-activated protein kinase associated protein 1
HIAT1	0.133973	0.00337265	0.163371	hippocampus abundant transcript 1
SASS6	0.133973	0.00337265	0.163371	spindle assembly 6 homolog (C. elegans)
TRMT13	0.133973	0.00337265	0.163371	tRNA methyltransferase 13 homolog (S. cerevisiae)
LRRC39	0.133973	0.00337265	0.163371	leucine rich repeat containing 39
GSN	-0.133972	0.00337276	0.163371	gelsolin
SLC13A2	-0.133971	0.00337296	0.163371	solute carrier family 13 (sodium-dependent dicarboxylate transporter), member 2
FOXN1	-0.133971	0.00337296	0.163371	forkhead box N1
RN7SL30P	-0.13377	0.00342155	0.163371
PBX3	-0.13377	0.00342155	0.163371	pre-B-cell leukemia homeobox 3
SNORD116|ENSG00000252985.1	-0.13377	0.00342155	0.163371
C9orf64	-0.133716	0.00343485	0.163371	chromosome 9 open reading frame 64
HNRNPK	-0.133716	0.00343485	0.163371	heterogeneous nuclear ribonucleoprotein K
RMI1	-0.133716	0.00343485	0.163371	RecQ mediated genome instability 1
TLR4	-0.133684	0.0034426	0.163371	toll-like receptor 4
MBTD1	-0.133629	0.00345592	0.163371	mbt domain containing 1
UTP18	-0.133629	0.00345592	0.163371	UTP18 small subunit (SSU) processome component homolog (yeast)
BCAR3	0.133603	0.00346241	0.163371	breast cancer anti-estrogen resistance 3
MIR760	0.133603	0.00346241	0.163371
DNTTIP2	0.133603	0.00346241	0.163371	deoxynucleotidyltransferase, terminal, interacting protein 2
CEP78	-0.133568	0.00347102	0.163371	centrosomal protein 78kDa
PSAT1	-0.133568	0.00347102	0.163371	phosphoserine aminotransferase 1
ABCA4	0.133565	0.00347167	0.163371	ATP-binding cassette, sub-family A (ABC1), member 4
WDFY1	0.13351	0.00348534	0.163371	WD repeat and FYVE domain containing 1
MRPL44	0.13351	0.00348534	0.163371	mitochondrial ribosomal protein L44
NTRK2	-0.133496	0.00348874	0.163371	neurotrophic tyrosine kinase, receptor, type 2
DR1	0.133374	0.00351904	0.163371	down-regulator of transcription 1, TBP-binding (negative cofactor 2)
FNBP1L	0.133374	0.00351904	0.163371
RNA5SP53	0.133374	0.00351904	0.163371
MYCBPAP	-0.133224	0.00355656	0.163371	MYCBP associated protein
CACNA1G	-0.133224	0.00355656	0.163371	calcium channel, voltage-dependent, T type, alpha 1G subunit
TMED5	0.133183	0.00356696	0.163371	transmembrane emp24 protein transport domain containing 5
CCDC18	0.133183	0.00356696	0.163371	coiled-coil domain containing 18
PTPN3	-0.13315	0.00357517	0.163371	protein tyrosine phosphatase, non-receptor type 3
MIR3927	-0.13315	0.00357517	0.163371
PALM2	-0.13315	0.00357517	0.163371	paralemmin 2
AKAP2	-0.13315	0.00357517	0.163371
C9orf152	-0.13315	0.00357517	0.163371	chromosome 9 open reading frame 152
TXNDC8	-0.13315	0.00357517	0.163371
TXN	-0.13315	0.00357517	0.163371
URM1	-0.133141	0.0035775	0.163371	ubiquitin related modifier 1
CERCAM	-0.133141	0.0035775	0.163371	cerebral endothelial cell adhesion molecule
ODF2	-0.133141	0.0035775	0.163371	outer dense fiber of sperm tails 2
RN7SKP242	-0.133106	0.00358628	0.163371
SNORD112|ENSG00000252256.1	-0.133106	0.00358628	0.163371
KIF27	-0.133082	0.00359235	0.163371	kinesin family member 27
RNA5SP294	-0.132922	0.00363331	0.163371
SEC16A	-0.132894	0.00364053	0.163371	SEC16 homolog A (S. cerevisiae)
snoU13|ENSG00000238608.1	-0.132867	0.0036474	0.163371
MTF2	0.132834	0.00365583	0.163371	metal response element binding transcription factor 2
ERP44	-0.132657	0.00370187	0.163371	endoplasmic reticulum protein 44
RN7SL75P	-0.132657	0.00370187	0.163371
RAB14	-0.132647	0.00370452	0.163371	RAB14, member RAS oncogene family
EMILIN2	-0.132578	0.0037226	0.163371	elastin microfibril interfacer 2
RN7SL781P	0.132553	0.00372918	0.163371
AGPAT2	-0.132493	0.00374495	0.163371	1-acylglycerol-3-phosphate O-acyltransferase 2
EGFL7	-0.132493	0.00374495	0.163371
MIR126	-0.132493	0.00374495	0.163371
CDC14A	0.132468	0.00375141	0.163371	cell division cycle 14A
GPR88	0.132468	0.00375141	0.163371	G protein-coupled receptor 88
VCAM1	0.132468	0.00375141	0.163371	vascular cell adhesion molecule 1
GTF2B	0.132421	0.00376393	0.163371	general transcription factor IIB
CCBL2	0.132421	0.00376393	0.163371	cysteine conjugate-beta lyase 2
RBMXL1	0.132421	0.00376393	0.163371	RNA binding motif protein, X-linked-like 1
GBP3	0.132421	0.00376393	0.163371	guanylate binding protein 3
GBP1	0.132421	0.00376393	0.163371	guanylate binding protein 1, interferon-inducible
GBP2	0.132421	0.00376393	0.163371	guanylate binding protein 2, interferon-inducible
GBP7	0.132421	0.00376393	0.163371	guanylate binding protein 7
MVB12B	-0.132378	0.00377538	0.163371	multivesicular body subunit 12B
NRON	-0.132378	0.00377538	0.163371
MAN1C1	0.132265	0.0038053	0.163371	mannosidase, alpha, class 1C, member 1
C9orf47	-0.132261	0.00380637	0.163371	chromosome 9 open reading frame 47
S1PR3	-0.132261	0.00380637	0.163371	sphingosine-1-phosphate receptor 3
CKS2	-0.132261	0.00380637	0.163371	CDC28 protein kinase regulatory subunit 2
MIR3153	-0.132261	0.00380637	0.163371
PYY2	-0.13226	0.00380665	0.163371
PPY2	-0.13226	0.00380665	0.163371
PIGS	-0.132223	0.00381671	0.163371	phosphatidylinositol glycan anchor biosynthesis, class S
ALDOC	-0.132223	0.00381671	0.163371	aldolase C, fructose-bisphosphate
STOM	-0.132189	0.00382568	0.163371	stomatin
CYP4F22	-0.132141	0.00383867	0.163371	cytochrome P450, family 4, subfamily F, polypeptide 22
COPRS	-0.132088	0.00385304	0.163371	coordinator of PRMT5, differentiation stimulator
C9orf141	-0.131971	0.00388483	0.163371
LCNL1	-0.131971	0.00388483	0.163371	lipocalin-like 1
PTGDS	-0.131971	0.00388483	0.163371	prostaglandin D2 synthase 21kDa (brain)
C9orf142	-0.131971	0.00388483	0.163371	chromosome 9 open reading frame 142
CLIC3	-0.131971	0.00388483	0.163371	chloride intracellular channel 3
ABHD15	-0.131948	0.00389104	0.163371	abhydrolase domain containing 15
GIT1	-0.131948	0.00389104	0.163371	G protein-coupled receptor kinase interacting ArfGAP 1
TP53I13	-0.131948	0.00389104	0.163371	tumor protein p53 inducible protein 13
CNTRL	-0.131915	0.00390019	0.163371	centriolin
SYCP1	0.131891	0.0039066	0.163371	synaptonemal complex protein 1
GPR107	-0.131882	0.00390924	0.163371	G protein-coupled receptor 107
EXD3	-0.131869	0.00391274	0.163371	exonuclease 3'-5' domain containing 3
STX17	-0.131784	0.00393607	0.163371	syntaxin 17
TTLL11	-0.131681	0.00396459	0.163371	tubulin tyrosine ligase-like family, member 11
LPPR4	0.131657	0.00397131	0.163371
RASEF	-0.131622	0.00398107	0.163371	RAS and EF-hand domain containing
snoU13|ENSG00000238761.1	0.131596	0.00398815	0.163371
CTTNBP2NL	0.131596	0.00398815	0.163371	CTTNBP2 N-terminal like
WNT2B	0.131596	0.00398815	0.163371	wingless-type MMTV integration site family, member 2B
VEZF1	-0.131573	0.00399464	0.163371	vascular endothelial zinc finger 1
SRSF1	-0.131573	0.00399464	0.163371	serine/arginine-rich splicing factor 1
AGL	0.131563	0.00399754	0.163371	amylo-alpha-1, 6-glucosidase, 4-alpha-glucanotransferase
SLC35A3	0.131563	0.00399754	0.163371	solute carrier family 35 (UDP-N-acetylglucosamine (UDP-GlcNAc) transporter), member A3
SECISBP2	-0.131509	0.00401253	0.163371	SECIS binding protein 2
SEMA4D	-0.131509	0.00401253	0.163371	sema domain, immunoglobulin domain (Ig), transmembrane domain (TM) and short cytoplasmic domain, (semaphorin) 4D
GADD45G	-0.131509	0.00401253	0.163371	growth arrest and DNA-damage-inducible, gamma
KRT18P55	-0.131506	0.0040135	0.163371
TMEM97	-0.131506	0.0040135	0.163371
IFT20	-0.131506	0.0040135	0.163371	intraflagellar transport 20 homolog (Chlamydomonas)
TNFAIP1	-0.131506	0.0040135	0.163371	tumor necrosis factor, alpha-induced protein 1 (endothelial)
POLDIP2	-0.131506	0.0040135	0.163371	polymerase (DNA-directed), delta interacting protein 2
GBP4	0.131407	0.00404136	0.163371	guanylate binding protein 4
GBP5	0.131407	0.00404136	0.163371	guanylate binding protein 5
GBP6	0.131407	0.00404136	0.163371	guanylate binding protein family, member 6
GBP1P1	0.131407	0.00404136	0.163371
CPD	-0.131403	0.00404239	0.163371	carboxypeptidase D
TEX10	-0.131399	0.0040436	0.163371	testis expressed 10
CUEDC1	-0.1313	0.0040716	0.163371	CUE domain containing 1
DYNLL2	-0.1313	0.0040716	0.163371	dynein, light chain, LC8-type 2
OR4D1	-0.1313	0.0040716	0.163371	olfactory receptor, family 4, subfamily D, member 1
OR4D2	-0.1313	0.0040716	0.163371	olfactory receptor, family 4, subfamily D, member 2
EPX	-0.1313	0.0040716	0.163371	eosinophil peroxidase
RN7SL679P	0.131282	0.00407685	0.163371
RN7SKP285	0.13124	0.00408882	0.163371
PALMD	0.131232	0.00409089	0.163371	palmdelphin
SLC16A1	0.13123	0.00409149	0.163371	solute carrier family 16 (monocarboxylate transporter), member 1
ZBTB43	-0.131158	0.00411214	0.163371	zinc finger and BTB domain containing 43
SFN	0.13111	0.00412604	0.163371	stratifin
PGLYRP2	-0.131049	0.00414352	0.163371	peptidoglycan recognition protein 2
FAM69B	-0.130936	0.00417638	0.163371	family with sequence similarity 69, member B
SNHG7	-0.130936	0.00417638	0.163371
LCN10	-0.130936	0.00417638	0.163371
LCN6	-0.130936	0.00417638	0.163371	lipocalin 6
GGTA1P	-0.130922	0.0041805	0.163371
RN7SL187P	-0.130922	0.0041805	0.163371
DAB2IP	-0.130922	0.0041805	0.163371	DAB2 interacting protein
NXNL2	-0.130918	0.00418146	0.163371	nucleoredoxin-like 2
MIR4289	-0.130918	0.00418146	0.163371
C9orf163	-0.130899	0.00418718	0.163371
PKN2	0.130863	0.0041976	0.163371	protein kinase N2
SEPN1	0.13086	0.00419866	0.163371	selenoprotein N, 1
MTFR1L	0.13086	0.00419866	0.163371
AUNIP	0.13086	0.00419866	0.163371	aurora kinase A and ninein interacting protein
PAQR7	0.13086	0.00419866	0.163371	progestin and adipoQ receptor family member VII
STMN1	0.13086	0.00419866	0.163371
MIR3917	0.13086	0.00419866	0.163371
PAFAH2	0.13086	0.00419866	0.163371	platelet-activating factor acetylhydrolase 2, 40kDa
SCARNA17|ENSG00000252190.1	0.13086	0.00419866	0.163371
SCARNA18|ENSG00000252691.1	0.13086	0.00419866	0.163371
EXTL1	0.13086	0.00419866	0.163371	exostosin-like glycosyltransferase 1
SLC30A2	0.13086	0.00419866	0.163371	solute carrier family 30 (zinc transporter), member 2
TRIM63	0.13086	0.00419866	0.163371	tripartite motif containing 63, E3 ubiquitin protein ligase
MIR4478	-0.130858	0.00419918	0.163371
NDUFA8	-0.130858	0.00419918	0.163371	NADH dehydrogenase (ubiquinone) 1 alpha subcomplex, 8, 19kDa
MORN5	-0.130858	0.00419918	0.163371	MORN repeat containing 5
LHX6	-0.130858	0.00419918	0.163371	LIM homeobox 6
RBM18	-0.130858	0.00419918	0.163371	RNA binding motif protein 18
RN7SL227P	-0.130858	0.00419918	0.163371
GCLM	0.130854	0.00420034	0.163371	glutamate-cysteine ligase, modifier subunit
SDCCAG3	-0.130817	0.00421113	0.163371	serologically defined colon cancer antigen 3
PMPCA	-0.130817	0.00421113	0.163371	peptidase (mitochondrial processing) alpha
INPP5E	-0.130817	0.00421113	0.163371	inositol polyphosphate-5-phosphatase, 72 kDa
C17orf67	-0.130752	0.00423023	0.163371	chromosome 17 open reading frame 67
ANAPC2	-0.130734	0.00423544	0.163371	anaphase promoting complex subunit 2
LRRC26	-0.130734	0.00423544	0.163371
MIR3621	-0.130734	0.00423544	0.163371
SSNA1	-0.130734	0.00423544	0.163371	Sjogren syndrome nuclear autoantigen 1
TMEM210	-0.130734	0.00423544	0.163371
C9orf169	-0.130734	0.00423544	0.163371
FAM166A	-0.130734	0.00423544	0.163371	family with sequence similarity 166, member A
NDOR1	-0.130734	0.00423544	0.163371	NADPH dependent diflavin oxidoreductase 1
RNF208	-0.130734	0.00423544	0.163371	ring finger protein 208
RNF224	-0.130734	0.00423544	0.163371
SLC34A3	-0.130734	0.00423544	0.163371	solute carrier family 34 (type II sodium/phosphate contransporter), member 3
TMEM203	-0.130734	0.00423544	0.163371	transmembrane protein 203
TPRN	-0.130734	0.00423544	0.163371	taperin
TUBB4B	-0.130734	0.00423544	0.163371	tubulin, beta 4B class IVb
C9orf173	-0.130734	0.00423544	0.163371	chromosome 9 open reading frame 173
NELFB	-0.130734	0.00423544	0.163371	negative elongation factor complex member B
NRARP	-0.130734	0.00423544	0.163371	NOTCH-regulated ankyrin repeat protein
TOR4A	-0.130734	0.00423544	0.163371	torsin family 4, member A
SPATA31D1	-0.130714	0.00424137	0.163371	SPATA31 subfamily D, member 1
ZC3H12A	0.130704	0.00424447	0.163371	zinc finger CCCH-type containing 12A
ERICH1	0.130652	0.00425977	0.163371	glutamate-rich 1
RN7SKP94	-0.130646	0.00426141	0.163371
MRPS23	-0.130646	0.00426141	0.163371	mitochondrial ribosomal protein S23
FRMD3	-0.130583	0.0042801	0.163371	FERM domain containing 3
SERPINE2	0.130567	0.00428495	0.163371	serpin peptidase inhibitor, clade E (nexin, plasminogen activator inhibitor type 1), member 2
RN7SL538P	0.130539	0.00429342	0.163371
PIN1P1	0.130539	0.00429342	0.163371
LPO	-0.130514	0.00430082	0.163371	lactoperoxidase
MPO	-0.130514	0.00430082	0.163371	myeloperoxidase
BZRAP1	-0.130514	0.00430082	0.163371	benzodiazapine receptor (peripheral) associated protein 1
MIR142	-0.130514	0.00430082	0.163371
MIR4736	-0.130514	0.00430082	0.163371
SUPT4H1	-0.130514	0.00430082	0.163371
HSF5	-0.130514	0.00430082	0.163371	heat shock transcription factor family member 5
MTMR4	-0.130514	0.00430082	0.163371	myotubularin related protein 4
2004-09-01	-0.130514	0.00430082	0.163371
C17orf47	-0.130514	0.00430082	0.163371	chromosome 17 open reading frame 47
TEX14	-0.130514	0.00430082	0.163371	testis expressed 14
U3|ENSG00000212195.1	-0.130514	0.00430082	0.163371
RAD51C	-0.130514	0.00430082	0.163371	RAD51 paralog C
PPM1E	-0.130514	0.00430082	0.163371	protein phosphatase, Mg2+/Mn2+ dependent, 1E
RN7SL716P	-0.130514	0.00430082	0.163371
TRIM37	-0.130514	0.00430082	0.163371	tripartite motif containing 37
SKA2	-0.130514	0.00430082	0.163371	spindle and kinetochore associated complex subunit 2
MIR454	-0.130514	0.00430082	0.163371
ZMYM4	0.130462	0.00431638	0.163371	zinc finger, MYM-type 4
RN7SL503P	0.130462	0.00431638	0.163371
SNORA62|ENSG00000201542.1	0.130462	0.00431638	0.163371
RNY5P1	0.130462	0.00431638	0.163371
KIAA0319L	0.130462	0.00431638	0.163371	KIAA0319-like
NCDN	0.130462	0.00431638	0.163371	neurochondrin
TFAP2E	0.130462	0.00431638	0.163371	transcription factor AP-2 epsilon (activating enhancer binding protein 2 epsilon)
UGCG	-0.130458	0.00431759	0.163371	UDP-glucose ceramide glucosyltransferase
MIR4668	-0.130458	0.00431759	0.163371
LRRC37A5P	-0.130402	0.00433442	0.163371
DNAJC25	-0.130402	0.00433442	0.163371	DnaJ (Hsp40) homolog, subfamily C , member 25
GNG10	-0.130402	0.00433442	0.163371
C9orf84	-0.130402	0.00433442	0.163371	chromosome 9 open reading frame 84
DBC1	-0.130395	0.0043366	0.163371
MIR4523	-0.13025	0.00438033	0.163371
LRRC40	0.130234	0.00438508	0.163371	leucine rich repeat containing 40
RN7SL242P	0.130234	0.00438508	0.163371
SRSF11	0.130234	0.00438508	0.163371	serine/arginine-rich splicing factor 11
LRRC37A11P	-0.130232	0.00438571	0.163371
CRYBA1	-0.130209	0.00439269	0.163371	crystallin, beta A1
NUFIP2	-0.130209	0.00439269	0.163371	nuclear fragile X mental retardation protein interacting protein 2
DGKE	-0.130209	0.00439281	0.163371	diacylglycerol kinase, epsilon 64kDa
AP1S3	0.130206	0.00439368	0.163371	adaptor-related protein complex 1, sigma 3 subunit
MRRF	-0.130146	0.0044121	0.163371	mitochondrial ribosome recycling factor
PTGS1	-0.130146	0.0044121	0.163371	prostaglandin-endoperoxide synthase 1 (prostaglandin G/H synthase and cyclooxygenase)
MIR4723	-0.130104	0.00442489	0.163371
SARM1	-0.130104	0.00442489	0.163371	sterile alpha and TIR motif containing 1
SEBOX	-0.130104	0.00442489	0.163371	SEBOX homeobox
VTN	-0.130104	0.00442489	0.163371	vitronectin
SLC46A1	-0.130104	0.00442489	0.163371	solute carrier family 46 (folate transporter), member 1
OXCT2	0.130043	0.00444381	0.163371	3-oxoacid CoA transferase 2
UTP6	-0.129999	0.00445716	0.163371	UTP6, small subunit (SSU) processome component, homolog (yeast)
SCAI	-0.129976	0.00446424	0.163371	suppressor of cancer cell invasion
SH3GL1P1	-0.129842	0.00450579	0.163371
SCPEP1	-0.129795	0.00452044	0.163371	serine carboxypeptidase 1
RNF126P1	-0.129795	0.00452044	0.163371
RN7SL665P	-0.129787	0.00452314	0.163371
ASS1	-0.129787	0.00452314	0.163371	argininosuccinate synthase 1
snoU13|ENSG00000238298.1	-0.129787	0.00452314	0.163371
MEAF6	0.129771	0.00452823	0.163371	MYST/Esa1-associated factor 6
MIR5581	0.129771	0.00452823	0.163371
SNIP1	0.129771	0.00452823	0.163371	Smad nuclear interacting protein 1
SNORA70|ENSG00000252258.1	-0.129763	0.00453066	0.163371
TGFBR3	0.129732	0.00454033	0.163371	transforming growth factor, beta receptor III
snoU13|ENSG00000238852.1	0.129664	0.00456182	0.163371
ACSL3	0.129664	0.00456182	0.163371	acyl-CoA synthetase long-chain family member 3
NLK	-0.129656	0.00456407	0.163371	nemo-like kinase
Vault|ENSG00000252283.1	-0.129656	0.00456407	0.163371
AKAP1	-0.129641	0.00456885	0.163371	A kinase (PRKA) anchor protein 1
LMX1B	-0.129634	0.00457128	0.163371	LIM homeobox transcription factor 1, beta
ZBTB34	-0.129634	0.00457128	0.163371	zinc finger and BTB domain containing 34
WDR38	-0.129599	0.00458233	0.163371	WD repeat domain 38
RPL35	-0.129599	0.00458233	0.163371
ARPC5L	-0.129599	0.00458233	0.163371	actin related protein 2/3 complex, subunit 5-like
UBQLN1	-0.12959	0.00458511	0.163371	ubiquilin 1
TMEM199	-0.129515	0.00460904	0.163371	transmembrane protein 199
OR1Q1	-0.12951	0.00461031	0.163371	olfactory receptor, family 1, subfamily Q, member 1
ABCA2	-0.129508	0.00461102	0.163371	ATP-binding cassette, sub-family A (ABC1), member 2
C9orf139	-0.129508	0.00461102	0.163371	chromosome 9 open reading frame 139
FUT7	-0.129508	0.00461102	0.163371	fucosyltransferase 7 (alpha (1,3) fucosyltransferase)
NPDC1	-0.129508	0.00461102	0.163371
ENTPD2	-0.129508	0.00461102	0.163371	ectonucleoside triphosphate diphosphohydrolase 2
SAPCD2	-0.129508	0.00461102	0.163371
UAP1L1	-0.129508	0.00461102	0.163371	UDP-N-acteylglucosamine pyrophosphorylase 1-like 1
MAN1B1	-0.129508	0.00461102	0.163371	mannosidase, alpha, class 1B, member 1
SNORD62	-0.129508	0.00461102	0.163371
DPP7	-0.129508	0.00461102	0.163371	dipeptidyl-peptidase 7
snoU13|ENSG00000238824.1	-0.129508	0.00461102	0.163371
GRIN1	-0.129508	0.00461102	0.163371	glutamate receptor, ionotropic, N-methyl D-aspartate 1
TRIM25	-0.129496	0.00461483	0.163371	tripartite motif containing 25
MIR3614	-0.129496	0.00461483	0.163371
COIL	-0.129496	0.00461483	0.163371	coilin
AIM1L	0.129438	0.00463353	0.163371	absent in melanoma 1-like
RN7SL490P	0.129438	0.00463353	0.163371
ZNF683	0.129438	0.00463353	0.163371	zinc finger protein 683
LIN28A	0.129438	0.00463353	0.163371	lin-28 homolog A (C. elegans)
DHDDS	0.129438	0.00463353	0.163371	dehydrodolichyl diphosphate synthase
HMGN2	0.129438	0.00463353	0.163371	high mobility group nucleosomal binding domain 2
RPS6KA1	0.129438	0.00463353	0.163371	ribosomal protein S6 kinase, 90kDa, polypeptide 1
MIR1976	0.129438	0.00463353	0.163371
snoU13|ENSG00000238316.1	0.129438	0.00463353	0.163371
ARID1A	0.129438	0.00463353	0.163371	AT rich interactive domain 1A (SWI-like)
RN7SL501P	0.129438	0.00463353	0.163371
HFM1	0.129334	0.0046668	0.163371	HFM1, ATP-dependent DNA helicase homolog (S. cerevisiae)
KCND3	0.129151	0.00472592	0.163371	potassium voltage-gated channel, Shal-related subfamily, member 3
GOSR1	-0.129049	0.00475933	0.163371	golgi SNAP receptor complex member 1
TUBD1	-0.129044	0.00476087	0.163371	tubulin, delta 1
RNF43	-0.12902	0.00476882	0.163371	ring finger protein 43
RN7SL583P	0.128947	0.00479265	0.163371
MIR1470	-0.128846	0.00482614	0.163371
RASAL3	-0.128846	0.00482614	0.163371	RAS protein activator like 3
BMP8A	0.128812	0.00483741	0.163371
OR1J1	-0.128806	0.00483938	0.163371	olfactory receptor, family 1, subfamily J, member 1
OR1J2	-0.128806	0.00483938	0.163371	olfactory receptor, family 1, subfamily J, member 2
OR1J4	-0.128806	0.00483938	0.163371	olfactory receptor, family 1, subfamily J, member 4
OR1N1	-0.128806	0.00483938	0.163371	olfactory receptor, family 1, subfamily N, member 1
OR1N2	-0.128806	0.00483938	0.163371	olfactory receptor, family 1, subfamily N, member 2
OR1L8	-0.128806	0.00483938	0.163371	olfactory receptor, family 1, subfamily L, member 8
KIAA1984	-0.128747	0.00485926	0.163371	KIAA1984
RABL6	-0.128747	0.00485926	0.163371	RAB, member RAS oncogene family-like 6
C9orf172	-0.128747	0.00485926	0.163371	chromosome 9 open reading frame 172
EDF1	-0.128747	0.00485926	0.163371	endothelial differentiation-related factor 1
MAMDC4	-0.128747	0.00485926	0.163371	MAM domain containing 4
MIR4292	-0.128747	0.00485926	0.163371
PHPT1	-0.128747	0.00485926	0.163371	phosphohistidine phosphatase 1
RN7SL653P	0.128613	0.00490411	0.163371
RN7SL235P	0.128613	0.00490411	0.163371
BRDT	0.128613	0.00490411	0.163371	bromodomain, testis-specific
RNA5SP287	-0.128592	0.00491103	0.163371
SNORD95|ENSG00000200969.1	-0.128592	0.00491103	0.163371
SPATA31D5P	-0.128592	0.00491103	0.163371
SPATA31D4	-0.128592	0.00491103	0.163371
SPATA31D3	-0.128592	0.00491103	0.163371
MACF1	0.128573	0.00491747	0.163371	microtubule-actin crosslinking factor 1
WIZ	-0.1285	0.00494205	0.163371	widely interspaced zinc finger motifs
MIR301A	-0.12839	0.00497957	0.163371
TMEM57	0.128388	0.00498034	0.163371	transmembrane protein 57
LDLRAP1	0.128388	0.00498034	0.163371	low density lipoprotein receptor adaptor protein 1
C8G	-0.128355	0.00499146	0.163371	complement component 8, gamma polypeptide
FBXW5	-0.128355	0.00499146	0.163371	F-box and WD repeat domain containing 5
LCN12	-0.128355	0.00499146	0.163371	lipocalin 12
ZMYM6NB	0.128316	0.00500475	0.163371
ZMYM6	0.128316	0.00500475	0.163371	zinc finger, MYM-type 6
ZMYM1	0.128316	0.00500475	0.163371	zinc finger, MYM-type 1
NOTCH1	-0.128306	0.00500834	0.163371	notch 1
MIR4522	-0.128252	0.00502691	0.163371
WSB1	-0.128252	0.00502691	0.163371	WD repeat and SOCS box containing 1
PIFO	0.128243	0.00502991	0.163371	primary cilia formation
PGCP1	0.128243	0.00502991	0.163371
OVGP1	0.128243	0.00502991	0.163371	oviductal glycoprotein 1, 120kDa
C1orf162	0.128243	0.00502991	0.163371	chromosome 1 open reading frame 162
ADORA3	0.128243	0.00502991	0.163371	adenosine A3 receptor
DDX20	0.128243	0.00502991	0.163371	DEAD (Asp-Glu-Ala-Asp) box polypeptide 20
PIGV	0.128231	0.00503421	0.163371	phosphatidylinositol glycan anchor biosynthesis, class V
RN7SL165P	0.128231	0.00503421	0.163371
ZDHHC18	0.128231	0.00503421	0.163371	zinc finger, DHHC-type containing 18
MKS1	-0.128215	0.00503972	0.163371	Meckel syndrome, type 1
RUNX3	0.128201	0.00504439	0.163371	runt-related transcription factor 3
MIR4674	-0.128197	0.00504571	0.163371
LINC00474	-0.128193	0.00504719	0.163371
MIR181B2	-0.128167	0.00505626	0.163371
OLFML2A	-0.128167	0.00505626	0.163371	olfactomedin-like 2A
RN7SL437P	-0.12814	0.0050654	0.163371
SCARNA20|ENSG00000251818.1	-0.12811	0.00507589	0.163371
SNORA70|ENSG00000202389.1	-0.12811	0.00507589	0.163371
EXTL3	0.128047	0.00509793	0.163371	exostosin-like glycosyltransferase 3
ANKRD13B	-0.128031	0.00510327	0.163371	ankyrin repeat domain 13B
CORO6	-0.128031	0.00510327	0.163371	coronin 6
HMGCL	0.12799	0.00511778	0.163371	3-hydroxymethyl-3-methylglutaryl-CoA lyase
FUCA1	0.12799	0.00511778	0.163371	fucosidase, alpha-L- 1, tissue
CNR2	0.12799	0.00511778	0.163371	cannabinoid receptor 2 (macrophage)
RN7SL24P	0.12799	0.00511778	0.163371
snoU13|ENSG00000238538.1	0.12799	0.00511778	0.163371
MIR378F	0.12799	0.00511778	0.163371
PNRC2	0.12799	0.00511778	0.163371
SRSF10	0.12799	0.00511778	0.163371
RN7SL79P	-0.127984	0.00511966	0.163371
LCN8	-0.127962	0.00512747	0.163371	lipocalin 8
LCN15	-0.127962	0.00512747	0.163371	lipocalin 15
TMEM141	-0.127962	0.00512747	0.163371
U3|ENSG00000221040.1	0.127934	0.00513727	0.163371
WDR77	0.127886	0.00515402	0.163371	WD repeat domain 77
ATP5F1	0.127886	0.00515402	0.163371	ATP synthase, H+ transporting, mitochondrial Fo complex, subunit B1
MIR4669	-0.127849	0.00516719	0.163371
EPHX4	0.127827	0.00517492	0.163371	epoxide hydrolase 4
DOCK10	0.127734	0.00520796	0.163371	dedicator of cytokinesis 10
PABPC4	0.127723	0.00521186	0.163371	poly(A) binding protein, cytoplasmic 4 (inducible form)
SNORA55	0.127723	0.00521186	0.163371
HEYL	0.127723	0.00521186	0.163371	hes-related family bHLH transcription factor with YRPW motif-like
HPCAL4	0.127723	0.00521186	0.163371	hippocalcin like 4
NT5C1A	0.127723	0.00521186	0.163371	5'-nucleotidase, cytosolic IA
ZNF644	0.127686	0.00522504	0.163371	zinc finger protein 644
MYCL	0.127624	0.00524715	0.163371	v-myc avian myelocytomatosis viral oncogene lung carcinoma derived homolog
PDIK1L	0.127604	0.00525407	0.163371	PDLIM1 interacting kinase 1 like
FAM110D	0.127604	0.00525407	0.163371
ZNF593	0.127604	0.00525407	0.163371	zinc finger protein 593
TRAF2	-0.127593	0.00525825	0.163371	TNF receptor-associated factor 2
NUDC	0.127555	0.00527166	0.163371	nudC nuclear distribution protein
PRR11	-0.127499	0.00529182	0.163371	proline rich 11
SMG8	-0.127499	0.00529182	0.163371	SMG8 nonsense mediated mRNA decay factor
MIR4729	-0.127499	0.00529182	0.163371
INTS9	0.127457	0.00530698	0.163371	integrator complex subunit 9
RNY4P18	-0.127276	0.00537277	0.163371
RN7SL136P	0.127268	0.00537587	0.163371
LPPR5	0.127185	0.00540608	0.163371
RN7SKP128	-0.127146	0.00542055	0.163371
RNA5SP43	0.1271	0.00543732	0.163371
C1orf146	0.12705	0.00545586	0.163371
ACTBP12	0.12705	0.00545586	0.163371
GLMN	0.12705	0.00545586	0.163371	glomulin, FKBP associated protein
RPAP2	0.12705	0.00545586	0.163371	RNA polymerase II associated protein 2
RN7SL824P	0.12705	0.00545586	0.163371
GFI1	0.12705	0.00545586	0.163371	growth factor independent 1 transcription repressor
EVI5	0.12705	0.00545586	0.163371	ecotropic viral integration site 5
COL5A1	-0.127006	0.00547235	0.163371	collagen, type V, alpha 1
RABEPK	-0.126985	0.00548	0.163371	Rab9 effector protein with kelch motifs
HSPA5	-0.126985	0.00548	0.163371	heat shock 70kDa protein 5 (glucose-regulated protein, 78kDa)
GAPVD1	-0.126985	0.00548	0.163371	GTPase activating protein and VPS9 domains 1
C1orf63	0.126985	0.0054801	0.163371	chromosome 1 open reading frame 63
RHCE	0.126985	0.0054801	0.163371	Rh blood group, CcEe antigens
RHD	0.126985	0.0054801	0.163371	Rh blood group, D antigen
SYF2	0.126985	0.0054801	0.163371	SYF2 pre-mRNA-splicing factor
TMEM50A	0.126985	0.0054801	0.163371	transmembrane protein 50A
snoU13|ENSG00000238889.1	0.126985	0.0054801	0.163371
CYP4F23P	-0.126969	0.00548595	0.163371
DNALI1	0.126961	0.0054891	0.163371	dynein, axonemal, light intermediate chain 1
GNL2	0.126961	0.0054891	0.163371	guanine nucleotide binding protein-like 2 (nucleolar)
RSPO1	0.126961	0.0054891	0.163371	R-spondin 1
C1orf109	0.126961	0.0054891	0.163371
CDCA8	0.126961	0.0054891	0.163371	cell division cycle associated 8
EPHA10	0.126961	0.0054891	0.163371	EPH receptor A10
snoU13|ENSG00000238871.1	0.126961	0.0054891	0.163371
MANEAL	0.126961	0.0054891	0.163371	mannosidase, endo-alpha-like
YRDC	0.126961	0.0054891	0.163371	yrdC N(6)-threonylcarbamoyltransferase domain containing
C1orf122	0.126961	0.0054891	0.163371
PRMT6	0.126955	0.00549123	0.163371	protein arginine methyltransferase 6
U3|ENSG00000252440.1	-0.126916	0.00550585	0.163371
GDPD1	-0.126842	0.0055334	0.163371	glycerophosphodiester phosphodiesterase domain containing 1
YPEL2	-0.126842	0.0055334	0.163371	yippee-like 2 (Drosophila)
TLE1	-0.126838	0.00553486	0.163371	transducin-like enhancer of split 1 (E(sp1) homolog, Drosophila)
MIR4425	0.126807	0.0055465	0.163371
NEK6	-0.126725	0.00557757	0.163371	NIMA-related kinase 6
PSMB7	-0.126725	0.00557757	0.163371	proteasome (prosome, macropain) subunit, beta type, 7
GPR144	-0.126725	0.00557757	0.163371
NR5A1	-0.126725	0.00557757	0.163371	nuclear receptor subfamily 5, group A, member 1
NR6A1	-0.126725	0.00557757	0.163371
RN7SL302P	-0.126725	0.00557757	0.163371
MIR181A2HG	-0.126725	0.00557757	0.163371
MIR181A2	-0.126725	0.00557757	0.163371
MFSD2A	0.12672	0.00557937	0.163371	major facilitator superfamily domain containing 2A
TSHB	0.126617	0.00561864	0.163371	thyroid stimulating hormone, beta
TSPAN2	0.126617	0.00561864	0.163371	tetraspanin 2
PPIE	0.126614	0.00561973	0.163371	peptidylprolyl isomerase E (cyclophilin E)
PSMD11	-0.126586	0.00563017	0.163371	proteasome (prosome, macropain) 26S subunit, non-ATPase, 11
CDK5R1	-0.126586	0.00563017	0.163371	cyclin-dependent kinase 5, regulatory subunit 1 (p35)
CCDC140	0.126583	0.00563122	0.163371	coiled-coil domain containing 140
FARSB	0.126583	0.00563122	0.163371	phenylalanyl-tRNA synthetase, beta subunit
MOGAT1	0.126583	0.00563122	0.163371	monoacylglycerol O-acyltransferase 1
TRIT1	0.126521	0.005655	0.163869	tRNA isopentenyltransferase 1
LRRC59	-0.126418	0.00569457	0.164732	leucine rich repeat containing 59
SNORA70C	-0.126409	0.00569808	0.164732
LPHN2	0.126321	0.00573199	0.164855	latrophilin 2
ATP6V1G1	-0.126291	0.0057438	0.164855	ATPase, H+ transporting, lysosomal 13kDa, V1 subunit G1
C9orf91	-0.126291	0.0057438	0.164855	chromosome 9 open reading frame 91
BTBD8	0.126269	0.00575212	0.164855	BTB (POZ) domain containing 8
KIAA1107	0.126269	0.00575212	0.164855	KIAA1107
MYOM3	0.126262	0.00575475	0.164855	myomesin 3
RN7SKP123	0.126188	0.00578359	0.164855
NOS2	-0.126186	0.00578461	0.164855	nitric oxide synthase 2, inducible
KIAA0100	-0.126173	0.00578954	0.164855	KIAA0100
COL11A1	0.126148	0.00579953	0.164855	collagen, type XI, alpha 1
OR1L3	-0.126124	0.00580878	0.164855	olfactory receptor, family 1, subfamily L, member 3
OR1L4	-0.126124	0.00580878	0.164855	olfactory receptor, family 1, subfamily L, member 4
OR1L6	-0.126124	0.00580878	0.164855	olfactory receptor, family 1, subfamily L, member 6
OR5C1	-0.126124	0.00580878	0.164855	olfactory receptor, family 5, subfamily C, member 1
OR1K1	-0.126124	0.00580878	0.164855	olfactory receptor, family 1, subfamily K, member 1
PDCL	-0.126124	0.00580878	0.164855	phosducin-like
TGIF1	-0.126011	0.00585312	0.165734	TGFB-induced factor homeobox 1
snoU13|ENSG00000238863.1	-0.126011	0.00585312	0.165734
SGK494	-0.125959	0.00587355	0.166122
LRRC7	0.125919	0.00588956	0.166385	leucine rich repeat containing 7
RXRA	-0.125836	0.00592274	0.167132	retinoid X receptor, alpha
RAP1A	0.125688	0.00598204	0.168373	RAP1A, member of RAS oncogene family
FAM212B	0.125688	0.00598204	0.168373	family with sequence similarity 212, member B
SFPQ	0.125646	0.00599883	0.168373	splicing factor proline/glutamine-rich
NDUFV2	-0.125621	0.0060087	0.168373	NADH dehydrogenase (ubiquinone) flavoprotein 2, 24kDa
RHBDL3	-0.125618	0.0060099	0.168373	rhomboid, veinlet-like 3 (Drosophila)
EPN3	-0.125604	0.00601584	0.168373	epsin 3
SPATA20	-0.125604	0.00601584	0.168373	spermatogenesis associated 20
RN7SL576P	-0.125591	0.00602109	0.168373
LYRM9	-0.125561	0.0060332	0.168509	LYR motif containing 9
WDR5	-0.125545	0.00603956	0.168509
SPAG9	-0.125506	0.00605529	0.168568	sperm associated antigen 9
snoU13|ENSG00000238815.1	-0.125506	0.00605529	0.168568
RALGPS1	-0.125484	0.00606434	0.168593	Ral GEF with PH domain and SH3 binding motif 1
ATP1A1	0.125454	0.00607658	0.168593	ATPase, Na+/K+ transporting, alpha 1 polypeptide
ATP1A1OS	0.125454	0.00607658	0.168593
CDC7	0.125401	0.00609834	0.168799	cell division cycle 7
RAB8A	-0.125386	0.00610444	0.168799	RAB8A, member RAS oncogene family
HSH2D	-0.125386	0.00610444	0.168799	hematopoietic SH2 domain containing
MYOM1	-0.125302	0.00613908	0.168946	myomesin 1
TNC	-0.1253	0.00613995	0.168946	tenascin C
GKAP1	-0.125238	0.00616547	0.168946	G kinase anchoring protein 1
RN7SKP125	-0.125192	0.00618435	0.168946
SMIM12	0.12518	0.00618949	0.168946	small integral membrane protein 12
GJB5	0.12518	0.00618949	0.168946	gap junction protein, beta 5, 31.1kDa
GJB4	0.12518	0.00618949	0.168946	gap junction protein, beta 4, 30.3kDa
GJB3	0.12518	0.00618949	0.168946	gap junction protein, beta 3, 31kDa
GJA4	0.12518	0.00618949	0.168946	gap junction protein, alpha 4, 37kDa
DLGAP3	0.12518	0.00618949	0.168946	discs, large (Drosophila) homolog-associated protein 3
ARHGAP29	0.125153	0.00620075	0.168946	Rho GTPase activating protein 29
RN7SL440P	0.125153	0.00620075	0.168946
snoU13|ENSG00000238389.1	0.125153	0.00620075	0.168946
MIR4479	-0.125127	0.00621152	0.168946
RN7SL39P	-0.125102	0.00622202	0.168946
snoU13|ENSG00000238445.1	-0.125102	0.00622202	0.168946
GOLGA1	-0.125092	0.00622581	0.168946	golgin A1
2001-12-01	-0.124922	0.00629737	0.168946
CNKSR1	0.12482	0.00634051	0.168946	connector enhancer of kinase suppressor of Ras 1
CATSPER4	0.12482	0.00634051	0.168946	cation channel, sperm associated 4
CEP85	0.12482	0.00634051	0.168946	centrosomal protein 85kDa
SH3BGRL3	0.12482	0.00634051	0.168946
UBXN11	0.12482	0.00634051	0.168946	UBX domain protein 11
CD52	0.12482	0.00634051	0.168946
OR1B1	-0.124786	0.00635472	0.168946	olfactory receptor, family 1, subfamily B, member 1
OR1L1	-0.124786	0.00635472	0.168946	olfactory receptor, family 1, subfamily L, member 1
IL22RA1	0.124779	0.00635766	0.168946	interleukin 22 receptor, alpha 1
IFNLR1	0.124779	0.00635766	0.168946	interferon, lambda receptor 1
PRRC2B	-0.124764	0.00636423	0.168946	proline-rich coiled-coil 2B
SLC46A2	-0.124693	0.00639451	0.168946	solute carrier family 46, member 2
MIR4439	0.124668	0.00640516	0.168946
OMG	-0.124644	0.00641539	0.168946	oligodendrocyte myelin glycoprotein
LMO4	0.124529	0.00646459	0.168946	LIM domain only 4
C17orf75	-0.124491	0.00648121	0.168946	chromosome 17 open reading frame 75
MIR632	-0.124491	0.00648121	0.168946
ZNF207	-0.124491	0.00648121	0.168946	zinc finger protein 207
TRIM32	-0.12446	0.00649457	0.168946	tripartite motif containing 32
RPL5	0.124419	0.00651219	0.168946	ribosomal protein L5
SNORD21	0.124419	0.00651219	0.168946
SNORA66|ENSG00000251795.1	0.124419	0.00651219	0.168946
SNORA66|ENSG00000207523.1	0.124419	0.00651219	0.168946
FAM69A	0.124419	0.00651219	0.168946
SNORA51|ENSG00000207022.1	0.124419	0.00651219	0.168946
RN7SL692P	0.124419	0.00651219	0.168946
CIB3	-0.124344	0.00654485	0.168946	calcium and integrin binding family member 3
FAM32A	-0.124344	0.00654485	0.168946
PSD3	0.124337	0.00654786	0.168946	pleckstrin and Sec7 domain containing 3
LASP1	-0.124329	0.00655137	0.168946	LIM and SH3 protein 1
LINC00672	-0.124329	0.00655137	0.168946
FBXO47	-0.124329	0.00655137	0.168946	F-box protein 47
CCL16	-0.124289	0.00656894	0.168946	chemokine (C-C motif) ligand 16
CCL14	-0.124289	0.00656894	0.168946	chemokine (C-C motif) ligand 14
CCL15	-0.124289	0.00656894	0.168946	chemokine (C-C motif) ligand 15
CCL23	-0.124289	0.00656894	0.168946	chemokine (C-C motif) ligand 23
NXPH3	-0.12426	0.00658187	0.168946	neurexophilin 3
SPOP	-0.12426	0.00658187	0.168946	speckle-type POZ protein
MYO1D	-0.124227	0.00659619	0.168946	myosin ID
HS2ST1	0.124195	0.0066102	0.168946	heparan sulfate 2-O-sulfotransferase 1
GALE	0.124186	0.00661406	0.168946	UDP-galactose-4-epimerase
LYPLA2	0.124186	0.00661406	0.168946
GPN2	0.124155	0.00662782	0.168946	GPN-loop GTPase 2
GPATCH3	0.124155	0.00662782	0.168946	G patch domain containing 3
NR0B2	0.124155	0.00662782	0.168946	nuclear receptor subfamily 0, group B, member 2
CA4	-0.124145	0.00663248	0.168946	carbonic anhydrase IV
SCARNA20|ENSG00000252577.1	-0.124145	0.00663248	0.168946
GPR21	-0.124101	0.00665183	0.168946	G protein-coupled receptor 21
TBC1D3P5	-0.124088	0.00665761	0.168946
SNORD112|ENSG00000252728.1	0.124058	0.00667087	0.168946
SPAG5	-0.124012	0.00669127	0.168946	sperm associated antigen 5
CFL2	-0.124	0.00669673	0.168946	cofilin 2 (muscle)
PPP6C	-0.123989	0.0067014	0.168946	protein phosphatase 6, catalytic subunit
C5	-0.123882	0.00674911	0.168946	complement component 5
LGALS9	-0.123861	0.00675877	0.168946	lectin, galactoside-binding, soluble, 9
PDK2	-0.123859	0.0067594	0.168946	pyruvate dehydrogenase kinase, isozyme 2
SAMD14	-0.123859	0.0067594	0.168946	sterile alpha motif domain containing 14
PPP1R9B	-0.123859	0.0067594	0.168946	protein phosphatase 1, regulatory subunit 9B
SGCA	-0.123859	0.0067594	0.168946	sarcoglycan, alpha (50kDa dystrophin-associated glycoprotein)
HILS1	-0.123859	0.0067594	0.168946
COL1A1	-0.123859	0.0067594	0.168946	collagen, type I, alpha 1
snoU13|ENSG00000239135.1	-0.123859	0.0067594	0.168946
TMEM92	-0.123859	0.0067594	0.168946	transmembrane protein 92
XYLT2	-0.123859	0.0067594	0.168946	xylosyltransferase II
MRPL27	-0.123859	0.0067594	0.168946
EME1	-0.123859	0.0067594	0.168946	essential meiotic structure-specific endonuclease 1
ACSF2	-0.123809	0.00678191	0.168946	acyl-CoA synthetase family member 2
CHAD	-0.123809	0.00678191	0.168946	chondroadherin
SCG2	0.123729	0.00681799	0.168946	secretogranin II
RN7SL45P	-0.123726	0.00681955	0.168946
MIR4724	-0.123726	0.00681955	0.168946
MIR193A	-0.123726	0.00681955	0.168946
RNU6ATAC7P	-0.123726	0.00681955	0.168946
MIR365B	-0.123726	0.00681955	0.168946
MIR4725	-0.123726	0.00681955	0.168946
ZNF652	-0.123712	0.00682577	0.168946	zinc finger protein 652
PHB	-0.123712	0.00682577	0.168946	prohibitin
PRUNE2	-0.123677	0.00684178	0.168946	prune homolog 2 (Drosophila)
RDM1	-0.12367	0.00684503	0.168946	RAD52 motif 1
LYZL6	-0.12367	0.00684503	0.168946	lysozyme-like 6
SARDH	-0.123637	0.00686004	0.168946	sarcosine dehydrogenase
BMP8B	0.123592	0.00688022	0.168946	bone morphogenetic protein 8b
ITGA3	-0.123591	0.00688109	0.168946	integrin, alpha 3 (antigen CD49C, alpha 3 subunit of VLA-3 receptor)
VPS13A	-0.12359	0.00688147	0.168946	vacuolar protein sorting 13 homolog A (S. cerevisiae)
ANKFN1	-0.123585	0.00688364	0.168946	ankyrin-repeat and fibronectin type III domain containing 1
RN7SL449P	-0.123578	0.00688663	0.168946
INTS10	0.123537	0.00690559	0.168946	integrator complex subunit 10
LPL	0.123537	0.00690559	0.168946	lipoprotein lipase
ATP6V1B2	0.123537	0.00690559	0.168946	ATPase, H+ transporting, lysosomal 56/58kDa, V1 subunit B2
LZTS1	0.123537	0.00690559	0.168946	leucine zipper, putative tumor suppressor 1
U3|ENSG00000251944.1	0.123537	0.00690559	0.168946
RNA5SP52	0.12348	0.00693189	0.168946
SGPP2	0.123416	0.00696108	0.168946	sphingosine-1-phosphate phosphatase 2
NGFR	-0.123358	0.00698805	0.168946	nerve growth factor receptor
RFK	-0.123343	0.00699501	0.168946
GCNT1	-0.123343	0.00699501	0.168946	glucosaminyl (N-acetyl) transferase 1, core 2
PCA3	-0.123343	0.00699501	0.168946
LRIF1	0.123339	0.0069969	0.168946	ligand dependent nuclear receptor interacting factor 1
CALCOCO2	-0.123327	0.00700212	0.168946	calcium binding and coiled-coil domain 2
SNORA68|ENSG00000212565.1	-0.123327	0.00700212	0.168946
ATP5G1	-0.123327	0.00700212	0.168946
PLXDC1	-0.123304	0.00701309	0.168946	plexin domain containing 1
BCAS3	-0.123295	0.00701721	0.168946	breast carcinoma amplified sequence 3
RN7SL807P	0.123224	0.00705031	0.168946
EXTL2	0.123211	0.00705598	0.168946	exostosin-like glycosyltransferase 2
SLC30A7	0.123211	0.00705598	0.168946	solute carrier family 30 (zinc transporter), member 7
DPH5	0.123211	0.00705598	0.168946	diphthamide biosynthesis 5
SCARNA16|ENSG00000252765.1	0.123211	0.00705598	0.168946
snoU13|ENSG00000238296.1	0.123211	0.00705598	0.168946
S1PR1	0.123211	0.00705598	0.168946	sphingosine-1-phosphate receptor 1
NF1	-0.123106	0.00710552	0.168946	neurofibromin 1
RHOT1	-0.123058	0.00712773	0.168946	ras homolog family member T1
CD53	0.123058	0.00712808	0.168946	CD53 molecule
MIR4727	-0.123052	0.00713071	0.168946
C17orf98	-0.123052	0.00713071	0.168946
RPL23	-0.123052	0.00713071	0.168946	ribosomal protein L23
SNORA21|ENSG00000199293.1	-0.123052	0.00713071	0.168946
SNORA21|ENSG00000252699.1	-0.123052	0.00713071	0.168946
CAMSAP1	-0.123042	0.00713537	0.168946	calmodulin regulated spectrin-associated protein 1
LINC00094	-0.123008	0.00715142	0.168946
BRD3	-0.123008	0.00715142	0.168946	bromodomain containing 3
MIR3689A	-0.122943	0.00718233	0.168946
MIR3689B	-0.122943	0.00718233	0.168946
MIR3689C	-0.122943	0.00718233	0.168946
MIR3689D1	-0.122943	0.00718233	0.168946
MIR3689D2	-0.122943	0.00718233	0.168946
MIR3689E	-0.122943	0.00718233	0.168946
MIR3689F	-0.122943	0.00718233	0.168946
FCN2	-0.122943	0.00718233	0.168946	ficolin (collagen/fibrinogen domain containing lectin) 2
MSI2	-0.122939	0.00718414	0.168946	musashi RNA-binding protein 2
QRFP	-0.12287	0.00721679	0.168946	pyroglutamylated RFamide peptide
FIBCD1	-0.12287	0.00721679	0.168946	fibrinogen C domain containing 1
LAMC3	-0.12287	0.00721679	0.168946	laminin, gamma 3
SNORA31|ENSG00000252582.1	-0.12287	0.00721679	0.168946
AIF1L	-0.12287	0.00721679	0.168946
NUP214	-0.12287	0.00721679	0.168946	nucleoporin 214kDa
FAM78A	-0.12287	0.00721679	0.168946	family with sequence similarity 78, member A
PPAPDC3	-0.12287	0.00721679	0.168946	phosphatidic acid phosphatase type 2 domain containing 3
RNU6ATAC	-0.122864	0.00721963	0.168946
NOG	-0.122853	0.00722518	0.168946	noggin
RRAGC	0.122849	0.00722686	0.168946	Ras-related GTP binding C
MYCBP	0.122849	0.00722686	0.168946	MYC binding protein
GJA9	0.122849	0.00722686	0.168946	gap junction protein, alpha 9, 59kDa
NDUFS5	0.122849	0.00722686	0.168946
RNA5SP44	0.122849	0.00722686	0.168946
GNA14	-0.122841	0.0072306	0.168946	guanine nucleotide binding protein (G protein), alpha 14
CHMP7	0.122818	0.00724169	0.168946	charged multivesicular body protein 7
R3HCC1	0.122818	0.00724169	0.168946
BAZ1A	-0.122797	0.00725174	0.169021	bromodomain adjacent to zinc finger domain, 1A
FOXB2	-0.122752	0.00727312	0.16936	forkhead box B2
RN7SL474P	0.122734	0.00728196	0.169406
HEATR6	-0.122582	0.00735515	0.170684	HEAT repeat containing 6
BRMS1L	-0.122554	0.00736868	0.170684	breast cancer metastasis-suppressor 1-like
PTPRM	-0.122535	0.00737804	0.170684	protein tyrosine phosphatase, receptor type, M
LOXL2	0.122491	0.00739955	0.170684	lysyl oxidase-like 2
SMCHD1	-0.122488	0.00740084	0.170684	structural maintenance of chromosomes flexible hinge domain containing 1
PPP1R26	-0.12248	0.00740475	0.170684	protein phosphatase 1, regulatory subunit 26
C9orf116	-0.12248	0.00740475	0.170684	chromosome 9 open reading frame 116
MRPS2	-0.12248	0.00740475	0.170684	mitochondrial ribosomal protein S2
LCN1	-0.12248	0.00740475	0.170684	lipocalin 1
NRG1	0.122478	0.00740576	0.170684	neuregulin 1
HCRTR1	0.122299	0.00749352	0.170961	hypocretin (orexin) receptor 1
PEF1	0.122299	0.00749352	0.170961	penta-EF-hand domain containing 1
HMGB4	0.12228	0.0075025	0.170961	high mobility group box 4
SNORD62A	-0.122267	0.00750909	0.170961
SNORD62B	-0.122267	0.00750909	0.170961
MIR552	0.122265	0.00751021	0.170961
CBX3P2	-0.122253	0.007516	0.170961
NDC80	-0.122253	0.007516	0.170961	NDC80 kinetochore complex component
snoU109|ENSG00000238575.1	-0.122253	0.007516	0.170961
snoU13|ENSG00000238425.1	-0.122253	0.007516	0.170961
TTLL7	0.122231	0.00752692	0.170961	tubulin tyrosine ligase-like family, member 7
PRKACB	0.122231	0.00752692	0.170961	protein kinase, cAMP-dependent, catalytic, beta
SNORA2|ENSG00000199959.1	0.122231	0.00752692	0.170961
KCNE4	0.122202	0.00754127	0.170961	potassium voltage-gated channel, Isk-related family, member 4
DIRAS3	0.122101	0.00759126	0.170961	DIRAS family, GTP-binding RAS-like 3
WLS	0.122101	0.00759126	0.170961	wntless Wnt ligand secretion mediator
MIR1262	0.122101	0.00759126	0.170961
RPE65	0.122101	0.00759126	0.170961	retinal pigment epithelium-specific protein 65kDa
DEPDC1	0.122101	0.00759126	0.170961	DEP domain containing 1
INVS	-0.122101	0.00759141	0.170961	inversin
AK2	0.122091	0.00759647	0.170961
PAPPA	-0.122049	0.00761705	0.170961	pregnancy-associated plasma protein A, pappalysin 1
ZNF618	-0.121959	0.00766237	0.170961	zinc finger protein 618
SVEP1	-0.12195	0.0076667	0.170961	sushi, von Willebrand factor type A, EGF and pentraxin domain containing 1
MMD	-0.121867	0.00770868	0.170961	monocyte to macrophage differentiation-associated
KSR1	-0.121865	0.00770973	0.170961	kinase suppressor of ras 1
RHBDL2	0.121791	0.00774705	0.170961	rhomboid, veinlet-like 2 (Drosophila)
MAB21L3	0.121781	0.00775217	0.170961	mab-21-like 3 (C. elegans)
NFKBIA	-0.121747	0.00776954	0.170961	nuclear factor of kappa light polypeptide gene enhancer in B-cells inhibitor, alpha
INSM2	-0.121747	0.00776954	0.170961	insulinoma-associated 2
ASTN2	-0.121715	0.00778554	0.170961	astrotactin 2
SNX7	0.121709	0.00778891	0.170961	sorting nexin 7
PEBP4	0.121693	0.00779692	0.170961	phosphatidylethanolamine-binding protein 4
RN7SL303P	0.121693	0.00779692	0.170961
RHOBTB2	0.121693	0.00779692	0.170961	Rho-related BTB domain containing 2
TNFRSF10B	0.121693	0.00779692	0.170961	tumor necrosis factor receptor superfamily, member 10b
TNFRSF10C	0.121693	0.00779692	0.170961	tumor necrosis factor receptor superfamily, member 10c, decoy without an intracellular domain
SLFN5	-0.121671	0.0078081	0.170961	schlafen family member 5
SLC6A4	-0.121658	0.00781467	0.170961	solute carrier family 6 (neurotransmitter transporter), member 4
LINC00392	-0.121634	0.00782722	0.170961
snoU13|ENSG00000238598.1	-0.121612	0.00783818	0.170961
SOHLH1	-0.121609	0.00783988	0.170961	spermatogenesis and oogenesis specific basic helix-loop-helix 1
KCNT1	-0.121609	0.00783988	0.170961	potassium channel, subfamily T, member 1
UBAC1	-0.121609	0.00783988	0.170961	UBA domain containing 1
FNDC8	-0.121601	0.00784422	0.170961	fibronectin type III domain containing 8
NLE1	-0.121601	0.00784422	0.170961	notchless homolog 1 (Drosophila)
UCA1	-0.121591	0.00784895	0.170961
LHX2	-0.121585	0.00785235	0.170961	LIM homeobox 2
CNN3	0.121581	0.00785448	0.170961	calponin 3, acidic
ALG14	0.121581	0.00785448	0.170961	ALG14, UDP-N-acetylglucosaminyltransferase subunit
OBP2A	-0.121573	0.00785836	0.170961	odorant binding protein 2A
PAEP	-0.121573	0.00785836	0.170961	progestagen-associated endometrial protein
SH3GLB1	0.121566	0.0078622	0.170961	SH3-domain GRB2-like endophilin B1
TMEM56	0.121547	0.00787191	0.170961	transmembrane protein 56
FZD3	0.121532	0.00787941	0.170961	frizzled family receptor 3
MIR4288	0.121532	0.00787941	0.170961
RNA5SP259	0.121532	0.00787941	0.170961
SLC25A37	0.121499	0.00789666	0.170961	solute carrier family 25 (mitochondrial iron transporter), member 37
FP15737	0.121499	0.00789666	0.170961
SNORA67|ENSG00000207027.1	0.121499	0.00789666	0.170961
RN7SKP247	0.121476	0.00790811	0.170961
PSMB3	-0.12147	0.00791134	0.170961	proteasome (prosome, macropain) subunit, beta type, 3
PIP4K2B	-0.12147	0.00791134	0.170961	phosphatidylinositol-5-phosphate 4-kinase, type II, beta
CWC25	-0.12147	0.00791134	0.170961	CWC25 spliceosome-associated protein homolog (S. cerevisiae)
RSAD1	-0.121405	0.00794515	0.170961	radical S-adenosyl methionine domain containing 1
MICU3	0.121393	0.00795133	0.170961	mitochondrial calcium uptake family, member 3
NACC2	-0.121359	0.0079689	0.170961	NACC family member 2, BEN and BTB (POZ) domain containing
C9orf69	-0.121359	0.0079689	0.170961	chromosome 9 open reading frame 69
RBM15	0.121346	0.00797562	0.170961	RNA binding motif protein 15
SLC22A15	0.121335	0.00798136	0.170961	solute carrier family 22, member 15
PSMB2	0.121312	0.00799345	0.170961
RN7SL281P	0.121312	0.00799345	0.170961
RN7SL122P	0.121242	0.0080303	0.170961
ZBTB8B	0.121242	0.0080303	0.170961
ARL5C	-0.121237	0.0080326	0.170961	ADP-ribosylation factor-like 5C
CACNB1	-0.121237	0.0080326	0.170961	calcium channel, voltage-dependent, beta 1 subunit
UNC45B	-0.121229	0.00803705	0.170961	unc-45 homolog B (C. elegans)
SLC35G3	-0.121229	0.00803705	0.170961	solute carrier family 35, member G3
PSMA6	-0.121223	0.00803984	0.170961
RNA5SP42	0.121141	0.00808308	0.170961
EPHX3	-0.121103	0.008103	0.170961	epoxide hydrolase 3
TBX2	-0.121093	0.00810832	0.170961	T-box 2
C17orf82	-0.121093	0.00810832	0.170961	chromosome 17 open reading frame 82
CCT6B	-0.121067	0.00812244	0.170961	chaperonin containing TCP1, subunit 6B (zeta 2)
ZNF830	-0.121067	0.00812244	0.170961	zinc finger protein 830
LIG3	-0.121067	0.00812244	0.170961	ligase III, DNA, ATP-dependent
RFFL	-0.121067	0.00812244	0.170961	ring finger and FYVE-like domain containing E3 ubiquitin protein ligase
snoU13|ENSG00000238858.1	-0.121067	0.00812244	0.170961
RAD51D	-0.121067	0.00812244	0.170961	RAD51 paralog D
Vault|ENSG00000252328.1	-0.121067	0.00812244	0.170961
IGSF21	0.120995	0.00816009	0.170961	immunoglobin superfamily, member 21
FAM177A1	-0.120991	0.00816264	0.170961	family with sequence similarity 177, member A1
PPP2R3C	-0.120991	0.00816264	0.170961	protein phosphatase 2, regulatory subunit B'', gamma
KIAA0391	-0.120991	0.00816264	0.170961	KIAA0391
CRB2	-0.12095	0.00818416	0.170961	crumbs homolog 2 (Drosophila)
MIR601	-0.12095	0.00818416	0.170961
TBC1D29	-0.120944	0.0081877	0.170961	TBC1 domain family, member 29
SMURF2P1	-0.120944	0.0081877	0.170961
RNFT1	-0.120931	0.00819459	0.170961	ring finger protein, transmembrane 1
MIR4737	-0.120931	0.00819459	0.170961
SLFN13	-0.120891	0.00821592	0.170961	schlafen family member 13
SLFN12L	-0.120891	0.00821592	0.170961	schlafen family member 12-like
CAP1	0.120872	0.00822583	0.170961	CAP, adenylate cyclase-associated protein 1 (yeast)
PPT1	0.120872	0.00822583	0.170961	palmitoyl-protein thioesterase 1
ABL1	-0.120801	0.00826412	0.170961	c-abl oncogene 1, non-receptor tyrosine kinase
ELTD1	0.120782	0.00827417	0.170961	EGF, latrophilin and seven transmembrane domain containing 1
RAVER2	0.120778	0.00827661	0.170961	ribonucleoprotein, PTB-binding 2
MYL12A	-0.120772	0.00827962	0.170961	myosin, light chain 12A, regulatory, non-sarcomeric
MYL12B	-0.120772	0.00827962	0.170961	myosin, light chain 12B, regulatory
CARD9	-0.120727	0.00830394	0.170961	caspase recruitment domain family, member 9
DKFZP434A062	-0.120727	0.00830394	0.170961
DNLZ	-0.120727	0.00830394	0.170961	DNL-type zinc finger
GPSM1	-0.120727	0.00830394	0.170961	G-protein signaling modulator 1
LHX3	-0.120727	0.00830394	0.170961	LIM homeobox 3
QSOX2	-0.120727	0.00830394	0.170961	quiescin Q6 sulfhydryl oxidase 2
SNAPC4	-0.120727	0.00830394	0.170961	small nuclear RNA activating complex, polypeptide 4, 190kDa
KLF2	-0.120723	0.00830572	0.170961	Kruppel-like factor 2
RAB12	-0.120702	0.0083173	0.170961	RAB12, member RAS oncogene family
SRP54	-0.12069	0.00832372	0.170961	signal recognition particle 54kDa
ANKRD12	-0.120668	0.00833552	0.170961	ankyrin repeat domain 12
ZBTB8A	0.120667	0.00833638	0.170961	zinc finger and BTB domain containing 8A
PADI4	0.120662	0.00833896	0.170961	peptidyl arginine deiminase, type IV
PADI6	0.120662	0.00833896	0.170961	peptidyl arginine deiminase, type VI
KRT33A	-0.120625	0.00835891	0.170961	keratin 33A
KRT33B	-0.120625	0.00835891	0.170961	keratin 33B
CLIC4	0.120568	0.00839027	0.170961	chloride intracellular channel 4
CACNA1A	-0.120559	0.00839516	0.170961	calcium channel, voltage-dependent, P/Q type, alpha 1A subunit
SNORA63|ENSG00000252448.1	0.120479	0.00843862	0.170961
RNA5SP54	0.120418	0.00847201	0.170961
KRT31	-0.120418	0.00847225	0.170961	keratin 31
KRT34	-0.120418	0.00847225	0.170961	keratin 34
ACADM	0.120408	0.00847737	0.170961	acyl-CoA dehydrogenase, C-4 to C-12 straight chain
MSH4	0.120408	0.00847737	0.170961	mutS homolog 4
ASB17	0.120408	0.00847737	0.170961	ankyrin repeat and SOCS box containing 17
TPM4	-0.120401	0.00848114	0.170961	tropomyosin 4
C17orf78	-0.120385	0.00849006	0.170961	chromosome 17 open reading frame 78
SAMD13	0.120371	0.00849799	0.170961	sterile alpha motif domain containing 13
UOX	0.120371	0.00849799	0.170961
TNFSF8	-0.120346	0.00851173	0.170961	tumor necrosis factor (ligand) superfamily, member 8
AMBP	-0.120246	0.00856723	0.170961	alpha-1-microglobulin/bikunin precursor
KIF12	-0.120246	0.00856723	0.170961	kinesin family member 12
COL27A1	-0.120246	0.00856723	0.170961	collagen, type XXVII, alpha 1
MIR455	-0.120246	0.00856723	0.170961
ORM1	-0.120246	0.00856723	0.170961	orosomucoid 1
ORM2	-0.120246	0.00856723	0.170961	orosomucoid 2
UBE2Z	-0.120177	0.00860527	0.170961	ubiquitin-conjugating enzyme E2Z
SNF8	-0.120177	0.00860527	0.170961
snoU13|ENSG00000238804.1	-0.120177	0.00860527	0.170961
GIP	-0.120177	0.00860527	0.170961	gastric inhibitory polypeptide
IGF2BP1	-0.120177	0.00860527	0.170961	insulin-like growth factor 2 mRNA binding protein 1
LINC00609	-0.120175	0.00860648	0.170961
PTCSC3	-0.120175	0.00860648	0.170961
RN7SKP21	-0.120175	0.00860648	0.170961
BLMH	-0.12014	0.00862578	0.170961	bleomycin hydrolase
SNORD63|ENSG00000252112.1	-0.12014	0.00862578	0.170961
TMIGD1	-0.12014	0.00862578	0.170961	transmembrane and immunoglobulin domain containing 1
OLFM3	0.120098	0.00864919	0.170961	olfactomedin 3
AP1M1	-0.120045	0.00867926	0.170961	adaptor-related protein complex 1, mu 1 subunit
MBIP	-0.119971	0.00872085	0.170961	MAP3K12 binding inhibitory protein 1
DPPA3P2	-0.119971	0.00872085	0.170961
SLFN11	-0.11997	0.00872133	0.170961	schlafen family member 11
SLFN12	-0.11997	0.00872133	0.170961	schlafen family member 12
CYP4F12	-0.119951	0.00873217	0.170961	cytochrome P450, family 4, subfamily F, polypeptide 12
OR10H2	-0.119951	0.00873217	0.170961	olfactory receptor, family 10, subfamily H, member 2
OR10H3	-0.119951	0.00873217	0.170961	olfactory receptor, family 10, subfamily H, member 3
CYP4F24P	-0.119951	0.00873217	0.170961
OR10H5	-0.119951	0.00873217	0.170961	olfactory receptor, family 10, subfamily H, member 5
OR10H1	-0.119951	0.00873217	0.170961	olfactory receptor, family 10, subfamily H, member 1
KIAA1958	-0.119945	0.00873553	0.170961	KIAA1958
INIP	-0.119945	0.00873553	0.170961	INTS3 and NABP interacting protein
SNX30	-0.119945	0.00873553	0.170961	sorting nexin family member 30
FAM225A	-0.119945	0.00873553	0.170961
FAM225B	-0.119945	0.00873553	0.170961
ZFP37	-0.119945	0.00873553	0.170961	ZFP37 zinc finger protein
ZNF883	-0.119945	0.00873553	0.170961	zinc finger protein 883
SLC31A2	-0.119945	0.00873553	0.170961	solute carrier family 31 (copper transporter), member 2
FKBP15	-0.119945	0.00873553	0.170961	FK506 binding protein 15, 133kDa
SLC31A1	-0.119943	0.00873637	0.170961	solute carrier family 31 (copper transporter), member 1
CDC26	-0.119943	0.00873637	0.170961	cell division cycle 26
PRPF4	-0.119943	0.00873637	0.170961	pre-mRNA processing factor 4
RNF183	-0.119943	0.00873637	0.170961	ring finger protein 183
WDR31	-0.119943	0.00873637	0.170961	WD repeat domain 31
BSPRY	-0.119943	0.00873637	0.170961	B-box and SPRY domain containing
HDHD3	-0.119943	0.00873637	0.170961	haloacid dehalogenase-like hydrolase domain containing 3
ALAD	-0.119943	0.00873637	0.170961	aminolevulinate dehydratase
C9orf43	-0.119943	0.00873637	0.170961	chromosome 9 open reading frame 43
POLE3	-0.119943	0.00873637	0.170961	polymerase (DNA directed), epsilon 3, accessory subunit
KRT20	-0.119939	0.00873856	0.170961	keratin 20
KRT23	-0.119939	0.00873856	0.170961	keratin 23 (histone deacetylase inducible)
KRT39	-0.119939	0.00873856	0.170961	keratin 39
KRT40	-0.119939	0.00873856	0.170961	keratin 40
STARD3	-0.119895	0.00876375	0.170961	StAR-related lipid transfer (START) domain containing 3
TCAP	-0.119895	0.00876375	0.170961
PNMT	-0.119895	0.00876375	0.170961	phenylethanolamine N-methyltransferase
GRB7	-0.119865	0.00878095	0.170961	growth factor receptor-bound protein 7
ANKRD13C	0.119858	0.00878473	0.170961	ankyrin repeat domain 13C
HHLA3	0.119858	0.00878473	0.170961	HERV-H LTR-associating 3
ENTPD4	0.119857	0.00878522	0.170961	ectonucleoside triphosphate diphosphohydrolase 4
DBH	-0.119847	0.00879096	0.170961	dopamine beta-hydroxylase (dopamine beta-monooxygenase)
DENND1A	-0.119829	0.00880127	0.171028	DENN/MADD domain containing 1A
LHX1	-0.11967	0.00889164	0.172363	LIM homeobox 1
HSPB7	0.119635	0.00891172	0.172363	heat shock 27kDa protein family, member 7 (cardiovascular)
CLCNKA	0.119635	0.00891172	0.172363	chloride channel, voltage-sensitive Ka
CLCNKB	0.119635	0.00891172	0.172363	chloride channel, voltage-sensitive Kb
FAM131C	0.119635	0.00891172	0.172363
EPHA2	0.119635	0.00891172	0.172363	EPH receptor A2
RAB11FIP4	-0.119608	0.0089274	0.172379	RAB11 family interacting protein 4 (class II)
RN7SL392P	0.119586	0.00894037	0.172379
GADD45A	0.119586	0.00894037	0.172379	growth arrest and DNA-damage-inducible, alpha
GNG12	0.119586	0.00894037	0.172379	guanine nucleotide binding protein (G protein), gamma 12
MIR137HG	0.119483	0.00899983	0.172813
EVI2B	-0.119461	0.00901245	0.172813	ecotropic viral integration site 2B
ASAP3	0.119423	0.00903441	0.172813	ArfGAP with SH3 domain, ankyrin repeat and PH domain 3
E2F2	0.119423	0.00903441	0.172813	E2F transcription factor 2
ID3	0.119423	0.00903441	0.172813	inhibitor of DNA binding 3, dominant negative helix-loop-helix protein
MDS2	0.119423	0.00903441	0.172813
RPL11	0.119423	0.00903441	0.172813	ribosomal protein L11
RN7SL532P	0.119423	0.00903441	0.172813
TCEB3	0.119423	0.00903441	0.172813	transcription elongation factor B (SIII), polypeptide 3 (110kDa, elongin A)
PITHD1	0.119423	0.00903441	0.172813	PITH (C-terminal proteasome-interacting domain of thioredoxin-like) domain containing 1
FBXL20	-0.119408	0.00904339	0.172813	F-box and leucine-rich repeat protein 20
KRT25	-0.119402	0.00904658	0.172813	keratin 25
C9orf62	-0.119376	0.00906177	0.17297
AGO4	0.11931	0.00910074	0.173084	argonaute RISC catalytic component 4
INPP5B	0.119268	0.00912527	0.173084	inositol polyphosphate-5-phosphatase, 75kDa
SF3A3	0.119268	0.00912527	0.173084	splicing factor 3a, subunit 3, 60kDa
FHL3	0.119268	0.00912527	0.173084	four and a half LIM domains 3
UTP11L	0.119268	0.00912527	0.173084	UTP11-like, U3 small nucleolar ribonucleoprotein, (yeast)
POU3F1	0.119268	0.00912527	0.173084	POU class 3 homeobox 1
RWDD3	0.119243	0.00914008	0.173084	RWD domain containing 3
ZSCAN20	0.119161	0.00918833	0.173084	zinc finger and SCAN domain containing 20
MIR600HG	-0.119157	0.0091905	0.173084
STRBP	-0.119157	0.0091905	0.173084	spermatid perinuclear RNA binding protein
NGF	0.119155	0.0091915	0.173084	nerve growth factor (beta polypeptide)
THRAP3	0.119135	0.00920322	0.173084	thyroid hormone receptor associated protein 3
SH3D21	0.119135	0.00920322	0.173084	SH3 domain containing 21
GRIK3	0.119105	0.0092212	0.173084	glutamate receptor, ionotropic, kainate 3
SUSD1	-0.119084	0.00923338	0.173084	sushi domain containing 1
DFNB31	-0.118936	0.00932191	0.173084	deafness, autosomal recessive 31
snoU13|ENSG00000238530.1	-0.118936	0.00932191	0.173084
TNFSF15	-0.118936	0.00932191	0.173084	tumor necrosis factor (ligand) superfamily, member 15
MED26	-0.118911	0.00933689	0.173084	mediator complex subunit 26
SMIM7	-0.11888	0.00935515	0.173084	small integral membrane protein 7
ADAMTSL2	-0.11885	0.00937358	0.173084	ADAMTS-like 2
FAM163B	-0.11885	0.00937358	0.173084
AKNA	-0.118835	0.00938241	0.173084	AT-hook transcription factor
SOGA2	-0.118829	0.00938601	0.173084	SOGA family member 2
KIAA0754	0.118813	0.00939554	0.173084	KIAA0754
DLGAP2	0.118794	0.00940701	0.173084	discs, large (Drosophila) homolog-associated protein 2
FCN1	-0.118787	0.00941147	0.173084	ficolin (collagen/fibrinogen domain containing) 1
SDHB	0.118763	0.00942595	0.173084	succinate dehydrogenase complex, subunit B, iron sulfur (Ip)
PADI2	0.118763	0.00942595	0.173084	peptidyl arginine deiminase, type II
PADI3	0.118763	0.00942595	0.173084	peptidyl arginine deiminase, type III
MIR3972	0.118763	0.00942595	0.173084
OLFM1	-0.118744	0.00943735	0.173084	olfactomedin 1
CYP4F8	-0.11874	0.00943985	0.173084	cytochrome P450, family 4, subfamily F, polypeptide 8
CYP4F3	-0.11874	0.00943985	0.173084	cytochrome P450, family 4, subfamily F, polypeptide 3
HOXB13	-0.118697	0.0094657	0.173084	homeobox B13
MIR3185	-0.118697	0.0094657	0.173084
PRAC	-0.118697	0.0094657	0.173084
TTLL6	-0.118697	0.0094657	0.173084	tubulin tyrosine ligase-like family, member 6
RN7SL125P	-0.118697	0.0094657	0.173084
SLC18A1	0.11867	0.00948193	0.173084	solute carrier family 18 (vesicular monoamine transporter), member 1
AATF	-0.118666	0.00948431	0.173084	apoptosis antagonizing transcription factor
MIR2909	-0.118666	0.00948431	0.173084
DRAM2	0.11863	0.00950658	0.173084	DNA-damage regulated autophagy modulator 2
CEPT1	0.11863	0.00950658	0.173084	choline/ethanolamine phosphotransferase 1
DENND2D	0.11863	0.00950658	0.173084	DENN/MADD domain containing 2D
CHI3L2	0.11863	0.00950658	0.173084	chitinase 3-like 2
CHIAP2	0.11863	0.00950658	0.173084
CHIA	0.11863	0.00950658	0.173084	chitinase, acidic
NOTCH3	-0.118629	0.00950704	0.173084	notch 3
VAV2	-0.118607	0.00952062	0.173084	vav 2 guanine nucleotide exchange factor
RCC2	0.11855	0.00955549	0.173084	regulator of chromosome condensation 2
snoU13|ENSG00000239020.1	0.11855	0.00955549	0.173084
MUSK	-0.118539	0.00956192	0.173084	muscle, skeletal, receptor tyrosine kinase
METTL4	-0.118505	0.00958273	0.173084	methyltransferase like 4
TMEM222	0.118494	0.0095897	0.173084	transmembrane protein 222
SYTL1	0.118494	0.0095897	0.173084	synaptotagmin-like 1
MAP3K6	0.118494	0.0095897	0.173084	mitogen-activated protein kinase kinase kinase 6
FCN3	0.118494	0.0095897	0.173084	ficolin (collagen/fibrinogen domain containing) 3
CD164L2	0.118494	0.0095897	0.173084	CD164 sialomucin-like 2
GPR3	0.118494	0.0095897	0.173084	G protein-coupled receptor 3
MED27	-0.118482	0.00959716	0.173084	mediator complex subunit 27
NTNG2	-0.118482	0.00959716	0.173084	netrin G2
SETX	-0.118482	0.00959716	0.173084	senataxin
TTF1	-0.118482	0.00959716	0.173084	transcription termination factor, RNA polymerase I
C9orf171	-0.118482	0.00959716	0.173084	chromosome 9 open reading frame 171
BARHL1	-0.118482	0.00959716	0.173084	BarH-like homeobox 1
CYP4F2	-0.11846	0.00961015	0.173084	cytochrome P450, family 4, subfamily F, polypeptide 2
CYP4F11	-0.11846	0.00961015	0.173084	cytochrome P450, family 4, subfamily F, polypeptide 11
OR10H4	-0.11846	0.00961015	0.173084	olfactory receptor, family 10, subfamily H, member 4
LINC00661	-0.11846	0.00961015	0.173084
LINC00905	-0.11846	0.00961015	0.173084
RGS3	-0.118445	0.0096194	0.173084	regulator of G-protein signaling 3
RN7SL50P	-0.118404	0.00964472	0.173084
C1orf173	0.118398	0.00964847	0.173084	chromosome 1 open reading frame 173
CRYZ	0.118398	0.00964847	0.173084	crystallin, zeta (quinone reductase)
COL16A1	0.118373	0.00966411	0.173084	collagen, type XVI, alpha 1
TADA2A	-0.118357	0.00967358	0.173084	transcriptional adaptor 2A
DUSP14	-0.118357	0.00967358	0.173084	dual specificity phosphatase 14
WASF2	0.118346	0.00968094	0.173084	WAS protein family, member 2
ZDHHC2	0.118339	0.00968523	0.173084	zinc finger, DHHC-type containing 2
CNOT7	0.118339	0.00968523	0.173084	CCR4-NOT transcription complex, subunit 7
VPS37A	0.118339	0.00968523	0.173084	vacuolar protein sorting 37 homolog A (S. cerevisiae)
MTMR7	0.118339	0.00968523	0.173084	myotubularin related protein 7
SLC7A2	0.118339	0.00968523	0.173084	solute carrier family 7 (cationic amino acid transporter, y+ system), member 2
OR7A17	-0.118266	0.00973044	0.173084	olfactory receptor, family 7, subfamily A, member 17
OR7C2	-0.118266	0.00973044	0.173084	olfactory receptor, family 7, subfamily C, member 2
SLC1A6	-0.118266	0.00973044	0.173084	solute carrier family 1 (high affinity aspartate/glutamate transporter), member 6
CCDC105	-0.118266	0.00973044	0.173084	coiled-coil domain containing 105
LACTBL1	0.118159	0.0097972	0.173084
C1orf234	0.118159	0.0097972	0.173084
MIR3115	0.118159	0.0097972	0.173084
HTR1D	0.118159	0.0097972	0.173084	5-hydroxytryptamine (serotonin) receptor 1D, G protein-coupled
CCT8L2	0.118122	0.00982013	0.173084	chaperonin containing TCP1, subunit 8 (theta)-like 2
HSFY1P1	0.118122	0.00982013	0.173084
KCNMB3P1	0.118122	0.00982013	0.173084
OR11H1	0.118122	0.00982013	0.173084	olfactory receptor, family 11, subfamily H, member 1
POTEH	0.118122	0.00982013	0.173084	POTE ankyrin domain family, member H
TPTEP1	0.118122	0.00982013	0.173084
XKR3	0.118122	0.00982013	0.173084	XK, Kell blood group complex subunit-related family, member 3
C1orf94	0.118113	0.00982559	0.173084	chromosome 1 open reading frame 94
EGR3	0.118111	0.00982722	0.173084	early growth response 3
ABCD3	0.118105	0.00983097	0.173084	ATP-binding cassette, sub-family D (ALD), member 3
F3	0.118105	0.00983097	0.173084	coagulation factor III (thromboplastin, tissue factor)
HNRNPR	0.118042	0.00987062	0.173084	heterogeneous nuclear ribonucleoprotein R
ZNF436	0.118042	0.00987062	0.173084	zinc finger protein 436
C1orf213	0.118042	0.00987062	0.173084
TCEA3	0.118042	0.00987062	0.173084	transcription elongation factor A (SII), 3
TMEM98	-0.11802	0.00988399	0.173084	transmembrane protein 98
SPACA3	-0.11802	0.00988399	0.173084	sperm acrosome associated 3
HLF	-0.118001	0.00989629	0.173084	hepatic leukemia factor
HAUS4	-0.117999	0.00989737	0.173084	HAUS augmin-like complex, subunit 4
MIR4707	-0.117999	0.00989737	0.173084
RC3H2	-0.117984	0.00990687	0.173084	ring finger and CCCH-type domains 2
SNORD90	-0.117984	0.00990687	0.173084
ZBTB6	-0.117984	0.00990687	0.173084	zinc finger and BTB domain containing 6
ZBTB26	-0.117984	0.00990687	0.173084	zinc finger and BTB domain containing 26
RABGAP1	-0.117984	0.00990687	0.173084	RAB GTPase activating protein 1
CTH	0.117965	0.00991918	0.173084	cystathionase (cystathionine gamma-lyase)
MIR548V	0.11796	0.00992201	0.173084
BID	0.117951	0.00992773	0.173084	BH3 interacting domain death agonist
GLT6D1	-0.117933	0.00993929	0.173084	glycosyltransferase 6 domain containing 1
LCN9	-0.117933	0.00993929	0.173084	lipocalin 9
snoU13|ENSG00000238663.1	0.117858	0.00998682	0.173084
ATIC	0.117858	0.00998682	0.173084	5-aminoimidazole-4-carboxamide ribonucleotide formyltransferase/IMP cyclohydrolase
AKAP8L	-0.117837	0.0100003	0.173084	A kinase (PRKA) anchor protein 8-like
JAK1	0.117823	0.0100093	0.173084	Janus kinase 1
NAT2	0.117779	0.010037	0.173084	N-acetyltransferase 2 (arylamine N-acetyltransferase)
LINC00528	0.117704	0.0100852	0.173084
SLC16A4	0.117671	0.0101062	0.173084	solute carrier family 16, member 4
LAMTOR5	0.117671	0.0101062	0.173084	late endosomal/lysosomal adaptor, MAPK and MTOR activator 5
PROK1	0.117671	0.0101062	0.173084	prokineticin 1
CYMP	0.117671	0.0101062	0.173084
KCNA10	0.117671	0.0101062	0.173084	potassium voltage-gated channel, shaker-related subfamily, member 10
KCNA2	0.117671	0.0101062	0.173084	potassium voltage-gated channel, shaker-related subfamily, member 2
KCNA3	0.117671	0.0101062	0.173084	potassium voltage-gated channel, shaker-related subfamily, member 3
GRHL3	0.117629	0.0101335	0.173084	grainyhead-like 3 (Drosophila)
STPG1	0.117629	0.0101335	0.173084	sperm-tail PG-rich repeat containing 1
NIPAL3	0.117629	0.0101335	0.173084	NIPA-like domain containing 3
APPBP2	-0.117607	0.0101474	0.173084	amyloid beta precursor protein (cytoplasmic tail) binding protein 2
SLC44A3	0.117521	0.0102033	0.173084	solute carrier family 44, member 3
PTGFRN	0.117465	0.0102394	0.173084	prostaglandin F2 receptor inhibitor
RNA5SP55	0.117465	0.0102394	0.173084
MIR320B1	0.117445	0.0102523	0.173084
LHX8	0.117424	0.0102664	0.173084	LIM homeobox 8
SLC44A5	0.117424	0.0102664	0.173084	solute carrier family 44, member 5
KLHDC7A	0.117386	0.0102909	0.173084	kelch domain containing 7A
PAX7	0.117386	0.0102909	0.173084	paired box 7
TAS1R2	0.117386	0.0102909	0.173084	taste receptor, type 1, member 2
ALDH4A1	0.117386	0.0102909	0.173084	aldehyde dehydrogenase 4 family, member A1
MIR4695	0.117386	0.0102909	0.173084
MIR1290	0.117386	0.0102909	0.173084
IFFO2	0.117386	0.0102909	0.173084	intermediate filament family orphan 2
RCAN3	0.117346	0.0103173	0.173084	RCAN family member 3
RN7SL857P	0.117346	0.0103173	0.173084
NCMAP	0.117346	0.0103173	0.173084	noncompact myelin associated protein
SRRM1	0.117346	0.0103173	0.173084	serine/arginine repetitive matrix 1
snoU13|ENSG00000238986.1	0.117346	0.0103173	0.173084
CCL18	-0.117339	0.0103217	0.173084	chemokine (C-C motif) ligand 18 (pulmonary and activation-regulated)
CCL3L1	-0.117339	0.0103217	0.173084
CCL3L3	-0.117339	0.0103217	0.173084
CCL3	-0.117339	0.0103217	0.173084	chemokine (C-C motif) ligand 3
CCL4L1	-0.117339	0.0103217	0.173084	chemokine (C-C motif) ligand 4-like 1
CCL4L2	-0.117339	0.0103217	0.173084
CCL4	-0.117339	0.0103217	0.173084	chemokine (C-C motif) ligand 4
GGNBP2	-0.117339	0.0103217	0.173084	gametogenetin binding protein 2
MYO19	-0.117339	0.0103217	0.173084	myosin XIX
PIGW	-0.117339	0.0103217	0.173084	phosphatidylinositol glycan anchor biosynthesis, class W
RN7SL301P	-0.117339	0.0103217	0.173084
RNA5SP439	-0.117339	0.0103217	0.173084
TBC1D3B	-0.117339	0.0103217	0.173084	TBC1 domain family, member 3B
TBC1D3C	-0.117339	0.0103217	0.173084
TBC1D3G	-0.117339	0.0103217	0.173084
TBC1D3H	-0.117339	0.0103217	0.173084
ZNHIT3	-0.117339	0.0103217	0.173084
DDX31	-0.117321	0.0103333	0.173084	DEAD (Asp-Glu-Ala-Asp) box polypeptide 31
GTF3C4	-0.117321	0.0103333	0.173084	general transcription factor IIIC, polypeptide 4, 90kDa
ANO7P1	0.117303	0.0103454	0.173084
C1orf134	0.117303	0.0103454	0.173084
RSG1	0.117303	0.0103454	0.173084	REM2 and RAB-like small GTPase 1
AK8	-0.117287	0.010356	0.173084	adenylate kinase 8
ASAH1	0.117263	0.0103715	0.173084	N-acylsphingosine amidohydrolase (acid ceramidase) 1
SNORA62|ENSG00000201157.1	0.117263	0.0103715	0.173084
YARS	0.117238	0.0103881	0.173084	tyrosyl-tRNA synthetase
S100PBP	0.117238	0.0103881	0.173084	S100P binding protein
FNDC5	0.117238	0.0103881	0.173084	fibronectin type III domain containing 5
HPCA	0.117238	0.0103881	0.173084	hippocalcin
TMEM54	0.117238	0.0103881	0.173084	transmembrane protein 54
RNF19B	0.117238	0.0103881	0.173084	ring finger protein 19B
FKSG48	0.117238	0.0103881	0.173084
EVI2A	-0.11718	0.0104265	0.173384	ecotropic viral integration site 2A
CD58	0.117168	0.0104341	0.173384	CD58 molecule
MIR548AC	0.117168	0.0104341	0.173384
IGSF3	0.117168	0.0104341	0.173384	immunoglobulin superfamily, member 3
GNGT2	-0.117146	0.0104484	0.173386
ABI3	-0.117146	0.0104484	0.173386	ABI family, member 3
PTBP3	-0.117083	0.0104902	0.173386	polypyrimidine tract binding protein 3
RN7SL57P	-0.117083	0.0104902	0.173386
RNA5SP295	-0.117083	0.0104902	0.173386
RN7SL430P	-0.117083	0.0104902	0.173386
HSDL2	-0.117083	0.0104902	0.173386	hydroxysteroid dehydrogenase like 2
C9orf147	-0.117083	0.0104902	0.173386
CASP14	-0.117011	0.0105385	0.174068	caspase 14, apoptosis-related cysteine peptidase
TMEM192	0.116957	0.0105746	0.174432	transmembrane protein 192
KLHL2	0.116957	0.0105746	0.174432	kelch-like family member 2
KRT10	-0.11688	0.0106261	0.17486	keratin 10
TMEM99	-0.11688	0.0106261	0.17486	transmembrane protein 99
KRT12	-0.11688	0.0106261	0.17486	keratin 12
TMEM38A	-0.116876	0.0106288	0.17486	transmembrane protein 38A
MTUS1	0.116811	0.0106727	0.1752	microtubule associated tumor suppressor 1
ZFP69B	0.116727	0.010729	0.1752	ZFP69 zinc finger protein B
PDGFRL	0.116725	0.0107305	0.1752	platelet-derived growth factor receptor-like
RABGGTB	0.116698	0.0107488	0.1752	Rab geranylgeranyltransferase, beta subunit
SNORD45C	0.116698	0.0107488	0.1752
SNORD45A	0.116698	0.0107488	0.1752
SNORD45B	0.116698	0.0107488	0.1752
FN1	0.116629	0.0107957	0.1752	fibronectin 1
MTF1	0.116614	0.0108062	0.1752	metal-regulatory transcription factor 1
TBX4	-0.116584	0.0108263	0.1752	T-box 4
MIR4728	-0.116574	0.0108336	0.1752
AKR7A2	0.116553	0.0108475	0.1752	aldo-keto reductase family 7, member A2 (aflatoxin aldehyde reductase)
PQLC2	0.116553	0.0108475	0.1752	PQ loop repeat containing 2
RN7SL85P	0.116553	0.0108475	0.1752
CAPZB	0.116553	0.0108475	0.1752	capping protein (actin filament) muscle Z-line, beta
RN7SL277P	0.116553	0.0108475	0.1752
snoU13|ENSG00000239027.1	0.116553	0.0108475	0.1752
MINOS1	0.116553	0.0108475	0.1752
NBL1	0.116553	0.0108475	0.1752	neuroblastoma 1, DAN family BMP antagonist
HTR6	0.116553	0.0108475	0.1752	5-hydroxytryptamine (serotonin) receptor 6, G protein-coupled
TMCO4	0.116553	0.0108475	0.1752	transmembrane and coiled-coil domains 4
RNF186	0.116553	0.0108475	0.1752	ring finger protein 186
OTUD3	0.116553	0.0108475	0.1752
PLA2G2E	0.116553	0.0108475	0.1752	phospholipase A2, group IIE
PLA2G2A	0.116553	0.0108475	0.1752	phospholipase A2, group IIA (platelets, synovial fluid)
RN7SL304P	0.116553	0.0108475	0.1752
PLA2G5	0.116553	0.0108475	0.1752	phospholipase A2, group V
PLA2G2D	0.116553	0.0108475	0.1752	phospholipase A2, group IID
NECAP2	0.11653	0.0108633	0.175341	NECAP endocytosis associated 2
ERBB2	-0.116506	0.0108802	0.1755	v-erb-b2 avian erythroblastic leukemia viral oncogene homolog 2
NTNG1	0.116491	0.0108904	0.17555	netrin G1
ADC	0.116442	0.0109242	0.175866	arginine decarboxylase
TRIM62	0.116442	0.0109242	0.175866	tripartite motif containing 62
KRT26	-0.116368	0.0109752	0.176118	keratin 26
KRT27	-0.116368	0.0109752	0.176118	keratin 27
KRT28	-0.116368	0.0109752	0.176118	keratin 28
FAM218A	0.116357	0.0109825	0.176118	family with sequence similarity 218, member A
TRIM61	0.116357	0.0109825	0.176118	tripartite motif containing 61
TRIM60	0.116357	0.0109825	0.176118	tripartite motif containing 60
STK40	0.116341	0.010994	0.176189	serine/threonine kinase 40
B4GALNT2	-0.116304	0.0110193	0.17648	beta-1,4-N-acetyl-galactosaminyl transferase 2
WDTC1	0.116273	0.0110407	0.176709	WD and tetratricopeptide repeats 1
SFTA3	-0.116175	0.0111093	0.177662	surfactant associated 3
FGF20	0.116167	0.0111146	0.177662	fibroblast growth factor 20
DPYD	0.116106	0.0111573	0.178155	dihydropyrimidine dehydrogenase
PADI1	0.116094	0.0111662	0.178155	peptidyl arginine deiminase, type I
AGO1	0.116089	0.0111691	0.178155	argonaute RISC catalytic component 1
LPAR1	-0.116082	0.0111743	0.178155	lysophosphatidic acid receptor 1
EXOC7	-0.116025	0.0112146	0.178225	exocyst complex component 7
FOXJ1	-0.116025	0.0112146	0.178225	forkhead box J1
RNF157	-0.116025	0.0112146	0.178225	ring finger protein 157
QRICH2	-0.116025	0.0112146	0.178225	glutamine rich 2
UBALD2	-0.116025	0.0112146	0.178225	UBA-like domain containing 2
RN7SL831P	0.115999	0.0112326	0.178282
RN7SKP270	0.115999	0.0112326	0.178282
MIEN1	-0.115976	0.0112488	0.178425	migration and invasion enhancer 1
ZFP69	0.115886	0.0113129	0.178677	ZFP69 zinc finger protein
EXO5	0.115886	0.0113129	0.178677	exonuclease 5
UBR4	0.115883	0.0113152	0.178677	ubiquitin protein ligase E3 component n-recognin 4
EMC1	0.115883	0.0113152	0.178677	ER membrane protein complex subunit 1
MRTO4	0.115883	0.0113152	0.178677	mRNA turnover 4 homolog (S. cerevisiae)
AKR7A3	0.115883	0.0113152	0.178677
AKR7L	0.115883	0.0113152	0.178677	aldo-keto reductase family 7-like
CD101	0.115852	0.0113371	0.178909	CD101 molecule
PPP1R1B	-0.115815	0.0113629	0.179203	protein phosphatase 1, regulatory (inhibitor) subunit 1B
LRP10	-0.115751	0.0114089	0.179471	low density lipoprotein receptor-related protein 10
REM2	-0.115751	0.0114089	0.179471	RAS (RAD and GEM)-like GTP binding 2
RBM23	-0.115751	0.0114089	0.179471	RNA binding motif protein 23
PRMT5	-0.115751	0.0114089	0.179471	protein arginine methyltransferase 5
RNY4P1	-0.115625	0.0114992	0.180018
C9orf40	-0.115625	0.0114992	0.180018	chromosome 9 open reading frame 40
C9orf41	-0.115625	0.0114992	0.180018	chromosome 9 open reading frame 41
NMRK1	-0.115625	0.0114992	0.180018	nicotinamide riboside kinase 1
OSTF1	-0.115625	0.0114992	0.180018	osteoclast stimulating factor 1
C1orf172	0.115622	0.0115018	0.180018	chromosome 1 open reading frame 172
TRNP1	0.115622	0.0115018	0.180018
FAM46B	0.115622	0.0115018	0.180018	family with sequence similarity 46, member B
TNFRSF10A	0.115606	0.0115128	0.180076	tumor necrosis factor receptor superfamily, member 10a
PCM1	0.115565	0.0115424	0.180426	pericentriolar material 1
KCNC4	0.115487	0.0115995	0.180596	potassium voltage-gated channel, Shaw-related subfamily, member 4
SNORA25|ENSG00000200536.1	0.115487	0.0115995	0.180596
EVA1B	0.115477	0.0116064	0.180596	eva-1 homolog B (C. elegans)
LSM10	0.115477	0.0116064	0.180596	LSM10, U7 small nuclear RNA associated
USP32	-0.115474	0.0116088	0.180596	ubiquitin specific peptidase 32
C17orf64	-0.115474	0.0116088	0.180596	chromosome 17 open reading frame 64
SMAP2	0.115445	0.0116295	0.180596	small ArfGAP2
MIR3659	0.115425	0.0116445	0.180596
SH2D4A	0.115421	0.0116472	0.180596	SH2 domain containing 4A
CSGALNACT1	0.115421	0.0116472	0.180596	chondroitin sulfate N-acetylgalactosaminyltransferase 1
MIR4684	0.115417	0.0116505	0.180596
SYNRG	-0.115409	0.0116561	0.180596	synergin, gamma
DDX52	-0.115409	0.0116561	0.180596	DEAD (Asp-Glu-Ala-Asp) box polypeptide 52
C1orf216	0.1154	0.0116626	0.180596	chromosome 1 open reading frame 216
CLSPN	0.1154	0.0116626	0.180596	claspin
FBXO16	0.11537	0.0116841	0.180709	F-box protein 16
PHOSPHO1	-0.115352	0.0116973	0.180709	phosphatase, orphan 1
TBC1D3P2	-0.115352	0.0116976	0.180709
EIF4G3	0.115344	0.0117038	0.180709	eukaryotic translation initiation factor 4 gamma, 3
CDK12	-0.11533	0.0117137	0.180709	cyclin-dependent kinase 12
NEUROD2	-0.11533	0.0117137	0.180709	neuronal differentiation 2
KRT24	-0.115241	0.0117794	0.181269	keratin 24
KRT223P	-0.115241	0.0117794	0.181269
C17orf66	-0.115214	0.0117991	0.181269	chromosome 17 open reading frame 66
CCL5	-0.115214	0.0117991	0.181269	chemokine (C-C motif) ligand 5
RN7SKP274	-0.115214	0.0117991	0.181269
KIF17	0.115189	0.0118178	0.181269	kinesin family member 17
SH2D5	0.115189	0.0118178	0.181269	SH2 domain containing 5
HP1BP3	0.115189	0.0118178	0.181269	heterochromatin protein 1, binding protein 3
NYAP2	0.115173	0.011829	0.181269	neuronal tyrosine-phosphorylated phosphoinositide-3-kinase adaptor 2
PCSK5	-0.115163	0.011837	0.181269	proprotein convertase subtilisin/kexin type 5
CNP	-0.115142	0.0118523	0.181269	2',3'-cyclic nucleotide 3' phosphodiesterase
DNAJC7	-0.115142	0.0118523	0.181269	DnaJ (Hsp40) homolog, subfamily C, member 7
NKIRAS2	-0.115142	0.0118523	0.181269	NFKB inhibitor interacting Ras-like 2
AKIRIN1	0.115141	0.0118532	0.181269	akirin 1
RNY1P8	-0.115131	0.0118601	0.181269
MED1	-0.115122	0.0118671	0.181269	mediator complex subunit 1
RN7SKP257	-0.115091	0.0118896	0.181419
KIF2B	-0.115089	0.0118915	0.181419	kinesin family member 2B
GALR2	-0.115035	0.0119317	0.181808	galanin receptor 2
ZACN	-0.115035	0.0119317	0.181808	zinc activated ligand-gated ion channel
RNA5SP256	0.114994	0.0119624	0.182164
KDM1A	0.114928	0.0120117	0.182578	lysine (K)-specific demethylase 1A
MIR4419A	0.114928	0.0120117	0.182578
LUZP1	0.114928	0.0120117	0.182578	leucine zipper protein 1
ARHGEF10L	0.114877	0.0120501	0.183028	Rho guanine nucleotide exchange factor (GEF) 10-like
C1orf137	0.114859	0.0120635	0.183028
CD2	0.114859	0.0120635	0.183028	CD2 molecule
HNF1B	-0.114845	0.0120735	0.183068	HNF1 homeobox B
PDPN	0.11479	0.0121154	0.18359	podoplanin
ZNF362	0.114745	0.0121495	0.183882	zinc finger protein 362
A3GALT2	0.114745	0.0121495	0.183882	alpha 1,3-galactosyltransferase 2
CSMD2	0.114716	0.0121715	0.184103	CUB and Sushi multiple domains 2
RNA5SP170	0.114673	0.0122039	0.184477
PRPSAP1	-0.114641	0.012228	0.184477	phosphoribosyl pyrophosphate synthetase-associated protein 1
snoU13|ENSG00000238418.1	-0.114641	0.012228	0.184477
SPHK1	-0.114641	0.012228	0.184477	sphingosine kinase 1
ACTL8	0.114634	0.0122334	0.184477	actin-like 8
STAC2	-0.114622	0.0122424	0.1845	SH3 and cysteine rich domain 2
PTBP2	0.114606	0.0122546	0.184572	polypyrimidine tract binding protein 2
RALGAPA1	-0.114541	0.0123045	0.184956	Ral GTPase activating protein, alpha subunit 1 (catalytic)
DLGAP1	-0.114511	0.0123272	0.184956	discs, large (Drosophila) homolog-associated protein 1
CASQ2	0.114501	0.0123348	0.184956	calsequestrin 2 (cardiac muscle)
TNFRSF10D	0.114474	0.0123558	0.184956	tumor necrosis factor receptor superfamily, member 10d, decoy with truncated death domain
OR7A5	-0.114463	0.0123638	0.184956	olfactory receptor, family 7, subfamily A, member 5
OR7A10	-0.114463	0.0123638	0.184956	olfactory receptor, family 7, subfamily A, member 10
snoU13|ENSG00000238790.1	-0.114447	0.0123761	0.184956
RPL12P38	-0.114423	0.0123947	0.184956
RPL19	-0.114421	0.0123965	0.184956	ribosomal protein L19
FSTL5	0.114392	0.0124185	0.184956	follistatin-like 5
ABCA12	0.114341	0.0124582	0.184956	ATP-binding cassette, sub-family A (ABC1), member 12
RPS6KB1	-0.114332	0.0124651	0.184956	ribosomal protein S6 kinase, 70kDa, polypeptide 1
CTRC	0.114309	0.0124833	0.184956	chymotrypsin C (caldecrin)
CELA2A	0.114309	0.0124833	0.184956	chymotrypsin-like elastase family, member 2A
CELA2B	0.114309	0.0124833	0.184956	chymotrypsin-like elastase family, member 2B
CASP9	0.114309	0.0124833	0.184956	caspase 9, apoptosis-related cysteine peptidase
CCR7	-0.114308	0.0124836	0.184956	chemokine (C-C motif) receptor 7
ADAMTS13	-0.11424	0.0125361	0.184956	ADAM metallopeptidase with thrombospondin type 1 motif, 13
CACFD1	-0.11424	0.0125361	0.184956	calcium channel flower domain containing 1
SLC2A6	-0.11424	0.0125361	0.184956	solute carrier family 2 (facilitated glucose transporter), member 6
TMEM8C	-0.11424	0.0125361	0.184956
RASL10B	-0.114215	0.0125563	0.184956	RAS-like, family 10, member B
GAS2L2	-0.114215	0.0125563	0.184956	growth arrest-specific 2 like 2
MMP28	-0.114215	0.0125563	0.184956	matrix metallopeptidase 28
C17orf50	-0.114215	0.0125563	0.184956
TAF15	-0.114215	0.0125563	0.184956	TAF15 RNA polymerase II, TATA box binding protein (TBP)-associated factor, 68kDa
STAT5A	-0.114206	0.012563	0.184956	signal transducer and activator of transcription 5A
STAT3	-0.114206	0.012563	0.184956	signal transducer and activator of transcription 3 (acute-phase response factor)
COASY	-0.114203	0.0125652	0.184956	CoA synthase
MLX	-0.114203	0.0125652	0.184956	MLX, MAX dimerization protein
PSMC3IP	-0.114203	0.0125652	0.184956	PSMC3 interacting protein
FAM134C	-0.114203	0.0125652	0.184956	family with sequence similarity 134, member C
MSMO1	0.114169	0.012592	0.184956	methylsterol monooxygenase 1
CPE	0.114169	0.012592	0.184956	carboxypeptidase E
MIR578	0.114169	0.012592	0.184956
MIR548AW	-0.114156	0.0126022	0.184956
ZRANB2	0.114136	0.0126176	0.184956	zinc finger, RAN-binding domain containing 2
MIR186	0.114136	0.0126176	0.184956
U3|ENSG00000199856.1	-0.114099	0.0126462	0.184956
NHLH2	0.11407	0.0126692	0.184956	nescient helix loop helix 2
ST6GALNAC3	0.114034	0.0126976	0.184956	ST6 (alpha-N-acetyl-neuraminyl-2,3-beta-galactosyl-1,3)-N-acetylgalactosaminide alpha-2,6-sialyltransferase 3
AJUBA	-0.114017	0.0127111	0.184956	ajuba LIM protein
C14orf93	-0.114017	0.0127111	0.184956	chromosome 14 open reading frame 93
SNORA73|ENSG00000252114.1	-0.114017	0.0127111	0.184956
VANGL1	0.113967	0.0127505	0.184956	VANGL planar cell polarity protein 1
PIWIL2	0.113925	0.0127838	0.184956	piwi-like RNA-mediated gene silencing 2
PPP3CC	0.113925	0.0127838	0.184956	protein phosphatase 3, catalytic subunit, gamma isozyme
SLC39A14	0.113925	0.0127838	0.184956	solute carrier family 39 (zinc transporter), member 14
SORBS3	0.113925	0.0127838	0.184956	sorbin and SH3 domain containing 3
PDLIM2	0.113925	0.0127838	0.184956
C8orf58	0.113925	0.0127838	0.184956	chromosome 8 open reading frame 58
KIAA1967	0.113925	0.0127838	0.184956
CROCCP3	0.11392	0.0127876	0.184956
ATP13A2	0.11392	0.0127876	0.184956	ATPase type 13A2
CROCCP2	0.11392	0.0127876	0.184956
CROCC	0.11392	0.0127876	0.184956	ciliary rootlet coiled-coil, rootletin
ESPNP	0.11392	0.0127876	0.184956
MFAP2	0.11392	0.0127876	0.184956	microfibrillar-associated protein 2
MIR3675	0.11392	0.0127876	0.184956
MST1L	0.11392	0.0127876	0.184956
NBPF1	0.11392	0.0127876	0.184956	neuroblastoma breakpoint family, member 1
U1|ENSG00000228549.2	0.11392	0.0127876	0.184956
U1|ENSG00000233421.3	0.11392	0.0127876	0.184956
PTGER3	0.113892	0.0128099	0.184956	prostaglandin E receptor 3 (subtype EP3)
ZNHIT6	0.113867	0.0128299	0.184956	zinc finger, HIT-type containing 6
RNA5SP51	0.113867	0.0128299	0.184956
PAX3	0.113849	0.0128435	0.184956	paired box 3
NAF1	0.113834	0.0128554	0.184956	nuclear assembly factor 1 ribonucleoprotein
NPY1R	0.113834	0.0128554	0.184956	neuropeptide Y receptor Y1
FGL1	0.113831	0.012858	0.184956	fibrinogen-like 1
SLFN14	-0.113772	0.0129053	0.184956
AP2B1	-0.113772	0.0129053	0.184956	adaptor-related protein complex 2, beta 1 subunit
PEX12	-0.113772	0.0129053	0.184956	peroxisomal biogenesis factor 12
SNORD7	-0.113772	0.0129053	0.184956
RBBP4	0.113744	0.0129279	0.184956	retinoblastoma binding protein 4
PTGFR	0.113685	0.0129744	0.184956	prostaglandin F receptor (FP)
RNA5SP50	0.113671	0.0129862	0.184956
MIR378G	0.113648	0.0130044	0.184956
PHC2	0.113641	0.0130103	0.184956	polyhomeotic homolog 2 (Drosophila)
MIR3605	0.113641	0.0130103	0.184956
RN7SKP16	0.113641	0.0130103	0.184956
TYW3	0.113609	0.0130356	0.184956	tRNA-yW synthesizing protein 3 homolog (S. cerevisiae)
RNU4ATAC8P	0.113608	0.0130362	0.184956
BIN3	0.113591	0.0130504	0.184956	bridging integrator 3
SYNC	0.113574	0.0130638	0.184956	syncoilin, intermediate filament protein
KIAA1522	0.113574	0.0130638	0.184956	KIAA1522
EFCAB3	-0.113481	0.0131393	0.184956	EF-hand calcium binding domain 3
METTL2A	-0.113481	0.0131393	0.184956	methyltransferase like 2A
AADACL4	0.113462	0.0131549	0.184956	arylacetamide deacetylase-like 4
AADACL3	0.113462	0.0131549	0.184956	arylacetamide deacetylase-like 3
snoU13|ENSG00000238771.1	0.113462	0.0131549	0.184956
C1orf158	0.113462	0.0131549	0.184956	chromosome 1 open reading frame 158
HNRNPCL1	0.113462	0.0131549	0.184956	heterogeneous nuclear ribonucleoprotein C-like 1
PRAMEF10	0.113462	0.0131549	0.184956	PRAME family member 10
PRAMEF11	0.113462	0.0131549	0.184956	PRAME family member 11
PRAMEF12	0.113462	0.0131549	0.184956	PRAME family member 12
PRAMEF13	0.113462	0.0131549	0.184956	PRAME family member 13
PRAMEF14	0.113462	0.0131549	0.184956	PRAME family member 14
PRAMEF15	0.113462	0.0131549	0.184956
PRAMEF16	0.113462	0.0131549	0.184956
PRAMEF17	0.113462	0.0131549	0.184956	PRAME family member 17
PRAMEF18	0.113462	0.0131549	0.184956
PRAMEF19	0.113462	0.0131549	0.184956	PRAME family member 19
PRAMEF1	0.113462	0.0131549	0.184956	PRAME family member 1
PRAMEF21	0.113462	0.0131549	0.184956
PRAMEF22	0.113462	0.0131549	0.184956	PRAME family member 22
PRAMEF2	0.113462	0.0131549	0.184956	PRAME family member 2
PRAMEF3	0.113462	0.0131549	0.184956
PRAMEF4	0.113462	0.0131549	0.184956	PRAME family member 4
PRAMEF5	0.113462	0.0131549	0.184956
PRAMEF6	0.113462	0.0131549	0.184956	PRAME family member 6
PRAMEF7	0.113462	0.0131549	0.184956	PRAME family member 7
PRAMEF8	0.113462	0.0131549	0.184956
PRAMEF9	0.113462	0.0131549	0.184956
PRAMEF20	0.113462	0.0131549	0.184956
LRRC38	0.113462	0.0131549	0.184956
DHRS3	0.113367	0.0132315	0.184956	dehydrogenase/reductase (SDR family) member 3
OBP2B	-0.113362	0.0132358	0.184956	odorant binding protein 2B
ABO	-0.113362	0.0132358	0.184956	ABO blood group (transferase A, alpha 1-3-N-acetylgalactosaminyltransferase; transferase B, alpha 1-3-galactosyltransferase)
ASIC2	-0.113353	0.0132431	0.184956	acid-sensing (proton-gated) ion channel 2
PGAP3	-0.113337	0.0132565	0.184956	post-GPI attachment to proteins 3
PLA2G2F	0.113335	0.0132581	0.184956	phospholipase A2, group IIF
PLA2G2C	0.113335	0.0132581	0.184956	phospholipase A2, group IIC
UBXN10	0.113335	0.0132581	0.184956	UBX domain protein 10
VWA5B1	0.113335	0.0132581	0.184956	von Willebrand factor A domain containing 5B1
CAMK2N1	0.113335	0.0132581	0.184956	calcium/calmodulin-dependent protein kinase II inhibitor 1
MUL1	0.113335	0.0132581	0.184956	mitochondrial E3 ubiquitin protein ligase 1
FAM43B	0.113335	0.0132581	0.184956	family with sequence similarity 43, member B
CDA	0.113335	0.0132581	0.184956	cytidine deaminase
PINK1	0.113335	0.0132581	0.184956	PTEN induced putative kinase 1
DDOST	0.113335	0.0132581	0.184956	dolichyl-diphosphooligosaccharide--protein glycosyltransferase subunit (non-catalytic)
POMT1	-0.113272	0.0133095	0.185254	protein-O-mannosyltransferase 1
UCK1	-0.113272	0.0133095	0.185254	uridine-cytidine kinase 1
AKNAD1	0.113237	0.0133386	0.185254	AKNA domain containing 1
SPATA42	0.113237	0.0133386	0.185254
GPSM2	0.113237	0.0133386	0.185254	G-protein signaling modulator 2
CLCC1	0.113237	0.0133386	0.185254	chloride channel CLIC-like 1
OR7C1	-0.113217	0.0133549	0.185254	olfactory receptor, family 7, subfamily C, member 1
ARHGAP23	-0.113206	0.0133639	0.185254
SRCIN1	-0.113206	0.0133639	0.185254	SRC kinase signaling inhibitor 1
C1orf64	0.113198	0.0133705	0.185254	chromosome 1 open reading frame 64
ARHGEF19	0.113198	0.0133705	0.185254	Rho guanine nucleotide exchange factor (GEF) 19
TEKT2	0.113181	0.0133841	0.185254	tektin 2 (testicular)
ADPRHL2	0.113181	0.0133841	0.185254	ADP-ribosylhydrolase like 2
COL8A2	0.113181	0.0133841	0.185254	collagen, type VIII, alpha 2
KHDRBS1	0.113095	0.013455	0.186132	KH domain containing, RNA binding, signal transduction associated 1
WDR78	0.112993	0.0135403	0.187175	WD repeat domain 78
CLN8	0.112948	0.0135778	0.187175	ceroid-lipofuscinosis, neuronal 8 (epilepsy, progressive with mental retardation)
MIR596	0.112948	0.0135778	0.187175
MIR30E	0.112928	0.0135939	0.187175
MIR30C1	0.112928	0.0135939	0.187175
RN7SL326P	0.112928	0.0135939	0.187175
DLX3	-0.112924	0.0135976	0.187175	distal-less homeobox 3
AANAT	-0.112921	0.0135996	0.187175	aralkylamine N-acetyltransferase
RHBDF2	-0.112921	0.0135996	0.187175	rhomboid 5 homolog 2 (Drosophila)
MIR4255	0.112914	0.013606	0.187175
NAT1	0.112901	0.0136169	0.18722	N-acetyltransferase 1 (arylamine N-acetyltransferase)
KCNJ12	-0.112813	0.0136904	0.188127	potassium inwardly-rectifying channel, subfamily J, member 12
MIER1	0.112757	0.0137375	0.188142	mesoderm induction early response 1, transcriptional regulator
C1orf52	0.112727	0.0137627	0.188142	chromosome 1 open reading frame 52
BCL10	0.112727	0.0137627	0.188142	B-cell CLL/lymphoma 10
DDAH1	0.112727	0.0137627	0.188142	dimethylarginine dimethylaminohydrolase 1
ARHGEF10	0.112726	0.0137636	0.188142	Rho guanine nucleotide exchange factor (GEF) 10
C9orf9	-0.112681	0.0138019	0.188142	chromosome 9 open reading frame 9
TMEM39B	0.112659	0.0138208	0.188142	transmembrane protein 39B
MIR5585	0.112659	0.0138208	0.188142
LYL1	-0.112643	0.0138343	0.188142	lymphoblastic leukemia derived sequence 1
TRMT1	-0.112643	0.0138343	0.188142	tRNA methyltransferase 1 homolog (S. cerevisiae)
NACC1	-0.112643	0.0138343	0.188142	nucleus accumbens associated 1, BEN and BTB (POZ) domain containing
STX10	-0.112643	0.0138343	0.188142	syntaxin 10
IER2	-0.112643	0.0138343	0.188142	immediate early response 2
PDE4B	0.112604	0.013867	0.188142	phosphodiesterase 4B, cAMP-specific
EPHB2	0.112595	0.0138744	0.188142	EPH receptor B2
MIR4253	0.112595	0.0138744	0.188142
NKAIN1	0.11256	0.0139049	0.188142	Na+/K+ transporting ATPase interacting 1
MIR4734	-0.112529	0.013931	0.188142
MLLT6	-0.112529	0.013931	0.188142	myeloid/lymphoid or mixed-lineage leukemia (trithorax homolog, Drosophila); translocated to, 6
CISD3	-0.112529	0.013931	0.188142
MIR4726	-0.112529	0.013931	0.188142
RNA5SP440	-0.112529	0.013931	0.188142
PCGF2	-0.112529	0.013931	0.188142	polycomb group ring finger 2
RIMS3	0.112521	0.0139381	0.188142	regulating synaptic membrane exocytosis 3
NFYC	0.112521	0.0139381	0.188142	nuclear transcription factor Y, gamma
SURF6	-0.112498	0.0139572	0.188142	surfeit 6
MED22	-0.112498	0.0139572	0.188142	mediator complex subunit 22
RPL7A	-0.112498	0.0139572	0.188142	ribosomal protein L7a
SNORD24	-0.112498	0.0139572	0.188142
SNORD36A	-0.112498	0.0139572	0.188142
SNORD36B	-0.112498	0.0139572	0.188142
SNORD36C	-0.112498	0.0139572	0.188142
SURF1	-0.112498	0.0139572	0.188142	surfeit 1
SURF2	-0.112498	0.0139572	0.188142	surfeit 2
SURF4	-0.112498	0.0139572	0.188142	surfeit 4
SNORA31|ENSG00000253059.1	-0.112478	0.0139745	0.188272
TWSG1	-0.112422	0.014023	0.188823	twisted gastrulation BMP signaling modulator 1
DNASE2B	0.112298	0.0141291	0.189827	deoxyribonuclease II beta
RPF1	0.112298	0.0141291	0.189827	ribosome production factor 1 homolog (S. cerevisiae)
GNG5	0.112298	0.0141291	0.189827	guanine nucleotide binding protein (G protein), gamma 5
SPATA1	0.112298	0.0141291	0.189827	spermatogenesis associated 1
COL24A1	0.11229	0.0141359	0.189827	collagen, type XXIV, alpha 1
RN7SL606P	-0.112267	0.014156	0.189922
BAI2	0.112256	0.014166	0.189922	brain-specific angiogenesis inhibitor 2
MIR4254	0.112256	0.014166	0.189922
TOM1L1	-0.112145	0.0142617	0.190463	target of myb1 (chicken)-like 1
COX11	-0.112145	0.0142617	0.190463	cytochrome c oxidase assembly homolog 11 (yeast)
snoU13|ENSG00000238718.1	-0.112132	0.0142736	0.190463
SLC35B1	-0.112125	0.0142799	0.190463	solute carrier family 35, member B1
FAM117A	-0.112125	0.0142799	0.190463	family with sequence similarity 117, member A
KAT7	-0.112125	0.0142799	0.190463	K(lysine) acetyltransferase 7
TAC4	-0.112125	0.0142799	0.190463	tachykinin 4 (hemokinin)
DLX4	-0.112125	0.0142799	0.190463	distal-less homeobox 4
PNOC	0.112121	0.0142832	0.190463	prepronociceptin
ZNF395	0.112121	0.0142832	0.190463	zinc finger protein 395
MYOM2	0.111986	0.0144015	0.191196	myomesin 2
SERBP1	0.111942	0.0144396	0.191196	SERPINE1 mRNA binding protein 1
CLSTN1	0.111924	0.014456	0.191196	calsyntenin 1
HMGB1P24	-0.111905	0.0144722	0.191196
MIR1256	0.111896	0.0144804	0.191196
ODF2L	0.111882	0.014493	0.191196	outer dense fiber of sperm tails 2-like
CLCA2	0.111882	0.014493	0.191196	chloride channel accessory 2
CLCA4	0.111882	0.014493	0.191196	chloride channel accessory 4
CLCA3P	0.111882	0.014493	0.191196
RN7SKP47	-0.111875	0.0144993	0.191196
OR1I1	-0.111866	0.0145066	0.191196	olfactory receptor, family 1, subfamily I, member 1
CSF1	0.111814	0.0145533	0.191196	colony stimulating factor 1 (macrophage)
AHCYL1	0.111814	0.0145533	0.191196	adenosylhomocysteinase-like 1
STRIP1	0.111814	0.0145533	0.191196	striatin interacting protein 1
ALX3	0.111814	0.0145533	0.191196	ALX homeobox 3
UBL4B	0.111814	0.0145533	0.191196	ubiquitin-like 4B
SLC6A17	0.111814	0.0145533	0.191196	solute carrier family 6 (neutral amino acid transporter), member 17
RN7SL537P	-0.111812	0.014555	0.191196
CCDC130	-0.11178	0.0145836	0.191196	coiled-coil domain containing 130
GPR61	0.11177	0.0145925	0.191196	G protein-coupled receptor 61
GNAI3	0.11177	0.0145925	0.191196	guanine nucleotide binding protein (G protein), alpha inhibiting activity polypeptide 3
RNU6V	0.11177	0.0145925	0.191196
IL17RA	0.111764	0.0145974	0.191196	interleukin 17 receptor A
RALGDS	-0.111732	0.0146259	0.191196	ral guanine nucleotide dissociation stimulator
GBGT1	-0.111732	0.0146259	0.191196	globoside alpha-1,3-N-acetylgalactosaminyltransferase 1
WDR47	0.111683	0.0146693	0.191196	WD repeat domain 47
TAF13	0.111683	0.0146693	0.191196	TAF13 RNA polymerase II, TATA box binding protein (TBP)-associated factor, 18kDa
C1orf194	0.111683	0.0146693	0.191196	chromosome 1 open reading frame 194
SCARNA2	0.111683	0.0146693	0.191196
TMEM167B	0.111683	0.0146693	0.191196	transmembrane protein 167B
PSMA5	0.111683	0.0146693	0.191196	proteasome (prosome, macropain) subunit, alpha type, 5
SYPL2	0.111683	0.0146693	0.191196	synaptophysin-like 2
ATXN7L2	0.111683	0.0146693	0.191196	ataxin 7-like 2
CYB561D1	0.111683	0.0146693	0.191196	cytochrome b561 family, member D1
AMIGO1	0.111683	0.0146693	0.191196	adhesion molecule with Ig-like domain 1
MIR197	0.111683	0.0146693	0.191196
GNAT2	0.111683	0.0146693	0.191196	guanine nucleotide binding protein (G protein), alpha transducing activity polypeptide 2
AMPD2	0.111683	0.0146693	0.191196	adenosine monophosphate deaminase 2
GSTM1	0.111683	0.0146693	0.191196
GSTM2	0.111683	0.0146693	0.191196	glutathione S-transferase mu 2 (muscle)
GSTM4	0.111683	0.0146693	0.191196	glutathione S-transferase mu 4
GSTM3	0.111683	0.0146693	0.191196	glutathione S-transferase mu 3 (brain)
RNA5SP23	0.111683	0.01467	0.191196
ZBTB8OS	0.111652	0.014697	0.19124	zinc finger and BTB domain containing 8 opposite strand
RN7SL102P	-0.111642	0.0147065	0.19124
C17orf96	-0.111642	0.0147065	0.19124
RNA5SP171	0.111638	0.01471	0.19124
TRPM3	-0.111611	0.0147339	0.19124	transient receptor potential cation channel, subfamily M, member 3
RXFP1	0.111564	0.0147761	0.19124	relaxin/insulin-like family peptide receptor 1
PPM1D	-0.111558	0.0147819	0.19124	protein phosphatase, Mg2+/Mn2+ dependent, 1D
C9orf96	-0.11151	0.014825	0.19124	chromosome 9 open reading frame 96
REXO4	-0.11151	0.014825	0.19124	REX4, RNA exonuclease 4 homolog (S. cerevisiae)
CECR6	0.111477	0.0148544	0.19124	cat eye syndrome chromosome region, candidate 6
CECR5	0.111477	0.0148544	0.19124	cat eye syndrome chromosome region, candidate 5
SNORA63|ENSG00000201448.1	0.111474	0.0148574	0.19124
MIR3671	0.111451	0.0148782	0.19124
GFRA2	0.111394	0.0149298	0.19124	GDNF family receptor alpha 2
DOK2	0.111394	0.0149298	0.19124	docking protein 2, 56kDa
XPO7	0.111394	0.0149298	0.19124	exportin 7
NPM2	0.111394	0.0149298	0.19124	nucleophosmin/nucleoplasmin 2
snoU13|ENSG00000238466.1	0.111394	0.0149298	0.19124
FGF17	0.111394	0.0149298	0.19124
DMTN	0.111394	0.0149298	0.19124	dematin actin binding protein
FAM160B2	0.111394	0.0149298	0.19124	family with sequence similarity 160, member B2
NUDT18	0.111394	0.0149298	0.19124	nudix (nucleoside diphosphate linked moiety X)-type motif 18
HR	0.111394	0.0149298	0.19124	hair growth associated
REEP4	0.111394	0.0149298	0.19124	receptor accessory protein 4
LGI3	0.111394	0.0149298	0.19124	leucine-rich repeat LGI family, member 3
SFTPC	0.111394	0.0149298	0.19124	surfactant protein C
BMP1	0.111394	0.0149298	0.19124	bone morphogenetic protein 1
PHYHIP	0.111394	0.0149298	0.19124	phytanoyl-CoA 2-hydroxylase interacting protein
MIR320A	0.111394	0.0149298	0.19124
POLR3D	0.111394	0.0149298	0.19124	polymerase (RNA) III (DNA directed) polypeptide D, 44kDa
KBTBD11	0.111384	0.0149391	0.19124	kelch repeat and BTB (POZ) domain containing 11
SYDE1	-0.111368	0.0149531	0.19124	synapse defective 1, Rho GTPase, homolog 1 (C. elegans)
ILVBL	-0.111368	0.0149531	0.19124	ilvB (bacterial acetolactate synthase)-like
RN7SL420P	0.111348	0.0149717	0.19124
SNORA42|ENSG00000207502.1	0.111348	0.0149717	0.19124
RN7SKP91	0.111348	0.0149719	0.19124
INPP5D	0.111347	0.0149725	0.19124	inositol polyphosphate-5-phosphatase, 145kDa
TLL1	0.111338	0.0149804	0.19124	tolloid-like 1
TMEM132E	-0.111331	0.0149866	0.19124	transmembrane protein 132E
TLK2	-0.111312	0.015004	0.19124	tousled-like kinase 2
PPP2R2C	0.111309	0.015007	0.19124	protein phosphatase 2, regulatory subunit B, gamma
MRM1	-0.111302	0.0150134	0.19124	mitochondrial rRNA methyltransferase 1 homolog (S. cerevisiae)
MIR4418	0.111284	0.0150296	0.19124
PUM1	0.111279	0.015034	0.19124	pumilio RNA-binding family member 1
SLC35E1	-0.111239	0.0150706	0.19124	solute carrier family 35, member E1
IFI44L	0.111221	0.015087	0.19124	interferon-induced protein 44-like
IFI44	0.111221	0.015087	0.19124	interferon-induced protein 44
RNF135	-0.111171	0.0151331	0.19124	ring finger protein 135
MIR4733	-0.111171	0.0151331	0.19124
SLC9A1	0.111146	0.0151566	0.19124	solute carrier family 9, subfamily A (NHE1, cation proton antiporter 1), member 1
LPAR3	0.11114	0.0151616	0.19124	lysophosphatidic acid receptor 3
MCOLN2	0.11114	0.0151616	0.19124	mucolipin 2
WDR63	0.11114	0.0151616	0.19124	WD repeat domain 63
MCOLN3	0.11114	0.0151616	0.19124	mucolipin 3
MIR4423	0.11114	0.0151616	0.19124
SYDE2	0.11114	0.0151616	0.19124	synapse defective 1, Rho GTPase, homolog 2 (C. elegans)
CYR61	0.11114	0.0151616	0.19124	cysteine-rich, angiogenic inducer, 61
SNORD81|ENSG00000199934.1	0.11114	0.0151616	0.19124
OSCP1	0.111125	0.0151752	0.19124	organic solute carrier partner 1
MRPS15	0.111125	0.0151752	0.19124	mitochondrial ribosomal protein S15
CSF3R	0.111125	0.0151752	0.19124	colony stimulating factor 3 receptor (granulocyte)
SGIP1	0.11112	0.0151803	0.19124	SH3-domain GRB2-like (endophilin) interacting protein 1
MIR3117	0.11112	0.0151803	0.19124
CTBS	0.111107	0.0151917	0.19124	chitobiase, di-N-acetyl-
C1orf180	0.111107	0.0151917	0.19124
SSX2IP	0.111107	0.0151917	0.19124	synovial sarcoma, X breakpoint 2 interacting protein
GAB4	0.111104	0.0151944	0.19124	GRB2-associated binding protein family, member 4
SCARNA22	0.111098	0.0152	0.19124
IKZF3	-0.111092	0.015206	0.19124	IKAROS family zinc finger 3 (Aiolos)
SNORA70|ENSG00000207274.1	0.111082	0.015215	0.191256
ZNF385C	-0.111035	0.0152588	0.191322	zinc finger protein 385C
DHX58	-0.111035	0.0152588	0.191322	DEXH (Asp-Glu-X-His) box polypeptide 58
KAT2A	-0.111035	0.0152588	0.191322	K(lysine) acetyltransferase 2A
HSPB9	-0.111035	0.0152588	0.191322	heat shock protein, alpha-crystallin-related, B9
RAB5C	-0.111035	0.0152588	0.191322	RAB5C, member RAS oncogene family
CECR2	0.11101	0.0152812	0.191506	cat eye syndrome chromosome region, candidate 2
snoU13|ENSG00000239087.1	-0.110998	0.0152926	0.191552
TRPM6	-0.110958	0.0153299	0.191864	transient receptor potential cation channel, subfamily M, member 6
GFI1B	-0.11094	0.0153469	0.191864	growth factor independent 1B transcription repressor
MRC2	-0.110934	0.0153523	0.191864	mannose receptor, C type 2
GSDMB	-0.110922	0.0153634	0.191864	gasdermin B
ORMDL3	-0.110922	0.0153634	0.191864	ORM1-like 3 (S. cerevisiae)
AHDC1	0.110916	0.0153685	0.191864	AT hook, DNA binding motif, containing 1
PAX9	-0.110894	0.015389	0.191864	paired box 9
KLF9	-0.11088	0.015402	0.191864	Kruppel-like factor 9
TCTEX1D1	0.110877	0.0154053	0.191864	Tctex1 domain containing 1
INSL5	0.110877	0.0154053	0.191864	insulin-like 5
2010-03-01	-0.110864	0.0154171	0.191864
RLF	0.110846	0.0154337	0.191864	rearranged L-myc fusion
TMCO2	0.110846	0.0154337	0.191864	transmembrane and coiled-coil domains 2
ZMPSTE24	0.110846	0.0154337	0.191864	zinc metallopeptidase STE24
COL9A2	0.110846	0.0154337	0.191864	collagen, type IX, alpha 2
C17orf112	-0.110831	0.0154481	0.191947
SNORA67|ENSG00000212395.1	-0.11082	0.0154581	0.191975
TNS4	-0.110811	0.0154665	0.191983	tensin 4
TSSK3	0.110764	0.0155108	0.192143	testis-specific serine kinase 3
BSDC1	0.110764	0.0155108	0.192143	BSD domain containing 1
FAM229A	0.110764	0.0155108	0.192143
[truncated: 2,043 more rows]

## Sheet: methylation
gene	rho	p-value	FDR	description
SYNPO2L	-0.26472	3.73142e-07	0.00386779	synaptopodin 2-like
PHYHD1	-0.260786	5.61832e-07	0.00386779
PLEKHG2	-0.260489	5.79329e-07	0.00386779	pleckstrin homology domain containing, family G (with RhoGef domain) member 2
COQ6	-0.250617	1.56965e-06	0.00522641	coenzyme Q6 monooxygenase
ZC3H11A	-0.249491	1.75395e-06	0.00522641	zinc finger CCCH-type containing 11A
IL1R1	-0.248777	1.88151e-06	0.00522641	interleukin 1 receptor, type I
C1orf203	-0.248041	2.0221e-06	0.00522641
CSF1	-0.246641	2.31812e-06	0.00522641	colony stimulating factor 1 (macrophage)
POLR2C	-0.24525	2.65257e-06	0.00522641
C1orf103	0.243525	3.13213e-06	0.00522641
EHD4	-0.243442	3.15698e-06	0.00522641	EH-domain containing 4
FAM120A	-0.24232	3.51494e-06	0.00522641	family with sequence similarity 120A
SEMA3F	-0.241721	3.72148e-06	0.00522641	sema domain, immunoglobulin domain (Ig), short basic domain, secreted, (semaphorin) 3F
APOBEC3G	-0.241289	3.87765e-06	0.00522641	apolipoprotein B mRNA editing enzyme, catalytic polypeptide-like 3G
C18orf22	-0.23985	4.44371e-06	0.00522641
FBXL8	-0.239107	4.76642e-06	0.00522641	F-box and leucine-rich repeat protein 8
S100A5	-0.238912	4.85431e-06	0.00522641
EPM2A	-0.238663	4.96963e-06	0.00522641	epilepsy, progressive myoclonus type 2A, Lafora disease (laforin)
SMAD7	-0.238629	4.98546e-06	0.00522641	SMAD family member 7
LOC728264	-0.237595	5.4925e-06	0.00522641
SLC12A4	-0.237075	5.76618e-06	0.00522641	solute carrier family 12 (potassium/chloride transporter), member 4
SYNC	-0.236779	5.92728e-06	0.00522641	syncoilin, intermediate filament protein
PHF12	-0.236645	6.00167e-06	0.00522641	PHD finger protein 12
MAP3K14	-0.235559	6.63905e-06	0.00541923	mitogen-activated protein kinase kinase kinase 14
UBA7	-0.235357	6.76423e-06	0.00541923	ubiquitin-like modifier activating enzyme 7
CCDC8	-0.233967	7.6904e-06	0.0056274	coiled-coil domain containing 8
IL13	-0.233781	7.82327e-06	0.0056274
HSF4	-0.23372	7.86695e-06	0.0056274	heat shock transcription factor 4
C2CD2	-0.232797	8.56264e-06	0.0057292	C2 calcium-dependent domain containing 2
METTL7A	-0.231466	9.66816e-06	0.0057292	methyltransferase like 7A
KLHL31	-0.231445	9.68695e-06	0.0057292	kelch-like family member 31
B3GAT3	-0.231406	9.72132e-06	0.0057292	beta-1,3-glucuronyltransferase 3 (glucuronosyltransferase I)
KIAA1147	-0.230901	1.01779e-05	0.0057292	KIAA1147
C17orf72	-0.230523	1.0533e-05	0.0057292
MMRN2	-0.230482	1.05729e-05	0.0057292	multimerin 2
TPST1	-0.230353	1.06971e-05	0.0057292	tyrosylprotein sulfotransferase 1
SERTAD1	-0.230231	1.08154e-05	0.0057292	SERTA domain containing 1
PBX2	-0.229983	1.10614e-05	0.0057292	pre-B-cell leukemia homeobox 2
TBC1D10A	-0.229579	1.14717e-05	0.0057292	TBC1 domain family, member 10A
IPPK	-0.229377	1.1683e-05	0.0057292	inositol 1,3,4,5,6-pentakisphosphate 2-kinase
PACS1	-0.22916	1.1914e-05	0.0057292	phosphofurin acidic cluster sorting protein 1
APOBEC3D	-0.229067	1.20139e-05	0.0057292	apolipoprotein B mRNA editing enzyme, catalytic polypeptide-like 3D
ALKBH5	-0.227459	1.38793e-05	0.00595261	alkB, alkylation repair homolog 5 (E. coli)
TAPBPL	-0.227368	1.39924e-05	0.00595261	TAP binding protein-like
CTDSPL	-0.226938	1.45398e-05	0.00595261	CTD (carboxy-terminal domain, RNA polymerase II, polypeptide A) small phosphatase-like
CALM2	-0.226889	1.46039e-05	0.00595261	calmodulin 2 (phosphorylase kinase, delta)
LIMS2	-0.226646	1.49235e-05	0.00595261	LIM and senescent cell antigen-like domains 2
SMG6	-0.226498	1.51205e-05	0.00595261	SMG6 nonsense mediated mRNA decay factor
HOXA6	-0.226215	1.55062e-05	0.00595261	homeobox A6
MOV10	-0.22603	1.57636e-05	0.00595261	Mov10, Moloney leukemia virus 10, homolog (mouse)
MYL12A	-0.225808	1.60779e-05	0.00595261	myosin, light chain 12A, regulatory, non-sarcomeric
FAM89A	-0.225656	1.62961e-05	0.00595261	family with sequence similarity 89, member A
ITGB1	-0.225424	1.66346e-05	0.00595261	integrin, beta 1 (fibronectin receptor, beta polypeptide, antigen CD29 includes MDF2, MSK12)
PIGV	-0.225313	1.67982e-05	0.00595261	phosphatidylinositol glycan anchor biosynthesis, class V
CUEDC1	-0.225295	1.68261e-05	0.00595261	CUE domain containing 1
PXN	-0.225029	1.72259e-05	0.00595261	paxillin
ANXA5	-0.224934	1.73708e-05	0.00595261	annexin A5
ARID1A	-0.224697	1.77395e-05	0.00595261	AT rich interactive domain 1A (SWI-like)
MIDN	-0.224633	1.78389e-05	0.00595261	midnolin
LOC158376	-0.224484	1.80752e-05	0.00595261
KLHDC8B	-0.22445	1.81292e-05	0.00595261	kelch domain containing 8B
POLM	-0.223974	1.89067e-05	0.00610779	polymerase (DNA directed), mu
EPN2	-0.22333	2.00079e-05	0.00634695	epsin 2
RAI1	-0.223175	2.02808e-05	0.00634695	retinoic acid induced 1
LNP1	-0.222935	2.07125e-05	0.00638195	leukemia NUP98 fusion partner 1
PAF1	-0.222761	2.10299e-05	0.00638195	Paf1, RNA polymerase II associated factor, homolog (S. cerevisiae)
CAPZA2	-0.221921	2.2631e-05	0.00657073	capping protein (actin filament) muscle Z-line, alpha 2
OAZ2	-0.221842	2.27887e-05	0.00657073	ornithine decarboxylase antizyme 2
KLF14	0.2214	2.36815e-05	0.00657073	Kruppel-like factor 14
MFAP4	-0.221145	2.42126e-05	0.00657073	microfibrillar-associated protein 4
SMCR5	-0.221047	2.44197e-05	0.00657073
MIR1182	-0.221	2.45197e-05	0.00657073
SIL1	-0.220946	2.46352e-05	0.00657073	SIL1 nucleotide exchange factor
MIR26A1	-0.220843	2.48572e-05	0.00657073
THRAP3	-0.220814	2.49187e-05	0.00657073	thyroid hormone receptor associated protein 3
PTPRJ	-0.220719	2.51245e-05	0.00657073	protein tyrosine phosphatase, receptor type, J
TMEM140	-0.220657	2.52607e-05	0.00657073	transmembrane protein 140
FXYD1	-0.220244	2.61805e-05	0.00672269	FXYD domain containing ion transport regulator 1
CDC42	-0.21993	2.68998e-05	0.0067727	cell division cycle 42
MXD4	-0.219865	2.70516e-05	0.0067727	MAX dimerization protein 4
MICA	-0.21964	2.7583e-05	0.00682049	MHC class I polypeptide-related sequence A
SH3TC1	-0.219035	2.90588e-05	0.00705619	SH3 domain and tetratricopeptide repeats 1
SH3PXD2A	-0.218741	2.98027e-05	0.00705619	SH3 and PX domains 2A
SCN2B	-0.218735	2.98178e-05	0.00705619	sodium channel, voltage-gated, type II, beta subunit
ANGPTL2	-0.218685	2.99454e-05	0.00705619	angiopoietin-like 2
MMP2	-0.218176	3.12828e-05	0.00721473	matrix metallopeptidase 2 (gelatinase A, 72kDa gelatinase, 72kDa type IV collagenase)
SNX33	-0.218052	3.16179e-05	0.00721473	sorting nexin 33
LIMS1	-0.217872	3.21092e-05	0.00721473	LIM and senescent cell antigen-like domains 1
DOPEY2	-0.217743	3.24647e-05	0.00721473	dopey family member 2
ZBTB47	-0.217318	3.36665e-05	0.00721473	zinc finger and BTB domain containing 47
LGI3	-0.217308	3.36958e-05	0.00721473	leucine-rich repeat LGI family, member 3
LDLRAP1	-0.217273	3.37941e-05	0.00721473	low density lipoprotein receptor adaptor protein 1
LEPRE1	-0.217264	3.38216e-05	0.00721473	leucine proline-enriched proteoglycan (leprecan) 1
ACER2	-0.217035	3.4488e-05	0.00721473	alkaline ceramidase 2
MSI1	-0.216989	3.46244e-05	0.00721473	musashi RNA-binding protein 1
SNCG	-0.216842	3.50619e-05	0.00721473	synuclein, gamma (breast cancer-specific protein 1)
HTR2A	-0.2166	3.57903e-05	0.00721473	5-hydroxytryptamine (serotonin) receptor 2A, G protein-coupled
DLG5	-0.216497	3.61058e-05	0.00721473	discs, large homolog 5 (Drosophila)
SULT1A1	-0.21631	3.66852e-05	0.00721473	sulfotransferase family, cytosolic, 1A, phenol-preferring, member 1
SH3BP2	-0.216309	3.66863e-05	0.00721473	SH3-domain binding protein 2
SLC10A1	-0.216291	3.67427e-05	0.00721473	solute carrier family 10 (sodium/bile acid cotransporter), member 1
FAM179A	-0.216209	3.69995e-05	0.00721473	family with sequence similarity 179, member A
MutSig	-0.216078	3.74129e-05	0.00721473	clock circadian regulator
COL21A1	-0.216019	3.76003e-05	0.00721473	collagen, type XXI, alpha 1
SPATA13	-0.215867	3.8088e-05	0.00721473	spermatogenesis associated 13
MLL2	-0.215838	3.81827e-05	0.00721473
ARL6IP4	-0.215603	3.89498e-05	0.00725309	ADP-ribosylation-like factor 6 interacting protein 4
DDO	-0.215525	3.92095e-05	0.00725309	D-aspartate oxidase
2009-09-01	-0.215446	3.94721e-05	0.00725309
NKD2	-0.215131	4.05396e-05	0.00732577	naked cuticle homolog 2 (Drosophila)
KANK2	-0.215113	4.05991e-05	0.00732577	KN motif and ankyrin repeat domains 2
STX3	-0.214985	4.10411e-05	0.0073394	syntaxin 3
SPRY1	-0.214786	4.17364e-05	0.00739159	sprouty homolog 1, antagonist of FGF signaling (Drosophila)
KIAA0247	-0.214691	4.20711e-05	0.00739159	KIAA0247
GNRH2	-0.214119	4.41489e-05	0.00762994	gonadotropin-releasing hormone 2
CCDC97	-0.214108	4.41896e-05	0.00762994	coiled-coil domain containing 97
C11orf35	-0.213599	4.61193e-05	0.00789508	chromosome 11 open reading frame 35
CMTM7	-0.213497	4.65178e-05	0.0078958	CKLF-like MARVEL transmembrane domain containing 7
PTCRA	-0.213281	4.73667e-05	0.00793086	pre T-cell antigen receptor alpha
SLC25A25	-0.213162	4.78417e-05	0.00793086	solute carrier family 25 (mitochondrial carrier; phosphate carrier), member 25
MIR146B	-0.213039	4.83355e-05	0.00793086
TEX264	-0.21291	4.88581e-05	0.00793086	testis expressed 264
GABRR1	-0.212872	4.90154e-05	0.00793086	gamma-aminobutyric acid (GABA) A receptor, rho 1
PLEKHO2	-0.212851	4.91001e-05	0.00793086	pleckstrin homology domain containing, family O member 2
TMEM123	-0.212612	5.00918e-05	0.00799252	transmembrane protein 123
CALCA	-0.212567	5.02799e-05	0.00799252	calcitonin-related polypeptide alpha
STX5	-0.212421	5.08977e-05	0.008027	syntaxin 5
GALNTL4	-0.212323	5.13165e-05	0.00802983
LASP1	-0.212019	5.26329e-05	0.00815649	LIM and SH3 protein 1
PHC2	-0.211949	5.29404e-05	0.00815649	polyhomeotic homolog 2 (Drosophila)
CLEC3B	-0.211801	5.35956e-05	0.0081944	C-type lectin domain family 3, member B
B4GALNT1	-0.211389	5.54648e-05	0.00841595	beta-1,4-N-acetyl-galactosaminyl transferase 1
EPB41L1	-0.211119	5.67206e-05	0.00851379	erythrocyte membrane protein band 4.1-like 1
C9orf128	-0.211023	5.71713e-05	0.00851379
KIAA1467	-0.210932	5.76066e-05	0.00851379	KIAA1467
TRAFD1	-0.210889	5.78099e-05	0.00851379	TRAF-type zinc finger domain containing 1
TBC1D10B	-0.210666	5.8887e-05	0.00860257	TBC1 domain family, member 10B
CTBP2	-0.210588	5.92718e-05	0.00860257	C-terminal binding protein 2
CD248	-0.210277	6.08152e-05	0.00876308	CD248 molecule, endosialin
RPS29	-0.209989	6.22767e-05	0.00882634
RPL23AP32	-0.209907	6.26987e-05	0.00882634
BMP1	-0.209905	6.27095e-05	0.00882634	bone morphogenetic protein 1
DAB2IP	-0.209807	6.322e-05	0.00882634	DAB2 interacting protein
CTDSP2	-0.20952	6.47304e-05	0.00882634	CTD (carboxy-terminal domain, RNA polymerase II, polypeptide A) small phosphatase 2
IPO8	-0.209474	6.4976e-05	0.00882634	importin 8
SPRY4	-0.209373	6.55165e-05	0.00882634	sprouty homolog 4 (Drosophila)
C5orf33	-0.209347	6.56597e-05	0.00882634
DLST	-0.209333	6.57337e-05	0.00882634	dihydrolipoamide S-succinyltransferase (E2 component of 2-oxo-glutarate complex)
HPD	-0.209314	6.58372e-05	0.00882634	4-hydroxyphenylpyruvate dioxygenase
FZD1	-0.209249	6.61921e-05	0.00882634	frizzled family receptor 1
PLEKHN1	-0.209184	6.65424e-05	0.00882634	pleckstrin homology domain containing, family N member 1
RASSF4	-0.208733	6.90562e-05	0.00904499	Ras association (RalGDS/AF-6) domain family member 4
CLSTN3	-0.208723	6.91092e-05	0.00904499	calsyntenin 3
IL18BP	-0.208646	6.95456e-05	0.00904499	interleukin 18 binding protein
ESYT1	-0.208542	7.01412e-05	0.0090636	extended synaptotagmin-like protein 1
NFKBID	-0.208376	7.11024e-05	0.00911075	nuclear factor of kappa light polypeptide gene enhancer in B-cells inhibitor, delta
ZBTB10	-0.208255	7.1813e-05	0.00911075	zinc finger and BTB domain containing 10
HDAC10	-0.208245	7.18707e-05	0.00911075	histone deacetylase 10
NUDT16	-0.207713	7.50651e-05	0.00936449	nudix (nucleoside diphosphate linked moiety X)-type motif 16
PPP1R10	-0.207704	7.51188e-05	0.00936449	protein phosphatase 1, regulatory subunit 10
C8orf86	-0.207644	7.54853e-05	0.00936449	chromosome 8 open reading frame 86
LHFPL2	-0.207601	7.57539e-05	0.00936449	lipoma HMGIC fusion partner-like 2
FGFR4	-0.207527	7.62101e-05	0.00936449	fibroblast growth factor receptor 4
SYNPO	-0.207268	7.78351e-05	0.0094244	synaptopodin
MIR34A	-0.207239	7.80176e-05	0.0094244
NFS1	-0.207225	7.81093e-05	0.0094244	NFS1 cysteine desulfurase
RAD51	-0.207111	7.88342e-05	0.00945491	RAD51 recombinase
YPEL5	-0.206809	8.0797e-05	0.00963264	yippee-like 5 (Drosophila)
ZBED3	0.206688	8.15948e-05	0.00967019
C5orf27	-0.206556	8.24762e-05	0.00967256
FOXD1	0.206446	8.3211e-05	0.00967256	forkhead box D1
TENC1	-0.206394	8.35683e-05	0.00967256	tensin like C1 domain containing phosphatase (tensin 2)
BAZ2A	-0.206285	8.43065e-05	0.00967256	bromodomain adjacent to zinc finger domain, 2A
FLJ32063	-0.206212	8.4806e-05	0.00967256
GADD45B	-0.206199	8.48993e-05	0.00967256	growth arrest and DNA-damage-inducible, beta
FEM1B	-0.206185	8.49953e-05	0.00967256	fem-1 homolog b (C. elegans)
ETF1	-0.205936	8.67257e-05	0.00976086	eukaryotic translation termination factor 1
EPS15	-0.205933	8.67458e-05	0.00976086	epidermal growth factor receptor pathway substrate 15
ARG2	-0.205798	8.76943e-05	0.00981245	arginase 2
RRN3	-0.205699	8.84008e-05	0.00983655	RRN3 RNA polymerase I transcription factor homolog (S. cerevisiae)
TTLL4	-0.205332	9.10584e-05	0.0100347	tubulin tyrosine ligase-like family, member 4
GSS	-0.205315	9.11836e-05	0.0100347	glutathione synthetase
TMEM127	-0.205218	9.19048e-05	0.0100351	transmembrane protein 127
LRRC42	-0.205106	9.27379e-05	0.0100351	leucine rich repeat containing 42
MRPS26	-0.205053	9.31334e-05	0.0100351
PLD2	-0.204982	9.36659e-05	0.0100351	phospholipase D2
PPP2R5B	-0.204869	9.4521e-05	0.0100351	protein phosphatase 2, regulatory subunit B', beta
ARHGEF2	-0.204783	9.51768e-05	0.0100351	Rho/Rac guanine nucleotide exchange factor (GEF) 2
C1orf57	-0.204777	9.52296e-05	0.0100351
C6orf25	-0.204706	9.57695e-05	0.0100351	chromosome 6 open reading frame 25
RNF185	-0.204688	9.59107e-05	0.0100351	ring finger protein 185
MSRB2	-0.204651	9.61974e-05	0.0100351	methionine sulfoxide reductase B2
EHD3	-0.204557	9.69255e-05	0.0100587	EH-domain containing 3
WFIKKN1	-0.204456	9.77172e-05	0.0100885	WAP, follistatin/kazal, immunoglobulin, kunitz and netrin domain containing 1
HDAC7	-0.204337	9.86556e-05	0.0101332	histone deacetylase 7
ESF1	-0.20409	0.000100625	0.0101886	ESF1, nucleolar pre-rRNA processing protein, homolog (S. cerevisiae)
PRICKLE2	-0.204047	0.000100978	0.0101886	prickle homolog 2 (Drosophila)
VMO1	-0.203963	0.00010166	0.0101886	vitelline membrane outer layer 1 homolog (chicken)
USH1G	-0.20394	0.000101847	0.0101886	Usher syndrome 1G (autosomal recessive)
PCDHGC4	-0.203906	0.000102124	0.0101886
ACSS1	-0.203873	0.000102397	0.0101886	acyl-CoA synthetase short-chain family member 1
RNF11	-0.203778	0.000103174	0.0101886	ring finger protein 11
C14orf181	-0.203767	0.000103264	0.0101886
FSD2	-0.203593	0.000104714	0.0102212	fibronectin type III and SPRY domain containing 2
PRR5	-0.203584	0.000104793	0.0102212	proline rich 5 (renal)
SMYD4	-0.20343	0.000106089	0.0102212	SET and MYND domain containing 4
LOC440335	-0.203367	0.000106627	0.0102212
MLL5	-0.203306	0.000107146	0.0102212
ENC1	-0.203259	0.000107551	0.0102212	ectodermal-neural cortex 1 (with BTB domain)
SNORA16A	-0.203208	0.000107988	0.0102212
UGCG	-0.203194	0.000108109	0.0102212	UDP-glucose ceramide glucosyltransferase
AKNA	-0.203185	0.000108188	0.0102212	AT-hook transcription factor
P2RX6	-0.202859	0.000111038	0.0104259	purinergic receptor P2X, ligand-gated ion channel, 6
MIR320B1	-0.202742	0.000112078	0.0104259
BEND4	-0.202709	0.000112377	0.0104259	BEN domain containing 4
2012-09-01	-0.202702	0.000112436	0.0104259
CIB1	-0.202539	0.000113904	0.0105133	calcium and integrin binding 1 (calmyrin)
PADI4	-0.202474	0.000114493	0.0105192	peptidyl arginine deiminase, type IV
MAML3	-0.202363	0.000115514	0.010546	mastermind-like 3 (Drosophila)
MIR130A	-0.202328	0.000115838	0.010546
MIR499	-0.202028	0.000118632	0.0106639
RBP5	-0.202025	0.000118662	0.0106639	retinol binding protein 5, cellular
SPTBN1	-0.202015	0.000118755	0.0106639	spectrin, beta, non-erythrocytic 1
BARX1	-0.201961	0.000119263	0.0106639	BARX homeobox 1
HCG4P6	-0.201769	0.000121095	0.0107796
BAG4	-0.201698	0.000121781	0.0107927	BCL2-associated athanogene 4
MUSTN1	-0.201608	0.000122651	0.0108147
EP300	-0.201546	0.000123251	0.0108147	E1A binding protein p300
PMS2L1	-0.201501	0.000123692	0.0108147
TTC7B	-0.20145	0.000124189	0.0108147	tetratricopeptide repeat domain 7B
PNMAL1	-0.201389	0.000124799	0.0108208	paraneoplastic Ma antigen family-like 1
ABHD12B	-0.201243	0.000126241	0.0108986	abhydrolase domain containing 12B
TP53I13	-0.201093	0.000127751	0.0109815	tumor protein p53 inducible protein 13
TLX1	-0.201039	0.000128298	0.0109815	T-cell leukemia homeobox 1
C3orf62	-0.200983	0.000128869	0.0109834	chromosome 3 open reading frame 62
CCDC17	-0.200864	0.000130079	0.0110396	coiled-coil domain containing 17
ACOT11	-0.20073	0.000131465	0.0110923	acyl-CoA thioesterase 11
SPRED3	-0.200697	0.000131808	0.0110923	sprouty-related, EVH1 domain containing 3
TTC7A	-0.20057	0.000133134	0.0111227	tetratricopeptide repeat domain 7A
NCRNA00028	-0.200556	0.000133279	0.0111227
C7orf70	-0.200444	0.000134465	0.0111351
DLEC1	-0.200308	0.000135918	0.0111351	deleted in lung and esophageal cancer 1
SLC9A3R2	-0.20025	0.000136539	0.0111351	solute carrier family 9, subfamily A (NHE3, cation proton antiporter 3), member 3 regulator 2
SLC7A6OS	-0.200209	0.000136981	0.0111351	solute carrier family 7, member 6 opposite strand
MTA3	-0.20014	0.000137726	0.0111351	metastasis associated 1 family, member 3
FGF17	-0.200085	0.000138315	0.0111351
CD27	-0.200017	0.00013906	0.0111351
TMEM184B	-0.200013	0.00013911	0.0111351	transmembrane protein 184B
HYAL3	-0.199979	0.000139479	0.0111351	hyaluronoglucosaminidase 3
ZFP106	-0.199976	0.000139514	0.0111351
GGA1	-0.199973	0.000139543	0.0111351	golgi-associated, gamma adaptin ear containing, ARF binding protein 1
ZNF697	-0.199666	0.000142948	0.0112555	zinc finger protein 697
BCAR1	-0.199621	0.000143461	0.0112555	breast cancer anti-estrogen resistance 1
HNRNPUL1	-0.199613	0.000143549	0.0112555	heterogeneous nuclear ribonucleoprotein U-like 1
RHOG	-0.199451	0.000145386	0.0112555
LOC678655	-0.199441	0.000145494	0.0112555
PCDHGC5	-0.19944	0.000145503	0.0112555
WDR70	-0.199374	0.00014626	0.0112555	WD repeat domain 70
DIAPH1	-0.19937	0.000146307	0.0112555	diaphanous-related formin 1
SLC2A8	-0.199348	0.000146557	0.0112555	solute carrier family 2 (facilitated glucose transporter), member 8
PURA	-0.199231	0.000147915	0.0112555	purine-rich element binding protein A
GPR81	-0.19922	0.000148039	0.0112555
PRKAG1	-0.199206	0.000148194	0.0112555	protein kinase, AMP-activated, gamma 1 non-catalytic subunit
NASP	-0.199146	0.000148896	0.0112555	nuclear autoantigenic sperm protein (histone-binding)
ZYX	-0.199144	0.00014892	0.0112555	zyxin
AMT	-0.198598	0.000155418	0.0117025	aminomethyltransferase
GNAI3	-0.19854	0.000156121	0.0117114	guanine nucleotide binding protein (G protein), alpha inhibiting activity polypeptide 3
IFITM2	-0.198492	0.000156709	0.0117117	interferon induced transmembrane protein 2
NCK2	-0.198326	0.000158753	0.011731	NCK adaptor protein 2
RMND5B	-0.198298	0.000159103	0.011731	required for meiotic nuclear division 5 homolog B (S. cerevisiae)
REEP4	-0.198256	0.000159626	0.011731	receptor accessory protein 4
BCL3	-0.19825	0.000159699	0.011731	B-cell CLL/lymphoma 3
SH3BP5L	-0.198234	0.000159896	0.011731	SH3-binding domain protein 5-like
NR1H3	-0.198181	0.000160554	0.0117363	nuclear receptor subfamily 1, group H, member 3
SCN4B	-0.198128	0.000161222	0.0117422	sodium channel, voltage-gated, type IV, beta subunit
CROCC	-0.197994	0.00016291	0.0118103	ciliary rootlet coiled-coil, rootletin
PWP2	-0.197947	0.000163509	0.0118103	PWP2 periodic tryptophan protein homolog (yeast)
MFAP2	-0.197914	0.000163925	0.0118103	microfibrillar-associated protein 2
GPR44	-0.197863	0.000164575	0.0118146
GALC	-0.197756	0.000165952	0.0118585	galactosylceramidase
SULT1C4	-0.197724	0.000166371	0.0118585	sulfotransferase family, cytosolic, 1C, member 4
RIPK1	-0.197651	0.000167318	0.0118638	receptor (TNFRSF)-interacting serine-threonine kinase 1
RIOK2	-0.197572	0.000168352	0.0118638	RIO kinase 2
HADH	-0.197568	0.000168406	0.0118638	hydroxyacyl-CoA dehydrogenase
ZNF268	0.197526	0.000168948	0.0118638	zinc finger protein 268
MIR142	-0.197491	0.000169406	0.0118638
RARB	-0.19739	0.000170748	0.0119161	retinoic acid receptor, beta
LTC4S	-0.197216	0.000173072	0.0120363	leukotriene C4 synthase
OGFOD2	-0.197135	0.000174161	0.0120668	2-oxoglutarate and iron-dependent oxygenase domain containing 2
SLC25A32	-0.197094	0.000174715	0.0120668	solute carrier family 25 (mitochondrial folate carrier), member 32
C9orf72	-0.196837	0.000178223	0.0120907	chromosome 9 open reading frame 72
C20orf117	-0.196826	0.000178382	0.0120907
KCTD10	-0.196811	0.000178582	0.0120907	potassium channel tetramerization domain containing 10
PPCDC	-0.196771	0.000179141	0.0120907
CDS2	-0.196763	0.000179252	0.0120907	CDP-diacylglycerol synthase (phosphatidate cytidylyltransferase) 2
GP5	-0.196729	0.000179722	0.0120907	glycoprotein V (platelet)
PHF1	-0.196728	0.000179728	0.0120907	PHD finger protein 1
ENSA	-0.196717	0.00017989	0.0120907	endosulfine alpha
ARL3	-0.196653	0.000180783	0.0121045	ADP-ribosylation factor-like 3
ACTN1	-0.19659	0.000181656	0.0121045	actinin, alpha 1
COL16A1	-0.196572	0.000181909	0.0121045	collagen, type XVI, alpha 1
HPN	-0.196517	0.000182695	0.0121142	hepsin
C1orf173	-0.196435	0.00018385	0.0121142	chromosome 1 open reading frame 173
PLA2G15	-0.196434	0.000183869	0.0121142	phospholipase A2, group XV
RAB43	-0.196367	0.000184819	0.0121368	RAB43, member RAS oncogene family
SLC6A6	-0.196285	0.000186	0.0121745	solute carrier family 6 (neurotransmitter transporter), member 6
CCDC37	-0.196241	0.000186632	0.0121761	coiled-coil domain containing 37
MAP3K3	-0.196114	0.000188472	0.0122562	mitogen-activated protein kinase kinase kinase 3
NOSTRIN	-0.196037	0.000189591	0.0122891	nitric oxide synthase trafficking
PLXNB2	-0.195884	0.000191836	0.0123945	plexin B2
ERN2	-0.195837	0.000192539	0.0123999	endoplasmic reticulum to nucleus signaling 2
IDH2	-0.195773	0.000193482	0.0124207	isocitrate dehydrogenase 2 (NADP+), mitochondrial
PCDHGC3	-0.195658	0.000195212	0.0124311
H3F3B	-0.195596	0.000196137	0.0124311	H3 histone, family 3B (H3.3B)
ADCY4	-0.195589	0.000196248	0.0124311	adenylate cyclase 4
TNS1	-0.195544	0.000196932	0.0124311	tensin 1
MIR199B	-0.195514	0.000197373	0.0124311
PRR5-ARHGAP8	-0.195491	0.000197726	0.0124311
SFXN4	-0.195381	0.000199405	0.0124311	sideroflexin 4
SH3D19	-0.195364	0.000199666	0.0124311	SH3 domain containing 19
EPAS1	-0.195359	0.000199748	0.0124311	endothelial PAS domain protein 1
ATP9A	-0.195352	0.000199851	0.0124311	ATPase, class II, type 9A
AHDC1	-0.195309	0.00020052	0.0124341	AT hook, DNA binding motif, containing 1
BTN2A1	-0.195161	0.000202809	0.0125372	butyrophilin, subfamily 2, member A1
DHRS3	-0.195107	0.000203654	0.0125507	dehydrogenase/reductase (SDR family) member 3
C16orf57	-0.194865	0.000207467	0.0127465
C11orf16	-0.194786	0.000208722	0.0127539	chromosome 11 open reading frame 16
MFSD7	-0.194745	0.000209386	0.0127539	major facilitator superfamily domain containing 7
CDRT1	-0.194738	0.000209498	0.0127539	CMT1A duplicated region transcript 1
ADD1	-0.194689	0.000210282	0.0127628	adducin 1 (alpha)
CSRNP1	-0.194609	0.000211575	0.0127646	cysteine-serine-rich nuclear protein 1
NNAT	-0.194608	0.000211585	0.0127646
TTC36	-0.194471	0.000213821	0.0128117	tetratricopeptide repeat domain 36
SKAP2	-0.194444	0.000214266	0.0128117	src kinase associated phosphoprotein 2
RCAN1	-0.194443	0.000214285	0.0128117	regulator of calcineurin 1
PRKCE	-0.194319	0.000216323	0.012895	protein kinase C, epsilon
CELSR2	-0.19419	0.000218474	0.0129846	cadherin, EGF LAG seven-pass G-type receptor 2
NR1I2	-0.194149	0.000219158	0.0129867	nuclear receptor subfamily 1, group I, member 2
FAM166B	-0.194049	0.000220824	0.0130337	family with sequence similarity 166, member B
AVPI1	-0.193995	0.000221747	0.0130337	arginine vasopressin-induced 1
MIRLET7A3	-0.193964	0.000222275	0.0130337
MRPL21	-0.193947	0.000222554	0.0130337	mitochondrial ribosomal protein L21
FAM184B	-0.193903	0.000223304	0.0130395
CSRP1	-0.19382	0.000224723	0.0130842	cysteine and glycine-rich protein 1
GABARAP	-0.193685	0.000227045	0.0131811	GABA(A) receptor-associated protein
LEAP2	-0.193477	0.000230674	0.0133241
LSM2	-0.19346	0.000230969	0.0133241
LMCD1	-0.193361	0.000232722	0.0133241	LIM and cysteine-rich domains 1
SPIRE2	-0.193354	0.000232841	0.0133241	spire-type actin nucleation factor 2
DCAF8	-0.193309	0.00023365	0.0133241	DDB1 and CUL4 associated factor 8
ATXN7L2	-0.193265	0.000234426	0.0133241	ataxin 7-like 2
MRGPRF	-0.193262	0.000234482	0.0133241	MAS-related GPR, member F
EPHA2	-0.193221	0.000235206	0.0133241	EPH receptor A2
RASA1	-0.1932	0.000235582	0.0133241	RAS p21 protein activator (GTPase activating protein) 1
LGALS12	-0.193168	0.000236159	0.0133241	lectin, galactoside-binding, soluble, 12
MADD	-0.193006	0.000239092	0.0134516	MAP-kinase activating death domain
TSPYL4	-0.192766	0.000243476	0.0136455
MAP1LC3B2	0.192743	0.000243901	0.0136455	microtubule-associated protein 1 light chain 3 beta 2
HOXA3	-0.192668	0.000245308	0.0136585	homeobox A3
QARS	-0.192657	0.000245498	0.0136585	glutaminyl-tRNA synthetase
ZBTB7B	-0.192537	0.000247752	0.0137304	zinc finger and BTB domain containing 7B
RAB35	-0.192444	0.000249499	0.0137304
SERPINE1	-0.192431	0.000249744	0.0137304	serpin peptidase inhibitor, clade E (nexin, plasminogen activator inhibitor type 1), member 1
CALR	-0.192397	0.00025039	0.0137304	calreticulin
GNAI2	-0.192376	0.000250792	0.0137304	guanine nucleotide binding protein (G protein), alpha inhibiting activity polypeptide 2
THUMPD2	-0.192341	0.000251458	0.0137304	THUMP domain containing 2
SFT2D2	-0.192334	0.000251587	0.0137304	SFT2 domain containing 2
TBX4	-0.192221	0.000253756	0.0138111	T-box 4
SPATA20	-0.192167	0.000254782	0.0138293	spermatogenesis associated 20
ARHGEF1	-0.192075	0.000256572	0.0138309	Rho guanine nucleotide exchange factor (GEF) 1
C2orf81	-0.192067	0.000256722	0.0138309
CRTC2	-0.192059	0.000256882	0.0138309	CREB regulated transcription coactivator 2
SSH1	-0.191983	0.000258366	0.0138385	slingshot protein phosphatase 1
CDKN2D	-0.191932	0.000259364	0.0138385
PRAC	-0.191918	0.000259636	0.0138385
MIR25	-0.19191	0.000259787	0.0138385
CLDN5	-0.191802	0.00026191	0.0138427	claudin 5
DDX19B	-0.1918	0.00026196	0.0138427	DEAD (Asp-Glu-Ala-Asp) box polypeptide 19B
TP53I3	-0.191789	0.000262163	0.0138427	tumor protein p53 inducible protein 3
C5orf32	-0.191766	0.00026263	0.0138427
TPCN1	-0.191729	0.000263361	0.0138448	two pore segment channel 1
RNF216L	0.191652	0.000264905	0.0138759
RBM43	-0.191625	0.000265446	0.0138759	RNA binding motif protein 43
FBXO6	-0.191575	0.000266445	0.0138759	F-box protein 6
ZC3H7A	-0.191557	0.000266798	0.0138759	zinc finger CCCH-type containing 7A
NCDN	-0.19152	0.000267544	0.0138759	neurochondrin
UCP2	-0.191465	0.000268662	0.0138759	uncoupling protein 2 (mitochondrial, proton carrier)
PFKFB4	-0.191455	0.000268863	0.0138759	6-phosphofructo-2-kinase/fructose-2,6-biphosphatase 4
TCTA	-0.191424	0.000269496	0.0138759	T-cell leukemia translocation altered
ZNF491	-0.191341	0.000271173	0.01388	zinc finger protein 491
MIR24-2	-0.191324	0.000271534	0.01388
SNORA80B	0.191308	0.000271849	0.01388
TULP1	-0.191259	0.000272869	0.01388	tubby like protein 1
CSDC2	-0.191228	0.000273506	0.01388
CXXC5	-0.191212	0.000273829	0.01388	CXXC finger protein 5
SSBP3	-0.191141	0.000275302	0.01388	single stranded DNA binding protein 3
FLOT2	-0.191125	0.000275633	0.01388	flotillin 2
SRGAP3	-0.191116	0.000275812	0.01388	SLIT-ROBO Rho GTPase activating protein 3
EMILIN1	-0.19104	0.000277401	0.013891	elastin microfibril interfacer 1
TRIM8	-0.191016	0.000277896	0.013891	tripartite motif containing 8
ELMO2	-0.191002	0.00027818	0.013891	engulfment and cell motility 2
ADAM19	-0.190973	0.000278804	0.013891	ADAM metallopeptidase domain 19
MEF2D	-0.19086	0.000281177	0.0139744	myocyte enhancer factor 2D
ABCC4	-0.190801	0.000282428	0.0140019	ATP-binding cassette, sub-family C (CFTR/MRP), member 4
RALGPS1	-0.190719	0.00028417	0.0140499	Ral GEF with PH domain and SH3 binding motif 1
TARS	-0.190638	0.000285899	0.0140499	threonyl-tRNA synthetase
ZNRF3	-0.190631	0.000286051	0.0140499	zinc and ring finger 3
MBNL2	-0.190624	0.000286203	0.0140499	muscleblind-like splicing regulator 2
THSD1	-0.190498	0.00028892	0.0141378	thrombospondin, type I, domain containing 1
C9orf45	-0.190476	0.000289405	0.0141378
EDEM3	-0.190363	0.000291859	0.014223	ER degradation enhancer, mannosidase alpha-like 3
C1orf177	-0.19028	0.000293683	0.0142559	chromosome 1 open reading frame 177
STAT5B	-0.190258	0.000294167	0.0142559	signal transducer and activator of transcription 5B
CFL2	-0.190235	0.000294672	0.0142559	cofilin 2 (muscle)
PPP1R11	-0.190203	0.000295383	0.0142559
C6orf147	-0.189928	0.000301532	0.0145178
SLC26A6	-0.189765	0.000305213	0.0146557	solute carrier family 26 (anion exchanger), member 6
CLU	-0.189737	0.000305861	0.0146557	clusterin
TAS1R1	-0.189634	0.000308231	0.014734	taste receptor, type 1, member 1
DECR1	-0.189593	0.000309171	0.0147438	2,4-dienoyl CoA reductase 1, mitochondrial
MAP3K5	-0.18951	0.000311081	0.0147556	mitogen-activated protein kinase kinase kinase 5
NECAB2	-0.189504	0.00031123	0.0147556	N-terminal EF-hand calcium binding protein 2
CTBP1	-0.189481	0.000311759	0.0147556	C-terminal binding protein 1
DMP1	-0.189442	0.000312682	0.0147556	dentin matrix acidic phosphoprotein 1
TBC1D22B	-0.189343	0.000314982	0.0147556	TBC1 domain family, member 22B
GTF2IRD1	-0.189324	0.000315427	0.0147556	GTF2I repeat domain containing 1
ZNF680	-0.189303	0.000315926	0.0147556	zinc finger protein 680
GPR177	-0.189289	0.000316253	0.0147556
MIRLET7D	-0.189262	0.000316898	0.0147556
TMEM8B	-0.189246	0.000317278	0.0147556	transmembrane protein 8B
BLCAP	-0.189236	0.000317522	0.0147556	bladder cancer associated protein
FBN1	-0.189113	0.000320441	0.014825	fibrillin 1
LCTL	-0.18911	0.000320497	0.014825	lactase-like
ALDH3B1	-0.188884	0.000325944	0.0150343	aldehyde dehydrogenase 3 family, member B1
ARSI	-0.188824	0.000327393	0.0150343	arylsulfatase family, member I
NAPA	-0.188804	0.00032788	0.0150343	N-ethylmaleimide-sensitive factor attachment protein, alpha
KIF15	0.188775	0.000328604	0.0150343	kinesin family member 15
AKAP13	-0.188768	0.000328774	0.0150343	A kinase (PRKA) anchor protein 13
PPP2R2C	-0.18868	0.000330916	0.0150594	protein phosphatase 2, regulatory subunit B, gamma
TLN1	-0.188643	0.000331841	0.0150594	talin 1
LAMB1	-0.18863	0.000332166	0.0150594	laminin, beta 1
PDCD11	-0.188593	0.000333074	0.0150594	programmed cell death 11
HCK	-0.188575	0.000333521	0.0150594	hemopoietic cell kinase
MLC1	-0.188539	0.000334401	0.0150594	megalencephalic leukoencephalopathy with subcortical cysts 1
PPP1R15A	-0.188532	0.000334586	0.0150594	protein phosphatase 1, regulatory subunit 15A
FKRP	-0.18849	0.00033562	0.0150721	fukutin related protein
FAS	-0.188435	0.000337002	0.0151002	Fas cell surface death receptor
NICN1	-0.188381	0.000338352	0.0151269	nicolin 1
SNORA60	-0.188319	0.000339907	0.0151535
FAM89B	-0.188276	0.000341008	0.0151535	family with sequence similarity 89, member B
TBC1D2B	-0.188268	0.000341217	0.0151535	TBC1 domain family, member 2B
THRA	-0.188233	0.000342101	0.0151592	thyroid hormone receptor, alpha
2008-03-01	-0.188192	0.000343141	0.0151717
NKX2-3	-0.188135	0.000344581	0.0151963	NK2 homeobox 3
PTK7	-0.188108	0.00034529	0.0151963	protein tyrosine kinase 7
IGF1	-0.188066	0.000346349	0.0151963	insulin-like growth factor 1 (somatomedin C)
UBE2N	-0.18799	0.000348304	0.0151963	ubiquitin-conjugating enzyme E2N
HDLBP	-0.18796	0.000349081	0.0151963	high density lipoprotein binding protein
FBXW10	-0.187943	0.000349524	0.0151963	F-box and WD repeat domain containing 10
ZNF497	-0.187937	0.000349683	0.0151963	zinc finger protein 497
BTBD1	-0.187934	0.000349768	0.0151963	BTB (POZ) domain containing 1
CAPN10	-0.18789	0.000350887	0.0152119	calpain 10
INF2	-0.18785	0.000351944	0.0152248	inverted formin, FH2 and WH2 domain containing
SLC2A6	-0.187809	0.000353009	0.0152336	solute carrier family 2 (facilitated glucose transporter), member 6
C1S	-0.187784	0.000353669	0.0152336	complement component 1, s subcomponent
DGKG	-0.187689	0.000356168	0.0152364	diacylglycerol kinase, gamma 90kDa
FYCO1	-0.187666	0.000356768	0.0152364	FYVE and coiled-coil domain containing 1
FRMD8	-0.187654	0.000357089	0.0152364	FERM domain containing 8
BCAR3	-0.187615	0.000358119	0.0152364	breast cancer anti-estrogen resistance 3
IFRD2	-0.1876	0.000358505	0.0152364	interferon-related developmental regulator 2
HTT	-0.187579	0.000359059	0.0152364	huntingtin
ASXL2	-0.18756	0.000359573	0.0152364	additional sex combs like 2 (Drosophila)
CTSO	-0.187551	0.000359819	0.0152364	cathepsin O
FLJ43663	-0.187283	0.000366989	0.0154707
ILVBL	-0.187278	0.000367141	0.0154707	ilvB (bacterial acetolactate synthase)-like
MIR27A	-0.187258	0.00036767	0.0154707
TGFB3	-0.187214	0.000368864	0.0154884	transforming growth factor, beta 3
CPT1A	-0.187081	0.00037251	0.0155947	carnitine palmitoyltransferase 1A (liver)
BTG4	-0.187065	0.000372952	0.0155947	B-cell translocation gene 4
TXN2	-0.187014	0.000374343	0.0155977	thioredoxin 2
CCDC69	-0.186968	0.000375628	0.0155977	coiled-coil domain containing 69
USP4	-0.18695	0.000376121	0.0155977	ubiquitin specific peptidase 4 (proto-oncogene)
C18orf10	-0.186949	0.000376139	0.0155977
ZP1	-0.186886	0.000377901	0.0156204	zona pellucida glycoprotein 1 (sperm receptor)
CCL26	-0.186863	0.000378549	0.0156204	chemokine (C-C motif) ligand 26
LOC100130872	-0.186846	0.000379027	0.0156204
RP5-1022P6.2	-0.186787	0.000380672	0.015656
BCAM	-0.186743	0.000381913	0.0156749	basal cell adhesion molecule (Lutheran blood group)
VPS11	-0.186694	0.000383285	0.015699	vacuolar protein sorting 11 homolog (S. cerevisiae)
MIR938	-0.186652	0.000384454	0.0157147
SP2	-0.186592	0.000386166	0.0157526	Sp2 transcription factor
C2orf24	-0.186527	0.000388026	0.0157663
APOL6	-0.186513	0.000388404	0.0157663	apolipoprotein L, 6
DGCR14	-0.186497	0.000388863	0.0157663	DiGeorge syndrome critical region gene 14
C1orf161	-0.18646	0.000389941	0.0157724
EVPLL	-0.186437	0.00039059	0.0157724	envoplakin-like
ANAPC7	-0.186387	0.000392022	0.0157765	anaphase promoting complex subunit 7
ZNF395	-0.186359	0.000392836	0.0157765	zinc finger protein 395
SEPN1	-0.186346	0.00039321	0.0157765	selenoprotein N, 1
C4orf23	-0.1863	0.000394557	0.0157765
LMBRD1	-0.186297	0.000394629	0.0157765	LMBR1 domain containing 1
GRAMD1A	-0.186251	0.000395953	0.0157909	GRAM domain containing 1A
CALM1	-0.18623	0.000396565	0.0157909	calmodulin 1 (phosphorylase kinase, delta)
TIMM22	-0.186154	0.000398794	0.0158481	translocase of inner mitochondrial membrane 22 homolog (yeast)
CHMP4B	-0.186112	0.000400025	0.0158655	charged multivesicular body protein 4B
COG3	-0.186068	0.000401319	0.0158854	component of oligomeric golgi complex 3
NYNRIN	-0.186021	0.0004027	0.0159086	NYN domain and retroviral integrase containing
APOLD1	-0.185925	0.000405544	0.0159894	apolipoprotein L domain containing 1
ITM2C	-0.185797	0.00040937	0.0161062
CAV3	-0.185757	0.000410559	0.0161062	caveolin 3
PPP1R9B	-0.185746	0.000410916	0.0161062	protein phosphatase 1, regulatory subunit 9B
MRPS7	-0.1857	0.0004123	0.0161288	mitochondrial ribosomal protein S7
BCL2L12	-0.185666	0.000413324	0.0161374	BCL2-like 12 (proline rich)
ARHGEF11	-0.185623	0.000414619	0.0161451	Rho guanine nucleotide exchange factor (GEF) 11
LRRC33	-0.185606	0.000415134	0.0161451
CAMK2G	-0.185551	0.000416823	0.0161583	calcium/calmodulin-dependent protein kinase II gamma
AP4M1	-0.18553	0.000417444	0.0161583	adaptor-related protein complex 4, mu 1 subunit
MAP1A	-0.18551	0.000418061	0.0161583	microtubule-associated protein 1A
C1orf198	-0.185489	0.000418701	0.0161583	chromosome 1 open reading frame 198
C7orf29	-0.185412	0.000421053	0.0162148
LUC7L2	-0.185342	0.000423211	0.0162148	LUC7-like 2 (S. cerevisiae)
FOXN2	-0.185321	0.000423883	0.0162148	forkhead box N2
CTDSP1	-0.185308	0.00042428	0.0162148	CTD (carboxy-terminal domain, RNA polymerase II, polypeptide A) small phosphatase 1
GAL3ST3	-0.18527	0.000425466	0.0162148	galactose-3-O-sulfotransferase 3
FPGS	-0.185251	0.000426047	0.0162148	folylpolyglutamate synthase
ARPC5	-0.185245	0.000426222	0.0162148	actin related protein 2/3 complex, subunit 5, 16kDa
MRPL44	-0.185232	0.000426642	0.0162148	mitochondrial ribosomal protein L44
KLF7	-0.185204	0.000427522	0.0162175	Kruppel-like factor 7 (ubiquitous)
ARSB	-0.185177	0.000428368	0.0162189	arylsulfatase B
NCRNA00092	-0.185118	0.000430217	0.0162581
CCL21	-0.18508	0.000431413	0.0162601	chemokine (C-C motif) ligand 21
TRIM44	-0.185057	0.000432138	0.0162601	tripartite motif containing 44
MLL	-0.185039	0.000432704	0.0162601
CLIC3	-0.185	0.000433919	0.0162752	chloride intracellular channel 3
HSPG2	-0.184938	0.000435897	0.0162987	heparan sulfate proteoglycan 2
AGT	-0.184915	0.000436609	0.0162987	angiotensinogen (serpin peptidase inhibitor, clade A, member 8)
NCRNA00219	-0.184904	0.000436987	0.0162987
CREB3L4	-0.184858	0.000438437	0.0162996	cAMP responsive element binding protein 3-like 4
MAP3K1	-0.184834	0.000439213	0.0162996	mitogen-activated protein kinase kinase kinase 1, E3 ubiquitin protein ligase
RBP1	-0.184824	0.000439532	0.0162996	retinol binding protein 1, cellular
C2orf50	-0.184801	0.000440265	0.0162996	chromosome 2 open reading frame 50
DHPS	-0.184749	0.000441929	0.016331	deoxyhypusine synthase
PMM1	-0.184723	0.000442792	0.0163328	phosphomannomutase 1
MAGOH	0.184626	0.000445916	0.0164178	mago-nashi homolog, proliferation-associated (Drosophila)
GATAD2B	-0.184509	0.00044974	0.0165281	GATA zinc finger domain containing 2B
PCDHGA12	-0.184468	0.000451081	0.0165471
TXNRD3IT1	-0.184424	0.000452512	0.016565
HOXB13	-0.184403	0.000453223	0.016565	homeobox B13
ZDBF2	0.184356	0.000454756	0.0165907	zinc finger, DBF-type containing 2
SSRP1	-0.184318	0.000456014	0.0166064	structure specific recognition protein 1
INHBE	-0.184231	0.000458914	0.0166509	inhibin, beta E
MRVI1	-0.18421	0.000459626	0.0166509	murine retrovirus integration site 1 homolog
POLR1A	-0.184206	0.000459731	0.0166509	polymerase (RNA) I polypeptide A, 194kDa
GRASP	-0.184153	0.000461529	0.0166822	GRP1 (general receptor for phosphoinositides 1)-associated scaffold protein
SLC22A23	-0.184131	0.000462261	0.0166822	solute carrier family 22, member 23
TTC39C	-0.184039	0.000465352	0.016757	tetratricopeptide repeat domain 39C
HPX	-0.184009	0.000466365	0.016757	hemopexin
ALPK2	-0.183971	0.000467668	0.016757	alpha-kinase 2
MIR29C	-0.18397	0.000467681	0.016757
LZTS2	-0.183858	0.000471521	0.0168645	leucine zipper, putative tumor suppressor 2
DNM2	-0.183778	0.000474241	0.0169315	dynamin 2
ARHGAP30	-0.183694	0.00047715	0.0170051	Rho GTPase activating protein 30
HCG9	-0.183648	0.000478726	0.0170309
MIR183	-0.183572	0.000481372	0.0170695
ZDHHC24	-0.183552	0.000482087	0.0170695
RXRG	-0.183544	0.000482367	0.0170695	retinoid X receptor, gamma
ATP6V1B2	-0.183505	0.000483733	0.0170876	ATPase, H+ transporting, lysosomal 56/58kDa, V1 subunit B2
SMG1	-0.183463	0.000485192	0.017109	SMG1 phosphatidylinositol 3-kinase-related kinase
TMEM180	-0.18341	0.000487069	0.017145	transmembrane protein 180
SFTPC	-0.183243	0.000492963	0.0173007	surfactant protein C
AMDHD1	-0.183236	0.000493219	0.0173007	amidohydrolase domain containing 1
CEP68	-0.183143	0.000496557	0.0173873	centrosomal protein 68kDa
C17orf93	-0.183112	0.000497667	0.0173958
NAALADL1	-0.183066	0.00049931	0.0174228	N-acetylated alpha-linked acidic dipeptidase-like 1
MIR1282	-0.183023	0.000500864	0.0174466
MIR34C	-0.182862	0.000506717	0.0176198
BAT5	-0.182805	0.00050881	0.017662
C16orf93	-0.182745	0.000511036	0.0176745	chromosome 16 open reading frame 93
STK35	-0.182715	0.000512112	0.0176745	serine/threonine kinase 35
MIR647	-0.182643	0.000514789	0.0176745
UBA5	-0.182634	0.000515142	0.0176745	ubiquitin-like modifier activating enzyme 5
SARNP	-0.182632	0.000515218	0.0176745	SAP domain containing ribonucleoprotein
MYH7B	-0.182621	0.000515618	0.0176745	myosin, heavy chain 7B, cardiac muscle, beta
CYP11A1	-0.182609	0.000516056	0.0176745	cytochrome P450, family 11, subfamily A, polypeptide 1
IQCD	-0.182604	0.000516231	0.0176745	IQ motif containing D
MIR143	-0.182544	0.000518488	0.0177009
SLC2A14	-0.182525	0.000519187	0.0177009	solute carrier family 2 (facilitated glucose transporter), member 14
ANO6	-0.182491	0.000520461	0.0177009	anoctamin 6
TMEM217	-0.182489	0.000520538	0.0177009	transmembrane protein 217
CAMK2D	-0.182458	0.000521709	0.0177107	calcium/calmodulin-dependent protein kinase II delta
MIR23A	-0.182283	0.000528326	0.0178326
TCEA2	-0.182281	0.00052839	0.0178326	transcription elongation factor A (SII), 2
ZNF76	-0.182249	0.000529608	0.0178326	zinc finger protein 76
BTN3A3	-0.182223	0.000530596	0.0178326	butyrophilin, subfamily 3, member A3
AGER	-0.182222	0.000530651	0.0178326	advanced glycosylation end product-specific receptor
MTMR9L	-0.182187	0.00053197	0.0178326
C1QTNF4	-0.182135	0.000533949	0.0178326	C1q and tumor necrosis factor related protein 4
AFAP1	-0.182119	0.000534576	0.0178326	actin filament associated protein 1
IKBKB	-0.182112	0.000534837	0.0178326	inhibitor of kappa light polypeptide gene enhancer in B-cells, kinase beta
AMOTL2	-0.182096	0.000535456	0.0178326	angiomotin like 2
ACTB	-0.182087	0.000535819	0.0178326	actin, beta
AMPD2	-0.182082	0.000535985	0.0178326	adenosine monophosphate deaminase 2
CSE1L	-0.181941	0.000541467	0.0179683	CSE1 chromosome segregation 1-like (yeast)
KCNC4	-0.181931	0.000541857	0.0179683	potassium voltage-gated channel, Shaw-related subfamily, member 4
C6orf70	-0.181894	0.000543285	0.0179859
TNFRSF4	-0.181762	0.000548441	0.0181266	tumor necrosis factor receptor superfamily, member 4
TCF7L1	-0.181604	0.000554709	0.0183036	transcription factor 7-like 1 (T-cell specific, HMG-box)
HDAC1	-0.181566	0.000556235	0.0183237	histone deacetylase 1
HABP4	-0.181467	0.000560167	0.0184162	hyaluronan binding protein 4
PRR15	-0.181449	0.000560882	0.0184162
PDGFA	-0.181423	0.000561938	0.0184207	platelet-derived growth factor alpha polypeptide
BSCL2	-0.181373	0.000563968	0.0184419	Berardinelli-Seip congenital lipodystrophy 2 (seipin)
GINS3	-0.181361	0.000564426	0.0184419	GINS complex subunit 3 (Psf3 homolog)
DENND2D	-0.181309	0.00056655	0.0184811	DENN/MADD domain containing 2D
MTA1	-0.181273	0.000568025	0.0184992	metastasis associated 1
ID3	-0.181221	0.000570141	0.0185379	inhibitor of DNA binding 3, dominant negative helix-loop-helix protein
LRRC2	-0.181177	0.000571944	0.0185549	leucine rich repeat containing 2
ACPL2	-0.181163	0.000572516	0.0185549	acid phosphatase-like 2
GBE1	-0.181131	0.000573792	0.0185662	glucan (1,4-alpha-), branching enzyme 1
LOC100287216	-0.181083	0.000575797	0.018601
MIR365-1	-0.181048	0.000577241	0.0186176
LOC100189589	-0.181003	0.000579089	0.0186261
AKT1	-0.180953	0.000581137	0.0186261	v-akt murine thymoma viral oncogene homolog 1
PNPO	-0.180948	0.000581381	0.0186261	pyridoxamine 5'-phosphate oxidase
FLJ35024	-0.180879	0.000584256	0.0186261
TNFRSF10D	-0.180803	0.000587411	0.0186261	tumor necrosis factor receptor superfamily, member 10d, decoy with truncated death domain
C19orf26	-0.180787	0.000588086	0.0186261	chromosome 19 open reading frame 26
SCARF1	-0.180752	0.000589553	0.0186261	scavenger receptor class F, member 1
PDXK	-0.180741	0.000590032	0.0186261	pyridoxal (pyridoxine, vitamin B6) kinase
TMEM150B	-0.180729	0.000590517	0.0186261	transmembrane protein 150B
MRPS17	-0.180727	0.000590615	0.0186261	mitochondrial ribosomal protein S17
CSGALNACT1	-0.180717	0.00059104	0.0186261	chondroitin sulfate N-acetylgalactosaminyltransferase 1
DNAJB12	-0.180716	0.000591089	0.0186261	DnaJ (Hsp40) homolog, subfamily B, member 12
IKZF4	-0.180714	0.000591151	0.0186261	IKAROS family zinc finger 4 (Eos)
HIST1H2AC	-0.180705	0.00059154	0.0186261	histone cluster 1, H2ac
POLA2	-0.180694	0.000591995	0.0186261	polymerase (DNA directed), alpha 2, accessory subunit
C2orf73	-0.180685	0.000592382	0.0186261
RET	-0.180651	0.000593826	0.0186422	ret proto-oncogene
MLKL	-0.180595	0.000596178	0.0186719	mixed lineage kinase domain-like
RAP1GAP2	-0.180585	0.000596634	0.0186719	RAP1 GTPase activating protein 2
HIST1H2BC	-0.180508	0.000599886	0.0186801	histone cluster 1, H2bc
MIR26A2	-0.180487	0.00060082	0.0186801
PTGER4	-0.18045	0.000602389	0.0186801	prostaglandin E receptor 4 (subtype EP4)
TLX1NB	-0.18045	0.000602406	0.0186801	TLX1 neighbor
GPI	-0.180416	0.00060385	0.0186801	glucose-6-phosphate isomerase
FBLIM1	-0.180407	0.000604216	0.0186801	filamin binding LIM protein 1
VPS13D	-0.180405	0.00060434	0.0186801	vacuolar protein sorting 13 homolog D (S. cerevisiae)
CCDC25	-0.180395	0.000604762	0.0186801
LOC100132111	-0.180367	0.000605963	0.0186801
ZNF791	-0.180361	0.000606223	0.0186801	zinc finger protein 791
XRCC3	-0.180268	0.000610254	0.0187754	X-ray repair complementing defective repair in Chinese hamster cells 3
C6orf27	-0.180218	0.000612428	0.0188134
AZI1	-0.180147	0.000615536	0.0188799	5-azacytidine induced 1
LCAT	-0.180033	0.000620542	0.0189785	lecithin-cholesterol acyltransferase
C9orf98	-0.18003	0.000620644	0.0189785
GDF3	-0.179985	0.000622639	0.0190104	growth differentiation factor 3
HIST2H2BF	-0.17995	0.000624209	0.0190293	histone cluster 2, H2bf
APOA1	-0.179915	0.000625771	0.019048	apolipoprotein A-I
PPP6C	-0.179782	0.000631686	0.0191989	protein phosphatase 6, catalytic subunit
MIR26B	-0.179669	0.000636808	0.019316
SNORD1A	-0.179651	0.000637594	0.019316
C8orf12	-0.179633	0.000638435	0.019316
BCL2L1	-0.179584	0.000640624	0.0193409	BCL2-like 1
MIR34B	-0.179572	0.000641188	0.0193409
HSP90B1	-0.179497	0.000644586	0.01937	heat shock protein 90kDa beta (Grp94), member 1
MIR145	-0.179497	0.000644616	0.01937
LOC642852	-0.179487	0.000645073	0.01937
GPR25	-0.179466	0.000646022	0.01937	G protein-coupled receptor 25
COL14A1	-0.179441	0.000647178	0.0193757	collagen, type XIV, alpha 1
ST3GAL1	-0.179401	0.00064898	0.0193846	ST3 beta-galactoside alpha-2,3-sialyltransferase 1
IFI30	-0.179392	0.000649413	0.0193846	interferon, gamma-inducible protein 30
DLL1	-0.17928	0.000654577	0.0195097	delta-like 1 (Drosophila)
CRTC1	-0.179229	0.000656963	0.0195517	CREB regulated transcription coactivator 1
CD82	-0.179167	0.000659858	0.0196087	CD82 molecule
SLC39A1	-0.179141	0.000661056	0.0196152	solute carrier family 39 (zinc transporter), member 1
SLC25A18	-0.179022	0.000666644	0.0197352	solute carrier family 25 (glutamate carrier), member 18
BHLHA9	-0.179013	0.00066707	0.0197352
SH3PXD2B	-0.178949	0.000670103	0.0197809	SH3 and PX domains 2B
FOXJ2	-0.178939	0.000670588	0.0197809	forkhead box J2
OSTalpha	-0.178913	0.000671791	0.0197872
POU6F1	-0.178865	0.000674092	0.0197888	POU class 6 homeobox 1
MIR600	-0.178864	0.000674117	0.0197888
PAPD5	-0.178838	0.000675375	0.0197888	PAP associated domain containing 5
PRDX3	-0.178806	0.000676925	0.0197888	peroxiredoxin 3
FTSJD2	-0.178797	0.00067735	0.0197888
CCDC58	-0.178785	0.000677919	0.0197888	coiled-coil domain containing 58
GSTK1	-0.178765	0.000678848	0.0197888	glutathione S-transferase kappa 1
TRIM54	-0.178747	0.000679751	0.0197888	tripartite motif containing 54
ZNF321	-0.178687	0.000682594	0.0198296
PPL	-0.178676	0.000683129	0.0198296	periplakin
HOXB2	-0.178544	0.000689551	0.0199852	homeobox B2
DAZAP2	-0.178525	0.000690486	0.0199852	DAZ associated protein 2
CPEB4	-0.178487	0.000692336	0.0200098	cytoplasmic polyadenylation element binding protein 4
TIGD3	-0.178429	0.000695163	0.020035	tigger transposable element derived 3
EIF2B5	-0.178371	0.000697994	0.020035	eukaryotic translation initiation factor 2B, subunit 5 epsilon, 82kDa
PAXIP1	-0.17836	0.000698541	0.020035	PAX interacting (with transcription-activation domain) protein 1
CFLAR	-0.17835	0.000699031	0.020035	CASP8 and FADD-like apoptosis regulator
PHF15	-0.178349	0.000699083	0.020035
MRPS23	-0.178347	0.000699208	0.020035	mitochondrial ribosomal protein S23
TNK1	-0.178276	0.000702686	0.0200948	tyrosine kinase, non-receptor, 1
FERMT3	-0.178256	0.000703657	0.0200948	fermitin family member 3
MAP3K6	-0.178243	0.000704306	0.0200948	mitogen-activated protein kinase kinase kinase 6
TFAP2D	-0.17819	0.000706957	0.0201176	transcription factor AP-2 delta (activating enhancer binding protein 2 delta)
RALY	-0.178187	0.000707113	0.0201176	RALY heterogeneous nuclear ribonucleoprotein
SLC4A3	-0.178161	0.000708396	0.0201233	solute carrier family 4 (anion exchanger), member 3
CCDC23	-0.178143	0.000709323	0.0201233	coiled-coil domain containing 23
PARP15	-0.178086	0.000712142	0.0201747	poly (ADP-ribose) polymerase family, member 15
TOM1L2	-0.17805	0.000713973	0.0201897	target of myb1-like 2 (chicken)
FITM1	-0.178035	0.00071469	0.0201897	fat storage-inducing transmembrane protein 1
PEG10	0.17794	0.000719518	0.0202486	paternally expressed 10
TIMM10	-0.177933	0.000719833	0.0202486
CRIP3	-0.17793	0.000720027	0.0202486	cysteine-rich protein 3
TMEM213	-0.17788	0.000722554	0.0202486	transmembrane protein 213
APLP2	-0.177862	0.000723443	0.0202486	amyloid beta (A4) precursor-like protein 2
OTOP2	-0.177841	0.000724549	0.0202486	otopetrin 2
STK40	-0.177837	0.000724755	0.0202486	serine/threonine kinase 40
PTBP1	-0.177834	0.00072486	0.0202486	polypyrimidine tract binding protein 1
PIGT	-0.177776	0.000727858	0.0202649	phosphatidylinositol glycan anchor biosynthesis, class T
ERCC1	-0.177771	0.000728125	0.0202649	excision repair cross-complementing rodent repair deficiency, complementation group 1 (includes overlapping antisense sequence)
ARAP1	-0.177754	0.000728949	0.0202649	ArfGAP with RhoGAP domain, ankyrin repeat and PH domain 1
WWP2	-0.177744	0.000729491	0.0202649	WW domain containing E3 ubiquitin protein ligase 2
NCOR2	-0.177681	0.000732721	0.0203264	nuclear receptor corepressor 2
ERMAP	-0.177624	0.000735652	0.0203795	erythroblast membrane-associated protein (Scianna blood group)
TRIM26	-0.177581	0.00073789	0.0204052	tripartite motif containing 26
DUSP8	-0.17754	0.000740028	0.0204052	dual specificity phosphatase 8
HES3	-0.177518	0.000741169	0.0204052
TMEM110	-0.177509	0.000741605	0.0204052	transmembrane protein 110
MBD4	-0.177508	0.000741672	0.0204052	methyl-CpG binding domain protein 4
INPP5K	-0.177451	0.000744638	0.0204586	inositol polyphosphate-5-phosphatase K
PSMA5	-0.177403	0.000747132	0.020499	proteasome (prosome, macropain) subunit, alpha type, 5
CLMN	-0.177362	0.000749309	0.0205307	calmin (calponin-like, transmembrane)
RXRB	-0.177319	0.000751538	0.0205375	retinoid X receptor, beta
CHD6	-0.177309	0.000752096	0.0205375	chromodomain helicase DNA binding protein 6
P2RX7	-0.177299	0.000752633	0.0205375	purinergic receptor P2X, ligand-gated ion channel, 7
UROD	-0.177274	0.00075392	0.0205382	uroporphyrinogen decarboxylase
NUDCD3	-0.177259	0.000754711	0.0205382	NudC domain containing 3
CBL	-0.177196	0.000758079	0.0205971	Cbl proto-oncogene, E3 ubiquitin protein ligase
SKIL	-0.17718	0.000758934	0.0205971	SKI-like oncogene
RSPH9	-0.177126	0.000761775	0.0206409	radial spoke head 9 homolog (Chlamydomonas)
POLN	-0.177053	0.000765705	0.0206409	polymerase (DNA directed) nu
ECE1	-0.177051	0.000765816	0.0206409	endothelin converting enzyme 1
TOM1	-0.17703	0.000766945	0.0206409	target of myb1 (chicken)
REXO2	-0.177019	0.00076752	0.0206409
XPO1	-0.177016	0.000767676	0.0206409	exportin 1 (CRM1 homolog, yeast)
SRCAP	-0.176988	0.000769166	0.0206409	Snf2-related CREBBP activator protein
MCFD2	-0.176988	0.000769194	0.0206409	multiple coagulation factor deficiency 2
S100A3	-0.17697	0.000770181	0.0206409	S100 calcium binding protein A3
EPS8L2	-0.176957	0.00077085	0.0206409	EPS8-like 2
AMPD3	-0.176915	0.000773103	0.0206556	adenosine monophosphate deaminase 3
RUNX3	-0.176903	0.000773767	0.0206556	runt-related transcription factor 3
B3GNT2	-0.17689	0.000774496	0.0206556	UDP-GlcNAc:betaGal beta-1,3-N-acetylglucosaminyltransferase 2
NEK6	-0.176756	0.000781779	0.0208199	NIMA-related kinase 6
MYH10	-0.176738	0.000782733	0.0208199	myosin, heavy chain 10, non-muscle
TMEM63C	-0.176681	0.000785876	0.0208758	transmembrane protein 63C
TANC1	-0.176588	0.000791017	0.0209845	tetratricopeptide repeat, ankyrin repeat and coiled-coil containing 1
SOST	-0.176539	0.000793694	0.0210276	sclerostin
SLC9A8	-0.176512	0.000795206	0.0210399	solute carrier family 9, subfamily A (NHE8, cation proton antiporter 8), member 8
TAPT1	-0.176488	0.000796516	0.0210467	transmembrane anterior posterior transformation 1
SEMA4C	-0.176469	0.000797585	0.0210472	sema domain, immunoglobulin domain (Ig), transmembrane domain (TM) and short cytoplasmic domain, (semaphorin) 4C
MT1E	-0.176406	0.0008011	0.0210973	metallothionein 1E
GPR1	-0.176397	0.00080159	0.0210973	G protein-coupled receptor 1
MIR93	-0.176374	0.000802888	0.0210998
ZNF833	-0.176358	0.000803793	0.0210998
ABCF1	-0.176298	0.00080714	0.021137	ATP-binding cassette, sub-family F (GCN20), member 1
MGC16703	-0.176295	0.000807318	0.021137
FLNB	-0.176252	0.000809779	0.0211737	filamin B, beta
HIST1H4G	0.176192	0.000813143	0.0212339	histone cluster 1, H4g
KLC4	-0.17611	0.000817786	0.021308	kinesin light chain 4
MIR96	-0.176094	0.000818728	0.021308
PRCD	-0.176086	0.000819172	0.021308
PITPNM2	-0.176064	0.000820442	0.0213134	phosphatidylinositol transfer protein, membrane-associated 2
PXK	-0.175965	0.000826083	0.0213873	PX domain containing serine/threonine kinase
NKX1-2	-0.175943	0.000827355	0.0213873
MIR335	-0.175924	0.000828466	0.0213873
TADA2B	-0.175892	0.000830326	0.0213873	transcriptional adaptor 2B
ZNF845	-0.175884	0.000830756	0.0213873	zinc finger protein 845
ANKFY1	-0.175878	0.000831118	0.0213873	ankyrin repeat and FYVE domain containing 1
KRT74	-0.175876	0.000831241	0.0213873	keratin 74
CLPB	-0.175866	0.00083183	0.0213873	ClpB caseinolytic peptidase B homolog (E. coli)
HOXD4	-0.175785	0.00083651	0.0214801	homeobox D4
COL27A1	-0.175699	0.000841543	0.021575	collagen, type XXVII, alpha 1
LTBP2	-0.175685	0.000842362	0.021575	latent transforming growth factor beta binding protein 2
TSPAN3	-0.175652	0.00084427	0.0215809	tetraspanin 3
PSEN2	-0.175644	0.000844745	0.0215809	presenilin 2 (Alzheimer disease 4)
PHTF2	-0.17555	0.000850274	0.0216719	putative homeodomain transcription factor 2
SDC3	-0.175545	0.000850556	0.0216719	syndecan 3
MIR199A2	-0.175528	0.000851554	0.0216719
TBC1D9	-0.175465	0.000855281	0.021735	TBC1 domain family, member 9 (with GRAM domain)
RSPH6A	-0.175439	0.000856857	0.021735	radial spoke head 6 homolog A (Chlamydomonas)
JRKL	-0.175432	0.000857289	0.021735	jerky homolog-like (mouse)
C17orf88	-0.175403	0.000859014	0.0217512
KLF15	-0.175322	0.000863827	0.0218053	Kruppel-like factor 15
LOC647309	0.175308	0.00086465	0.0218053
MACROD2	0.175285	0.00086607	0.0218053	MACRO domain containing 2
TMEM173	-0.175281	0.00086629	0.0218053	transmembrane protein 173
RDH5	-0.175276	0.000866596	0.0218053	retinol dehydrogenase 5 (11-cis/9-cis)
SESN2	-0.175254	0.000867901	0.0218108	sestrin 2
IL11RA	-0.17521	0.000870544	0.0218498	interleukin 11 receptor, alpha
AHCYL1	-0.175088	0.000877955	0.0220028	adenosylhomocysteinase-like 1
NPLOC4	-0.175063	0.000879449	0.0220028	nuclear protein localization 4 homolog (S. cerevisiae)
SLC35E4	-0.175055	0.000879936	0.0220028	solute carrier family 35, member E4
COL4A3BP	-0.174986	0.000884165	0.0220154	collagen, type IV, alpha 3 (Goodpasture antigen) binding protein
IFNAR1	-0.174967	0.000885323	0.0220154	interferon (alpha, beta and omega) receptor 1
BBS7	-0.17496	0.000885803	0.0220154	Bardet-Biedl syndrome 7
ADAM32	0.174958	0.000885892	0.0220154	ADAM metallopeptidase domain 32
KLF10	-0.174947	0.000886596	0.0220154	Kruppel-like factor 10
LOC100128731	-0.174939	0.000887037	0.0220154
SPOCK2	-0.174834	0.000893506	0.0221477	sparc/osteonectin, cwcv and kazal-like domains proteoglycan (testican) 2
PRPH2	-0.174802	0.000895522	0.0221477	peripherin 2 (retinal degeneration, slow)
CBX7	-0.174799	0.000895683	0.0221477	chromobox homolog 7
LOXL2	-0.174696	0.000902104	0.022279	lysyl oxidase-like 2
ETS2	-0.174649	0.000905051	0.0223242	v-ets avian erythroblastosis virus E26 oncogene homolog 2
SNORD117	-0.174568	0.000910102	0.0224212
AFF4	-0.174517	0.000913322	0.0224462	AF4/FMR2 family, member 4
LDB1	-0.174516	0.000913358	0.0224462	LIM domain binding 1
FZD4	-0.174485	0.00091532	0.022447	frizzled family receptor 4
SCARF2	0.17448	0.000915634	0.022447	scavenger receptor class F, member 2
A2LD1	-0.174457	0.000917081	0.022455
CENPO	-0.174421	0.000919404	0.0224844
TSTD1	0.174383	0.00092182	0.0225146
RANBP10	-0.174366	0.000922884	0.0225146	RAN binding protein 10
SLC23A2	-0.174308	0.000926572	0.0225427	solute carrier family 23 (ascorbic acid transporter), member 2
DUSP10	-0.174299	0.000927182	0.0225427	dual specificity phosphatase 10
WDR81	-0.17428	0.000928371	0.0225427	WD repeat domain 81
GRK5	-0.174264	0.000929425	0.0225427	G protein-coupled receptor kinase 5
TRIM66	-0.17426	0.000929664	0.0225427
SAMD4B	-0.174191	0.000934114	0.0226232	sterile alpha motif domain containing 4B
FADS2	-0.174082	0.000941144	0.0227659	fatty acid desaturase 2
FAH	-0.174054	0.000942943	0.022769	fumarylacetoacetate hydrolase (fumarylacetoacetase)
NDUFS5	-0.174045	0.000943545	0.022769
PRSS16	-0.174003	0.000946286	0.0228077	protease, serine, 16 (thymus)
LATS1	-0.173952	0.000949601	0.02286	large tumor suppressor kinase 1
RASSF7	-0.173831	0.000957553	0.0230238	Ras association (RalGDS/AF-6) domain family (N-terminal) member 7
SIRPA	-0.173808	0.000959079	0.0230243	signal-regulatory protein alpha
NEK8	-0.173796	0.000959872	0.0230243	NIMA-related kinase 8
C22orf15	-0.173771	0.000961532	0.0230365	chromosome 22 open reading frame 15
SFTA3	-0.173752	0.00096277	0.0230386	surfactant associated 3
EFTUD1	-0.173706	0.000965833	0.0230843	elongation factor Tu GTP binding domain containing 1
SLC7A1	-0.173648	0.000969676	0.0231239	solute carrier family 7 (cationic amino acid transporter, y+ system), member 1
FAM71F2	-0.173646	0.000969798	0.0231239	family with sequence similarity 71, member F2
ANKRD30B	-0.173545	0.000976575	0.0232578	ankyrin repeat domain 30B
NR2C2	-0.173519	0.000978304	0.0232627	nuclear receptor subfamily 2, group C, member 2
CCDC82	-0.173498	0.000979746	0.0232627	coiled-coil domain containing 82
PRKAB1	-0.173474	0.000981349	0.0232627	protein kinase, AMP-activated, beta 1 non-catalytic subunit
C8orf55	-0.173473	0.000981426	0.0232627
RHBDD2	-0.173399	0.00098641	0.0233532	rhomboid domain containing 2
PISD	-0.173374	0.000988112	0.0233659	phosphatidylserine decarboxylase
BACE1	-0.173343	0.000990189	0.0233874	beta-site APP-cleaving enzyme 1
VWF	-0.173279	0.000994524	0.0234621	von Willebrand factor
SHH	-0.173198	0.0010001	0.0235299	sonic hedgehog
LRMP	-0.173174	0.0010017	0.0235299	lymphoid-restricted membrane protein
LUC7L3	0.173173	0.00100181	0.0235299	LUC7-like 3 (S. cerevisiae)
ADAR	-0.173169	0.0010021	0.0235299	adenosine deaminase, RNA-specific
EHD1	-0.17314	0.00100409	0.0235492	EH-domain containing 1
GAS2L2	-0.173103	0.0010066	0.0235803	growth arrest-specific 2 like 2
LOC100271722	-0.173058	0.00100975	0.0236265
SRGN	-0.173031	0.00101158	0.0236417	serglycin
SIRT3	-0.172992	0.00101428	0.0236512	sirtuin 3
DHX8	-0.172991	0.00101435	0.0236512	DEAH (Asp-Glu-Ala-His) box polypeptide 8
MSTO1	-0.172955	0.00101689	0.0236828	misato 1, mitochondrial distribution and morphology regulator
CLEC16A	-0.172909	0.00102008	0.0237296	C-type lectin domain family 16, member A
CYP26A1	-0.172862	0.00102341	0.0237794	cytochrome P450, family 26, subfamily A, polypeptide 1
PHYHIP	-0.172832	0.0010255	0.0238003	phytanoyl-CoA 2-hydroxylase interacting protein
LASS5	-0.172743	0.00103173	0.023889
FOXP1	-0.172723	0.00103319	0.023889	forkhead box P1
CRISP3	0.172703	0.00103455	0.023889	cysteine-rich secretory protein 3
MIR129-1	-0.1727	0.00103478	0.023889
PEMT	-0.172686	0.00103577	0.023889	phosphatidylethanolamine N-methyltransferase
C22orf46	-0.172676	0.00103647	0.023889
GLE1	-0.172643	0.00103882	0.0239155	GLE1 RNA export mediator
KIAA0947	-0.172609	0.00104124	0.0239168	KIAA0947
GFRA3	-0.172609	0.00104126	0.0239168	GDNF family receptor alpha 3
TRPV4	-0.172558	0.00104488	0.0239538	transient receptor potential cation channel, subfamily V, member 4
KRT19	0.172553	0.00104526	0.0239538	keratin 19
APBA2	-0.172521	0.00104751	0.0239777	amyloid beta (A4) precursor protein-binding, family A, member 2
HADHA	-0.172499	0.00104906	0.0239859	hydroxyacyl-CoA dehydrogenase/3-ketoacyl-CoA thiolase/enoyl-CoA hydratase (trifunctional protein), alpha subunit
ELL	-0.172337	0.00106076	0.0242257	elongation factor RNA polymerase II
SIX2	-0.172291	0.00106413	0.0242749	SIX homeobox 2
FAM108C1	-0.172253	0.00106684	0.0242868
GNL1	-0.17225	0.00106707	0.0242868	guanine nucleotide binding protein-like 1
IFIT3	-0.172233	0.00106834	0.0242881	interferon-induced protein with tetratricopeptide repeats 3
UBE2V1	-0.172209	0.00107008	0.0243001
TACC2	-0.172148	0.0010745	0.0243729	transforming, acidic coiled-coil containing protein 2
TMPRSS11F	0.172096	0.00107831	0.0244153	transmembrane protease, serine 11F
USP40	-0.17209	0.00107881	0.0244153	ubiquitin specific peptidase 40
C10orf26	-0.171987	0.00108638	0.0245587
FITM2	-0.171961	0.00108828	0.0245741
ZNF792	-0.171836	0.00109763	0.0247406	zinc finger protein 792
VEZF1	-0.171811	0.00109952	0.0247406	vascular endothelial zinc finger 1
UCRC	-0.171785	0.00110145	0.0247406
PDP2	-0.171783	0.00110162	0.0247406	pyruvate dehyrogenase phosphatase catalytic subunit 2
FNTB	-0.171736	0.00110513	0.0247406	farnesyltransferase, CAAX box, beta
ADORA3	-0.171727	0.00110577	0.0247406	adenosine A3 receptor
KLHL26	-0.171716	0.00110661	0.0247406	kelch-like family member 26
ZNF362	-0.171715	0.00110669	0.0247406	zinc finger protein 362
GNAT2	-0.171708	0.0011072	0.0247406	guanine nucleotide binding protein (G protein), alpha transducing activity polypeptide 2
HYOU1	-0.171689	0.00110864	0.0247406	hypoxia up-regulated 1
CEP250	-0.171681	0.00110925	0.0247406	centrosomal protein 250kDa
PLEKHA7	-0.17162	0.00111385	0.0248156	pleckstrin homology domain containing, family A member 7
RANBP6	-0.171578	0.00111706	0.0248595	RAN binding protein 6
IFI27L2	-0.171552	0.00111904	0.0248731	interferon, alpha-inducible protein 27-like 2
MIR328	-0.171537	0.00112015	0.0248731
UBTD1	-0.171427	0.00112854	0.0249773	ubiquitin domain containing 1
NCRNA00203	-0.171426	0.00112864	0.0249773
UBAP1	-0.171419	0.00112918	0.0249773	ubiquitin associated protein 1
MIR765	-0.17141	0.00112984	0.0249773
PTP4A2	-0.171386	0.00113172	0.0249915	protein tyrosine phosphatase type IVA, member 2
SGCE	0.171366	0.00113321	0.0249968	sarcoglycan, epsilon
SET	-0.171269	0.00114075	0.0251351	SET nuclear oncogene
CLK1	-0.171253	0.00114199	0.0251351	CDC-like kinase 1
PATZ1	-0.171185	0.00114728	0.0252239	POZ (BTB) and AT hook containing zinc finger 1
PQLC2	-0.171167	0.00114867	0.0252257	PQ loop repeat containing 2
C15orf57	-0.171146	0.00115032	0.0252257	chromosome 15 open reading frame 57
TUBB4Q	-0.171135	0.00115115	0.0252257
PGLYRP1	-0.171074	0.00115596	0.0252707	peptidoglycan recognition protein 1
KRT9	-0.171072	0.00115608	0.0252707	keratin 9
KIAA1143	0.171044	0.00115826	0.0252707
CAMK1	-0.171042	0.0011584	0.0252707	calcium/calmodulin-dependent protein kinase I
RAPGEF5	-0.171028	0.00115951	0.0252707	Rap guanine nucleotide exchange factor (GEF) 5
TMEM223	-0.170964	0.00116456	0.0253341	transmembrane protein 223
RNF39	-0.170956	0.00116522	0.0253341	ring finger protein 39
PRKAR2A	-0.170937	0.00116671	0.0253341
GCHFR	-0.170927	0.00116748	0.0253341	GTP cyclohydrolase I feedback regulator
TRAF5	-0.170876	0.00117155	0.0253949	TNF receptor-associated factor 5
INHBC	-0.170824	0.00117569	0.0254201	inhibin, beta C
SHB	-0.170823	0.00117572	0.0254201	Src homology 2 domain containing adaptor protein B
CDC6	-0.170804	0.00117728	0.0254201	cell division cycle 6
QRICH1	-0.170797	0.00117779	0.0254201	glutamine-rich 1
ACY1	-0.170763	0.00118056	0.0254526	aminoacylase 1
FYTTD1	-0.170731	0.00118311	0.0254691	forty-two-three domain containing 1
LRRC23	-0.170711	0.00118468	0.0254691	leucine rich repeat containing 23
LOC552889	-0.170692	0.00118623	0.0254691
SPTAN1	-0.17069	0.00118641	0.0254691	spectrin, alpha, non-erythrocytic 1
MTHFR	-0.170584	0.00119491	0.0256112	methylenetetrahydrofolate reductase (NAD(P)H)
BOP1	-0.170576	0.00119559	0.0256112	block of proliferation 1
ARPM1	0.170535	0.0011989	0.0256446
C21orf7	-0.17052	0.00120008	0.0256446
MDFI	-0.170509	0.00120099	0.0256446	MyoD family inhibitor
CDRT15	-0.170462	0.00120477	0.025698	CMT1A duplicated region transcript 15
COL4A2	-0.170395	0.00121023	0.025787	collagen, type IV, alpha 2
ACVRL1	-0.170364	0.0012128	0.0258143	activin A receptor type II-like 1
FAM86D	-0.170329	0.00121564	0.0258472
C20orf72	-0.170309	0.0012173	0.025855
DHRS7B	-0.170278	0.00121987	0.0258601
C22orf13	-0.170272	0.00122032	0.0258601
CRYBB3	-0.170259	0.00122141	0.0258601	crystallin, beta B3
ESAM	-0.170205	0.00122588	0.0259273	endothelial cell adhesion molecule
WFS1	-0.170124	0.00123258	0.0260415	Wolfram syndrome 1 (wolframin)
CISH	-0.170107	0.00123404	0.0260448	cytokine inducible SH2-containing protein
JPH4	-0.170048	0.00123896	0.0261211	junctophilin 4
LOC100128239	-0.169963	0.00124604	0.0262187
LIMK1	-0.169961	0.0012462	0.0262187	LIM domain kinase 1
TP53BP2	-0.16992	0.00124967	0.0262497	tumor protein p53 binding protein, 2
MTSS1	-0.169913	0.0012503	0.0262497	metastasis suppressor 1
LARP6	-0.169888	0.00125237	0.0262638	La ribonucleoprotein domain family, member 6
ATP5D	-0.169874	0.00125359	0.0262638
ABHD14A	-0.169842	0.00125622	0.0262914
PDE6A	-0.16981	0.00125898	0.0263216	phosphodiesterase 6A, cGMP-specific, rod, alpha
CSPP1	-0.169783	0.00126127	0.0263421	centrosome and spindle pole associated protein 1
TNFRSF21	-0.169665	0.00127132	0.0265242	tumor necrosis factor receptor superfamily, member 21
MRFAP1	-0.169543	0.00128177	0.0267144
KRT78	-0.16951	0.00128464	0.0267465	keratin 78
SNAPC3	-0.169459	0.00128908	0.0267895
RBMS2	-0.169455	0.00128938	0.0267895	RNA binding motif, single stranded interacting protein 2
FAM134C	-0.169384	0.00129556	0.0268899	family with sequence similarity 134, member C
ZNF662	-0.169337	0.00129968	0.0269215	zinc finger protein 662
CYGB	-0.169331	0.00130021	0.0269215	cytoglobin
KIAA1522	-0.16932	0.00130111	0.0269215	KIAA1522
BIVM	-0.169241	0.00130807	0.0270374	basic, immunoglobulin-like variable motif containing
MCL1	-0.169182	0.00131325	0.0271044	myeloid cell leukemia sequence 1 (BCL2-related)
HLF	-0.169173	0.00131401	0.0271044	hepatic leukemia factor
C16orf75	-0.169105	0.00132004	0.02719
GHRL	-0.169096	0.00132088	0.02719	ghrelin/obestatin prepropeptide
TAF1A	-0.169025	0.00132718	0.0272916	TATA box binding protein (TBP)-associated factor, RNA polymerase I, A, 48kDa
TACR2	-0.168955	0.00133341	0.0273916	tachykinin receptor 2
EXT1	-0.168929	0.00133571	0.0274108	exostosin glycosyltransferase 1
GTF3C1	-0.168895	0.00133877	0.0274376	general transcription factor IIIC, polypeptide 1, alpha 220kDa
ADAD2	-0.168884	0.00133976	0.0274376	adenosine deaminase domain containing 2
ZNF524	-0.168859	0.00134198	0.027455	zinc finger protein 524
EVL	-0.168793	0.00134797	0.0275495	Enah/Vasp-like
SMAGP	-0.168744	0.00135233	0.0275596	small cell adhesion glycoprotein
KREMEN2	-0.168696	0.00135675	0.0275596	kringle containing transmembrane protein 2
THRSP	-0.168689	0.00135737	0.0275596	thyroid hormone responsive
PLOD1	-0.168672	0.00135893	0.0275596	procollagen-lysine, 2-oxoglutarate 5-dioxygenase 1
EID2	-0.168664	0.00135964	0.0275596	EP300 interacting inhibitor of differentiation 2
PCDHGA11	-0.168635	0.00136225	0.0275596
ZNF749	-0.168598	0.0013656	0.0275596	zinc finger protein 749
ANKRD13A	-0.168598	0.00136565	0.0275596	ankyrin repeat domain 13A
TARBP2	-0.168598	0.00136565	0.0275596	TAR (HIV-1) RNA binding protein 2
ACTA2	-0.168565	0.00136864	0.0275596	actin, alpha 2, smooth muscle, aorta
PLXNA2	-0.168551	0.00136997	0.0275596	plexin A2
RNF126P1	-0.168544	0.00137061	0.0275596
ROM1	-0.168512	0.00137349	0.0275596	retinal outer segment membrane protein 1
APBB1	-0.168512	0.00137352	0.0275596	amyloid beta (A4) precursor protein-binding, family B, member 1 (Fe65)
USP35	-0.168502	0.00137442	0.0275596	ubiquitin specific peptidase 35
APP	-0.16848	0.00137649	0.0275596	amyloid beta (A4) precursor protein
INSC	-0.168475	0.00137688	0.0275596	inscuteable homolog (Drosophila)
HNF1A	-0.168469	0.00137749	0.0275596	HNF1 homeobox A
PRO0611	-0.168463	0.00137805	0.0275596
ANXA2P1	-0.168458	0.00137846	0.0275596
STAP1	-0.168458	0.00137852	0.0275596	signal transducing adaptor family member 1
GNA12	-0.168455	0.00137874	0.0275596	guanine nucleotide binding protein (G protein) alpha 12
SNORA30	-0.168398	0.00138401	0.0276104
SPIB	-0.168398	0.00138404	0.0276104	Spi-B transcription factor (Spi-1/PU.1 related)
PFAS	-0.168355	0.00138795	0.027661	phosphoribosylformylglycinamidine synthase
SKI	-0.168281	0.00139487	0.0277452	v-ski avian sarcoma viral oncogene homolog
MLXIP	-0.168275	0.00139546	0.0277452	MLX interacting protein
TMEM98	-0.168265	0.00139634	0.0277452	transmembrane protein 98
NXT1	-0.168228	0.00139985	0.0277872	NTF2-like export factor 1
RBM26	-0.168183	0.00140405	0.0277872	RNA binding motif protein 26
C17orf82	0.168173	0.001405	0.0277872	chromosome 17 open reading frame 82
CRTC3	-0.168169	0.00140531	0.0277872	CREB regulated transcription coactivator 3
PLXNA1	-0.168167	0.00140554	0.0277872	plexin A1
CMAH	-0.168154	0.00140677	0.0277872
NOL9	-0.168113	0.00141058	0.027835	nucleolar protein 9
MGC13005	-0.168095	0.00141228	0.027841
RNF217	-0.168059	0.00141573	0.0278817	ring finger protein 217
E2F5	-0.167999	0.00142141	0.027966	E2F transcription factor 5, p130-binding
CDK2	-0.167977	0.00142348	0.0279793	cyclin-dependent kinase 2
NAPSA	-0.167947	0.00142634	0.0280079	napsin A aspartic peptidase
PELI3	-0.167876	0.00143306	0.0280927	pellino E3 ubiquitin protein ligase family member 3
KIAA1841	-0.167865	0.00143413	0.0280927	KIAA1841
MAP4K3	-0.167857	0.00143486	0.0280927	mitogen-activated protein kinase kinase kinase kinase 3
PTPRF	-0.16783	0.00143747	0.0281164	protein tyrosine phosphatase, receptor type, F
POLR3B	-0.167793	0.00144097	0.0281371	polymerase (RNA) III (DNA directed) polypeptide B
MTRF1L	-0.167787	0.00144157	0.0281371	mitochondrial translational release factor 1-like
FOXJ3	-0.167764	0.00144382	0.0281371	forkhead box J3
GNG3	-0.167753	0.00144482	0.0281371
VAMP1	-0.167746	0.00144556	0.0281371
GPX7	-0.167727	0.00144733	0.0281443	glutathione peroxidase 7
TMED5	-0.167687	0.00145121	0.0281573	transmembrane emp24 protein transport domain containing 5
CD74	-0.167677	0.00145222	0.0281573	CD74 molecule, major histocompatibility complex, class II invariant chain
TEAD1	-0.167677	0.00145222	0.0281573	TEA domain family member 1 (SV40 transcriptional enhancer factor)
MTVR2	-0.167651	0.0014547	0.0281781
TPRA1	-0.167566	0.00146292	0.0282957	transmembrane protein, adipocyte asscociated 1
ZNF3	-0.167559	0.00146359	0.0282957	zinc finger protein 3
F2RL3	-0.167533	0.00146615	0.0282997	coagulation factor II (thrombin) receptor-like 3
EHBP1L1	-0.167528	0.00146663	0.0282997	EH domain binding protein 1-like 1
FAM19A3	-0.167503	0.00146913	0.0283023	family with sequence similarity 19 (chemokine (C-C motif)-like), member A3
MYO15B	-0.167498	0.00146959	0.0283023
C22orf36	-0.167476	0.0014717	0.0283157
PLEK	-0.16744	0.00147521	0.028356	pleckstrin
TGIF2	-0.167393	0.00147986	0.0283967	TGFB-induced factor homeobox 2
ETV3	-0.16739	0.00148016	0.0283967	ets variant 3
ZNF808	-0.167363	0.0014828	0.0284201	zinc finger protein 808
GRIN2D	-0.167323	0.00148672	0.0284611	glutamate receptor, ionotropic, N-methyl D-aspartate 2D
CPNE7	-0.167302	0.00148881	0.0284611	copine VII
INCA1	-0.167298	0.0014892	0.0284611	inhibitor of CDK, cyclin A1 interacting protein 1
C3orf45	-0.16726	0.00149297	0.0284917
SLC2A5	-0.167253	0.00149365	0.0284917	solute carrier family 2 (facilitated glucose/fructose transporter), member 5
TSPAN11	-0.167228	0.0014962	0.0285133	tetraspanin 11
FOXL1	-0.167207	0.00149827	0.0285255	forkhead box L1
CIRH1A	-0.167161	0.00150284	0.0285692	cirrhosis, autosomal recessive 1A (cirhin)
LOC389765	-0.167155	0.00150342	0.0285692
ZRANB2	-0.167048	0.00151413	0.0287378	zinc finger, RAN-binding domain containing 2
POLK	-0.167038	0.00151516	0.0287378	polymerase (DNA directed) kappa
ERF	-0.166978	0.00152119	0.0288188	Ets2 repressor factor
GDF6	-0.166967	0.00152231	0.0288188	growth differentiation factor 6
ATP13A2	-0.166925	0.00152651	0.0288537	ATPase type 13A2
GRK4	-0.166893	0.00152975	0.0288537	G protein-coupled receptor kinase 4
PRM3	-0.166892	0.00152991	0.0288537
HSPB8	-0.166881	0.001531	0.0288537	heat shock 22kDa protein 8
SMARCA2	-0.166877	0.00153141	0.0288537	SWI/SNF related, matrix associated, actin dependent regulator of chromatin, subfamily a, member 2
HGD	-0.166863	0.00153279	0.0288537	homogentisate 1,2-dioxygenase
ITIH1	-0.166834	0.00153577	0.0288717	inter-alpha-trypsin inhibitor heavy chain 1
FMNL3	-0.166826	0.00153663	0.0288717	formin-like 3
TACC1	-0.166795	0.0015397	0.0289022	transforming, acidic coiled-coil containing protein 1
WDR91	-0.166779	0.00154133	0.0289044	WD repeat domain 91
STAT3	-0.166766	0.0015427	0.0289044	signal transducer and activator of transcription 3 (acute-phase response factor)
CAMK1D	-0.166742	0.00154515	0.0289231	calcium/calmodulin-dependent protein kinase ID
C11orf84	-0.166724	0.00154697	0.0289302	chromosome 11 open reading frame 84
FER1L5	-0.166688	0.00155071	0.0289731	fer-1-like 5 (C. elegans)
RAB7A	-0.166642	0.00155539	0.0290334	RAB7A, member RAS oncogene family
IPO13	-0.166601	0.00155966	0.029086	importin 13
ATP6V0A2	-0.166572	0.00156259	0.0291136	ATPase, H+ transporting, lysosomal V0 subunit a2
SHF	-0.166552	0.00156471	0.029117	Src homology 2 domain containing F
PRPF40B	-0.166531	0.00156688	0.029117	PRP40 pre-mRNA processing factor 40 homolog B (S. cerevisiae)
HOXC6	-0.166521	0.00156796	0.029117	homeobox C6
NMUR1	-0.166515	0.00156859	0.029117	neuromedin U receptor 1
SH3D20	-0.166389	0.00158167	0.0293116
LEPR	-0.166386	0.001582	0.0293116	leptin receptor
GPLD1	-0.166357	0.00158498	0.0293397	glycosylphosphatidylinositol specific phospholipase D1
CHD4	-0.166332	0.00158764	0.0293618	chromodomain helicase DNA binding protein 4
CRABP2	-0.166257	0.00159556	0.0294653	cellular retinoic acid binding protein 2
EIF4E1B	-0.166251	0.00159618	0.0294653	eukaryotic translation initiation factor 4E family member 1B
UBE2D2	-0.166204	0.00160106	0.0294973	ubiquitin-conjugating enzyme E2D 2
GZF1	-0.166189	0.0016027	0.0294973	GDNF-inducible zinc finger protein 1
ESR2	-0.16618	0.00160365	0.0294973	estrogen receptor 2 (ER beta)
ACTR5	-0.166178	0.0016038	0.0294973	ARP5 actin-related protein 5 homolog (yeast)
CYB561	-0.166161	0.00160569	0.0295048	cytochrome b561
RHCE	-0.166134	0.00160853	0.02953	Rh blood group, CcEe antigens
NR0B2	-0.166098	0.00161232	0.0295658	nuclear receptor subfamily 0, group B, member 2
GALK2	-0.166088	0.00161343	0.0295658	galactokinase 2
ZNF486	-0.166016	0.00162109	0.029679	zinc finger protein 486
B4GALNT4	-0.165995	0.00162335	0.0296931	beta-1,4-N-acetyl-galactosaminyl transferase 4
RNF166	-0.165956	0.00162749	0.0297418	ring finger protein 166
ZNF765	-0.165929	0.00163043	0.0297683	zinc finger protein 765
VPS39	-0.165902	0.00163332	0.0297752	vacuolar protein sorting 39 homolog (S. cerevisiae)
ITGAL	-0.165898	0.00163378	0.0297752	integrin, alpha L (antigen CD11A (p180), lymphocyte function-associated antigen 1; alpha polypeptide)
SERP1	-0.165749	0.00164989	0.0300334	stress-associated endoplasmic reticulum protein 1
CCDC115	-0.16573	0.00165191	0.0300334	coiled-coil domain containing 115
LOC729338	-0.165725	0.00165244	0.0300334
DRD4	-0.1657	0.00165521	0.0300455	dopamine receptor D4
POLRMT	-0.165692	0.00165611	0.0300455	polymerase (RNA) mitochondrial (DNA directed)
MAPKBP1	-0.165649	0.00166074	0.0301017	mitogen-activated protein kinase binding protein 1
C10orf10	-0.165636	0.00166222	0.0301017	chromosome 10 open reading frame 10
HIST2H3D	-0.1656	0.00166607	0.0301442	histone cluster 2, H3d
YWHAE	-0.165578	0.00166852	0.0301613	tyrosine 3-monooxygenase/tryptophan 5-monooxygenase activation protein, epsilon polypeptide
PVALB	-0.165553	0.00167123	0.0301832	parvalbumin
CD34	-0.165473	0.00168004	0.0302822	CD34 molecule
RRP7B	-0.165468	0.0016806	0.0302822
RNF19A	-0.165463	0.00168125	0.0302822	ring finger protein 19A, RBR E3 ubiquitin protein ligase
CHRNB1	-0.165408	0.00168732	0.0303642	cholinergic receptor, nicotinic, beta 1 (muscle)
DHX32	-0.165381	0.00169034	0.0303912	DEAH (Asp-Glu-Ala-His) box polypeptide 32
HSD11B2	-0.165359	0.00169272	0.0304068	hydroxysteroid (11-beta) dehydrogenase 2
LOC100130987	-0.165319	0.00169715	0.0304432
SYTL3	-0.165314	0.00169779	0.0304432	synaptotagmin-like 3
WNT7B	-0.165283	0.00170121	0.0304535	wingless-type MMTV integration site family, member 7B
CAMKK2	-0.165281	0.00170141	0.0304535	calcium/calmodulin-dependent protein kinase kinase 2, beta
DGKZ	-0.165249	0.00170502	0.030491	diacylglycerol kinase, zeta
NME5	-0.165155	0.00171558	0.0306485
SCGN	0.165143	0.00171689	0.0306485	secretagogin, EF-hand calcium binding protein
SFTA2	-0.165077	0.00172439	0.0307402	surfactant associated 2
ACAD10	-0.16507	0.0017251	0.0307402	acyl-CoA dehydrogenase family, member 10
ZP3	-0.165044	0.00172806	0.0307407	zona pellucida glycoprotein 3 (sperm receptor)
BCS1L	-0.165043	0.00172819	0.0307407	BC1 (ubiquinol-cytochrome c reductase) synthesis-like
DHRS7	-0.165012	0.0017317	0.0307553	dehydrogenase/reductase (SDR family) member 7
C20orf144	-0.164994	0.0017338	0.0307553	chromosome 20 open reading frame 144
FAM125B	-0.164966	0.00173695	0.0307553
EFTUD2	-0.164966	0.00173699	0.0307553	elongation factor Tu GTP binding domain containing 2
C14orf156	-0.164953	0.00173845	0.0307553
CAPRIN1	-0.164943	0.00173958	0.0307553	cell cycle associated protein 1
LEFTY2	-0.164941	0.00173976	0.0307553	left-right determination factor 2
RASSF3	-0.164904	0.00174399	0.0308028	Ras association (RalGDS/AF-6) domain family member 3
MCOLN2	-0.164864	0.00174863	0.0308575	mucolipin 2
SLC34A1	-0.164847	0.00175059	0.0308603	solute carrier family 34 (type II sodium/phosphate contransporter), member 1
C3orf72	-0.164836	0.00175187	0.0308603	chromosome 3 open reading frame 72
C9orf167	-0.164798	0.00175621	0.0309021
KRT12	-0.164785	0.00175773	0.0309021	keratin 12
COPS5	-0.164775	0.00175887	0.0309021	COP9 signalosome subunit 5
NFKBIZ	-0.16469	0.00176868	0.0310342	nuclear factor of kappa light polypeptide gene enhancer in B-cells inhibitor, zeta
CDC42EP1	-0.164667	0.00177134	0.0310342	CDC42 effector protein (Rho GTPase binding) 1
ENO2	-0.164665	0.00177157	0.0310342	enolase 2 (gamma, neuronal)
BZRAP1	-0.164652	0.00177303	0.0310342	benzodiazapine receptor (peripheral) associated protein 1
LRRC32	-0.164643	0.00177413	0.0310342	leucine rich repeat containing 32
SGPL1	-0.16459	0.00178024	0.0310574	sphingosine-1-phosphate lyase 1
ACTN4	-0.16459	0.00178026	0.0310574	actinin, alpha 4
NTF4	-0.16459	0.00178028	0.0310574	neurotrophin 4
KCNH3	-0.164578	0.00178166	0.0310574	potassium voltage-gated channel, subfamily H (eag-related), member 3
BAT4	-0.164551	0.00178479	0.0310849
GSX2	-0.164498	0.00179103	0.0311664	GS homeobox 2
YIPF3	-0.164477	0.00179345	0.0311814	Yip1 domain family, member 3
C1orf50	-0.164432	0.00179878	0.031247	chromosome 1 open reading frame 50
MPPE1	-0.164399	0.00180265	0.0312754	metallophosphoesterase 1
SEC1	-0.164391	0.00180354	0.0312754
SERPINF2	-0.164366	0.00180657	0.0313009	serpin peptidase inhibitor, clade F (alpha-2 antiplasmin, pigment epithelium derived factor), member 2
CSK	-0.164345	0.00180897	0.0313153	c-src tyrosine kinase
ARID3C	-0.164324	0.00181154	0.0313327	AT rich interactive domain 3C (BRIGHT-like)
C14orf153	-0.164246	0.00182069	0.0314639
CCDC11	-0.164194	0.00182699	0.0315249	coiled-coil domain containing 11
C14orf45	-0.16419	0.00182737	0.0315249
ITPRIPL2	-0.164145	0.00183281	0.0315295	inositol 1,4,5-trisphosphate receptor interacting protein-like 2
DOCK5	-0.164138	0.00183366	0.0315295	dedicator of cytokinesis 5
COL4A1	-0.164137	0.00183374	0.0315295	collagen, type IV, alpha 1
GDF5	-0.164135	0.00183393	0.0315295	growth differentiation factor 5
POLDIP3	-0.16405	0.00184413	0.0316593	polymerase (DNA-directed), delta interacting protein 3
FAM63A	-0.164039	0.0018455	0.0316593	family with sequence similarity 63, member A
MGC102966	-0.164011	0.0018489	0.0316593
FAM178B	-0.164009	0.00184916	0.0316593
GNB3	-0.164002	0.00185001	0.0316593	guanine nucleotide binding protein (G protein), beta polypeptide 3
BATF3	-0.163994	0.00185097	0.0316593
C7orf53	-0.163958	0.00185524	0.0317052
C10orf119	-0.163916	0.00186037	0.0317658
MIR661	-0.163857	0.00186758	0.0318618
EIF4H	-0.16384	0.00186965	0.03187	eukaryotic translation initiation factor 4H
WNT10B	-0.163809	0.00187344	0.0319075	wingless-type MMTV integration site family, member 10B
C6orf26	-0.163773	0.00187773	0.0319476
PSAP	-0.163763	0.00187899	0.0319476	prosaposin
ANKRD20A4	-0.163745	0.00188126	0.0319591	ankyrin repeat domain 20 family, member A4
C5orf38	-0.163699	0.00188681	0.0320263	chromosome 5 open reading frame 38
HNRNPC	-0.163642	0.00189384	0.0321184	heterogeneous nuclear ribonucleoprotein C (C1/C2)
ALAS1	-0.163623	0.0018962	0.0321311	aminolevulinate, delta-, synthase 1
HPSE	-0.163592	0.00190003	0.0321572	heparanase
ZNF468	-0.163585	0.00190095	0.0321572	zinc finger protein 468
EML1	-0.163547	0.00190563	0.0321861	echinoderm microtubule associated protein like 1
SGPP1	-0.163545	0.00190587	0.0321861	sphingosine-1-phosphate phosphatase 1
HOXC4	-0.163503	0.00191103	0.0322461	homeobox C4
SLC16A8	-0.163482	0.00191365	0.0322631	solute carrier family 16 (monocarboxylate transporter), member 8
ALDH8A1	-0.163457	0.00191678	0.0322886	aldehyde dehydrogenase 8 family, member A1
PLAC9	-0.163438	0.00191913	0.032301
CIAO1	-0.163373	0.0019273	0.0324113	cytosolic iron-sulfur protein assembly 1
CCDC74B	-0.163333	0.00193228	0.0324517	coiled-coil domain containing 74B
SLA2	-0.163322	0.00193371	0.0324517	Src-like-adaptor 2
SLC25A45	-0.163312	0.00193496	0.0324517	solute carrier family 25, member 45
PFN3	-0.163302	0.00193618	0.0324517
IL6R	-0.163282	0.00193868	0.0324664	interleukin 6 receptor
TRIM17	-0.163267	0.00194065	0.0324722	tripartite motif containing 17
C14orf80	-0.163235	0.00194467	0.0325123	chromosome 14 open reading frame 80
CDC7	-0.163181	0.00195146	0.0325987	cell division cycle 7
NAGA	-0.16312	0.00195916	0.0326814	N-acetylgalactosaminidase, alpha-
RELA	-0.163116	0.00195968	0.0326814	v-rel avian reticuloendotheliosis viral oncogene homolog A
GLI2	-0.163079	0.00196439	0.0327328	GLI family zinc finger 2
GFOD1	-0.162983	0.00197666	0.0328347	glucose-fructose oxidoreductase domain containing 1
LRIG1	-0.162963	0.00197924	0.0328347	leucine-rich repeats and immunoglobulin-like domains 1
STAU1	-0.162947	0.00198129	0.0328347	staufen double-stranded RNA binding protein 1
FAM83E	-0.162938	0.0019825	0.0328347	family with sequence similarity 83, member E
RNF112	-0.162929	0.00198361	0.0328347	ring finger protein 112
HVCN1	-0.162925	0.00198416	0.0328347	hydrogen voltage-gated channel 1
ADAT2	-0.162921	0.00198468	0.0328347	adenosine deaminase, tRNA-specific 2
IFT140	-0.162918	0.00198507	0.0328347	intraflagellar transport 140 homolog (Chlamydomonas)
TMEM192	-0.162899	0.00198751	0.0328347	transmembrane protein 192
NTHL1	-0.162895	0.00198797	0.0328347	nth endonuclease III-like 1 (E. coli)
TOX2	-0.162891	0.00198854	0.0328347	TOX high mobility group box family member 2
GPHA2	-0.162875	0.00199062	0.0328419	glycoprotein hormone alpha 2
C2CD4D	-0.162841	0.00199497	0.0328722
MYL9	-0.162832	0.00199612	0.0328722	myosin, light chain 9, regulatory
MYLK3	-0.162823	0.00199737	0.0328722	myosin light chain kinase 3
NPM2	-0.162798	0.00200052	0.032897	nucleophosmin/nucleoplasmin 2
SLC26A8	-0.16278	0.00200285	0.0329083	solute carrier family 26 (anion exchanger), member 8
TMED2	-0.162757	0.0020059	0.0329194	transmembrane emp24 domain trafficking protein 2
MYO1C	-0.16275	0.00200682	0.0329194	myosin IC
ZNF575	-0.162733	0.00200896	0.0329275	zinc finger protein 575
SEC31A	0.162716	0.00201125	0.0329381	SEC31 homolog A (S. cerevisiae)
CARD11	-0.162681	0.00201576	0.032985	caspase recruitment domain family, member 11
SPTB	-0.16264	0.00202117	0.0330358	spectrin, beta, erythrocytic
TMEM106C	-0.162632	0.00202216	0.0330358	transmembrane protein 106C
EXOC3L2	-0.162601	0.0020263	0.0330763	exocyst complex component 3-like 2
FLJ40125	-0.162552	0.00203262	0.0331269
HMGXB3	-0.162552	0.0020327	0.0331269	HMG box domain containing 3
GJC2	-0.162508	0.00203852	0.0331681	gap junction protein, gamma 2, 47kDa
CHKB	-0.162478	0.00204247	0.0331681	choline kinase beta
LEFTY1	-0.162474	0.00204296	0.0331681	left-right determination factor 1
FAM120AOS	-0.162472	0.00204318	0.0331681	family with sequence similarity 120A opposite strand
RBP2	-0.162458	0.00204508	0.0331681	retinol binding protein 2, cellular
DGCR11	-0.162457	0.00204516	0.0331681
IL17RE	-0.162403	0.00205239	0.0332331	interleukin 17 receptor E
C18orf54	-0.162391	0.0020539	0.0332331	chromosome 18 open reading frame 54
SLC9A1	-0.162378	0.00205571	0.0332331	solute carrier family 9, subfamily A (NHE1, cation proton antiporter 1), member 1
YTHDC1	0.162377	0.00205581	0.0332331	YTH domain containing 1
EMP2	-0.162318	0.00206371	0.0333217	epithelial membrane protein 2
GSK3A	-0.162311	0.00206462	0.0333217	glycogen synthase kinase 3 alpha
MIR1231	-0.16225	0.00207267	0.0334248
TAGLN2	-0.162204	0.00207895	0.033499	transgelin 2
SLFNL1	-0.162187	0.00208123	0.0335088	schlafen-like 1
GRRP1	-0.162137	0.00208788	0.0335889
RBBP9	-0.162101	0.00209282	0.0336351	retinoblastoma binding protein 9
FOXN3	-0.162091	0.00209411	0.0336351	forkhead box N3
CDC37	-0.162069	0.00209713	0.0336566	cell division cycle 37
KIAA1274	-0.162015	0.00210444	0.0337209
EIF3K	-0.162014	0.0021045	0.0337209	eukaryotic translation initiation factor 3, subunit K
NDRG4	-0.161994	0.00210729	0.0337324
FAM32A	-0.161984	0.00210859	0.0337324
ENOSF1	0.161951	0.0021131	0.0337736	enolase superfamily member 1
RFX1	-0.161941	0.00211454	0.0337736	regulatory factor X, 1 (influences HLA class II expression)
PACS2	-0.161927	0.00211643	0.0337768	phosphofurin acidic cluster sorting protein 2
ZFC3H1	-0.161826	0.00213026	0.0339354	zinc finger, C3H1-type containing
NAA16	-0.16182	0.00213101	0.0339354	N(alpha)-acetyltransferase 16, NatA auxiliary subunit
SOX18	-0.161814	0.00213188	0.0339354	SRY (sex determining region Y)-box 18
ZNF195	-0.161801	0.00213359	0.0339354	zinc finger protein 195
CENPF	-0.161784	0.00213601	0.0339354	centromere protein F, 350/400kDa
ZNF700	-0.16178	0.00213653	0.0339354	zinc finger protein 700
TSC22D4	-0.161745	0.0021414	0.0339858	TSC22 domain family, member 4
CBX6	-0.161712	0.00214594	0.034031	chromobox homolog 6
SP7	-0.161676	0.00215094	0.0340634	Sp7 transcription factor
DNAJC4	-0.161672	0.00215139	0.0340634	DnaJ (Hsp40) homolog, subfamily C, member 4
MYH11	-0.161601	0.00216125	0.0341889	myosin, heavy chain 11, smooth muscle
LOXL3	-0.161574	0.00216501	0.0341889	lysyl oxidase-like 3
MIR10B	-0.161573	0.00216521	0.0341889
LOC100130872-SPON2	-0.161566	0.00216614	0.0341889
H6PD	-0.161516	0.00217315	0.0342725	hexose-6-phosphate dehydrogenase (glucose 1-dehydrogenase)
HSPA13	-0.1615	0.00217543	0.0342814	heat shock protein 70kDa family, member 13
CHRNG	-0.161427	0.00218561	0.0343968	cholinergic receptor, nicotinic, gamma (muscle)
SPEN	-0.161418	0.00218691	0.0343968	spen family transcriptional repressor
TDP1	-0.161411	0.0021879	0.0343968	tyrosyl-DNA phosphodiesterase 1
SLC2A12	-0.161352	0.00219618	0.0344916	solute carrier family 2 (facilitated glucose transporter), member 12
2004-09-01	-0.16134	0.00219786	0.0344916
THEM4	-0.161331	0.0021991	0.0344916	thioesterase superfamily member 4
COL24A1	-0.161308	0.00220235	0.0345156	collagen, type XXIV, alpha 1
ZMYM6	-0.161262	0.00220893	0.0345886	zinc finger, MYM-type 6
WDR20	-0.161249	0.0022108	0.0345886	WD repeat domain 20
C15orf17	-0.161239	0.00221219	0.0345886
JMJD7	-0.161203	0.00221723	0.0346403
TRPC2	-0.161166	0.00222256	0.0346966
MTHFD1L	-0.161142	0.00222593	0.034722	methylenetetrahydrofolate dehydrogenase (NADP+ dependent) 1-like
MYO6	-0.161117	0.0022295	0.0347506	myosin VI
BTG2	-0.161098	0.00223221	0.0347525	BTG family, member 2
C17orf76	-0.161092	0.00223309	0.0347525
MBLAC1	-0.161062	0.00223742	0.0347794	metallo-beta-lactamase domain containing 1
FAM49A	-0.161056	0.00223829	0.0347794	family with sequence similarity 49, member A
CTNNBIP1	-0.160876	0.00226424	0.0351554
MTX1	-0.160861	0.0022664	0.0351617	metaxin 1
SLC30A3	-0.160822	0.00227214	0.0351843	solute carrier family 30 (zinc transporter), member 3
VAX2	-0.16081	0.00227386	0.0351843	ventral anterior homeobox 2
IL9	-0.160809	0.00227407	0.0351843	interleukin 9
RFTN2	-0.160803	0.00227489	0.0351843	raftlin family member 2
TMC2	-0.160772	0.00227946	0.0352279	transmembrane channel-like 2
TOB1	-0.160721	0.00228694	0.0353162
DLG1	-0.160678	0.00229317	0.0353789	discs, large homolog 1 (Drosophila)
GSDMD	-0.160669	0.00229453	0.0353789	gasdermin D
C20orf27	-0.160656	0.00229648	0.0353816	chromosome 20 open reading frame 27
MTSS1L	-0.160621	0.00230163	0.0354338	metastasis suppressor 1-like
C3orf38	-0.16059	0.00230606	0.0354718	chromosome 3 open reading frame 38
KIAA0195	-0.160577	0.00230803	0.0354718	KIAA0195
C1orf230	-0.160558	0.00231091	0.0354718
MLEC	-0.160556	0.00231118	0.0354718	malectin
PLEKHH1	-0.160543	0.00231308	0.0354737	pleckstrin homology domain containing, family H (with MyTH4 domain) member 1
BID	-0.160501	0.00231926	0.0354993	BH3 interacting domain death agonist
WDR76	-0.1605	0.00231942	0.0354993	WD repeat domain 76
MCM7	-0.160486	0.00232145	0.0354993	minichromosome maintenance complex component 7
ASB13	-0.160484	0.00232184	0.0354993	ankyrin repeat and SOCS box containing 13
ZNF525	-0.160456	0.002326	0.0355236	zinc finger protein 525
LOC644165	-0.160449	0.00232697	0.0355236
TNFAIP8	-0.160437	0.00232884	0.035525	tumor necrosis factor, alpha-induced protein 8
ATXN10	-0.160421	0.00233124	0.0355345	ataxin 10
MGP	-0.160357	0.00234074	0.0355405	matrix Gla protein
FCER1G	-0.160352	0.00234149	0.0355405	Fc fragment of IgE, high affinity I, receptor for; gamma polypeptide
TOB2	-0.160351	0.0023417	0.0355405
FDPS	-0.160347	0.00234227	0.0355405	farnesyl diphosphate synthase
DCPS	-0.160342	0.00234295	0.0355405	decapping enzyme, scavenger
LRRC25	-0.160337	0.00234368	0.0355405	leucine rich repeat containing 25
CYP27A1	-0.160335	0.00234405	0.0355405	cytochrome P450, family 27, subfamily A, polypeptide 1
HDC	-0.160251	0.0023566	0.035697	histidine decarboxylase
NCRNA00157	-0.160208	0.0023632	0.035697
ACAD11	-0.160205	0.00236351	0.035697	acyl-CoA dehydrogenase family, member 11
KIAA2018	-0.160198	0.00236464	0.035697	KIAA2018
ZNF737	-0.160189	0.00236594	0.035697	zinc finger protein 737
AIFM3	-0.160187	0.00236634	0.035697	apoptosis-inducing factor, mitochondrion-associated, 3
DES	-0.160183	0.00236685	0.035697	desmin
LOC100128292	-0.160151	0.00237178	0.0357327
GDF11	-0.160144	0.00237278	0.0357327	growth differentiation factor 11
CALCOCO2	-0.160127	0.00237534	0.0357334	calcium binding and coiled-coil domain 2
RPL35A	-0.1601	0.00237954	0.0357334	ribosomal protein L35a
KDM2B	-0.160095	0.0023802	0.0357334	lysine (K)-specific demethylase 2B
ZNF763	-0.160086	0.00238167	0.0357334	zinc finger protein 763
NPC2	-0.160085	0.00238175	0.0357334
MIR30C1	-0.160061	0.00238541	0.0357448
MIR7-3	0.160043	0.0023882	0.0357448
NGFR	-0.160038	0.00238891	0.0357448	nerve growth factor receptor
BBS2	-0.160033	0.00238965	0.0357448	Bardet-Biedl syndrome 2
SMCR8	-0.15999	0.00239619	0.0358159	Smith-Magenis syndrome chromosome region, candidate 8
GSK3B	-0.159959	0.0024009	0.0358575	glycogen synthase kinase 3 beta
KIAA1797	-0.159949	0.00240255	0.0358575
IFIT2	-0.159923	0.00240654	0.0358903	interferon-induced protein with tetratricopeptide repeats 2
CD177	-0.159828	0.00242107	0.03608	CD177 molecule
FUCA2	-0.159813	0.00242341	0.036088	fucosidase, alpha-L- 2, plasma
NDRG3	-0.159732	0.00243588	0.0362409	NDRG family member 3
ALS2CR11	-0.159723	0.00243729	0.0362409	amyotrophic lateral sclerosis 2 (juvenile) chromosome region, candidate 11
SNCB	-0.159696	0.0024416	0.0362647	synuclein, beta
PDIA6	-0.15968	0.00244399	0.0362647	protein disulfide isomerase family A, member 6
SOX9	-0.159678	0.00244432	0.0362647	SRY (sex determining region Y)-box 9
IRS1	-0.159595	0.00245725	0.0364051	insulin receptor substrate 1
FOXP4	-0.159594	0.00245742	0.0364051	forkhead box P4
TMEM60	-0.15955	0.00246438	0.0364649	transmembrane protein 60
CYB5R3	-0.159545	0.0024651	0.0364649	cytochrome b5 reductase 3
RNF170	-0.159532	0.00246721	0.0364692	ring finger protein 170
SAMD13	-0.159515	0.00246986	0.0364814	sterile alpha motif domain containing 13
BCL2L13	-0.159499	0.0024724	0.0364921	BCL2-like 13 (apoptosis facilitator)
ZNF69	-0.159453	0.00247955	0.0365285	zinc finger protein 69
SLC22A11	-0.159444	0.002481	0.0365285	solute carrier family 22 (organic anion/urate transporter), member 11
CELSR1	-0.159438	0.002482	0.0365285	cadherin, EGF LAG seven-pass G-type receptor 1
ANKRD42	-0.159437	0.00248217	0.0365285	ankyrin repeat domain 42
ZP2	-0.159386	0.00249016	0.0365394	zona pellucida glycoprotein 2 (sperm receptor)
E2F7	-0.159372	0.00249244	0.0365394	E2F transcription factor 7
AKR1C4	-0.159363	0.00249377	0.0365394	aldo-keto reductase family 1, member C4
CTCF	-0.159349	0.00249607	0.0365394	CCCTC-binding factor (zinc finger protein)
ANKRD54	-0.159348	0.00249616	0.0365394
FAT2	-0.159346	0.00249648	0.0365394	FAT atypical cadherin 2
MIR1207	-0.15934	0.00249739	0.0365394
PACSIN1	-0.15934	0.0024975	0.0365394	protein kinase C and casein kinase substrate in neurons 1
LOC283922	-0.159275	0.0025077	0.0366521
PI4KB	-0.159266	0.00250914	0.0366521	phosphatidylinositol 4-kinase, catalytic, beta
LOC55908	-0.159252	0.00251142	0.0366521
BUB1	-0.159241	0.00251325	0.0366521	BUB1 mitotic checkpoint serine/threonine kinase
PLXND1	-0.159224	0.0025159	0.0366521	plexin D1
ARHGEF4	-0.159221	0.00251647	0.0366521	Rho guanine nucleotide exchange factor (GEF) 4
ZNF828	-0.159211	0.00251801	0.0366521
HOMER2	-0.159166	0.00252521	0.0367098	homer homolog 2 (Drosophila)
ANXA1	0.159155	0.002527	0.0367098	annexin A1
MIR148B	-0.159152	0.00252748	0.0367098
CLCF1	-0.159122	0.0025322	0.0367518
MRAP	-0.159073	0.00254013	0.036821	melanocortin 2 receptor accessory protein
NHLRC4	-0.15907	0.00254065	0.036821
GGNBP1	-0.159052	0.00254349	0.0368355
SAT2	-0.159016	0.0025494	0.0368779	spermidine/spermine N1-acetyltransferase family member 2
ARMC2	-0.158991	0.00255336	0.0368779	armadillo repeat containing 2
SERPINH1	-0.158989	0.00255378	0.0368779	serpin peptidase inhibitor, clade H (heat shock protein 47), member 1, (collagen binding protein 1)
TYRO3	-0.158989	0.00255378	0.0368779	TYRO3 protein tyrosine kinase
C19orf20	-0.158928	0.00256352	0.0369918
SESN3	-0.158913	0.00256607	0.0369951	sestrin 3
MYO1G	-0.158865	0.0025738	0.0369951	myosin IG
SLC16A4	-0.15886	0.00257459	0.0369951	solute carrier family 16, member 4
CDSN	-0.158847	0.00257681	0.0369951	corneodesmosin
MCEE	-0.158831	0.00257937	0.0369951	methylmalonyl CoA epimerase
OR10J5	0.158826	0.00258025	0.0369951	olfactory receptor, family 10, subfamily J, member 5
C1R	-0.15882	0.00258123	0.0369951	complement component 1, r subcomponent
S1PR3	-0.158818	0.00258146	0.0369951	sphingosine-1-phosphate receptor 3
NAT14	-0.158805	0.00258358	0.0369951	N-acetyltransferase 14 (GCN5-related, putative)
CLDN12	-0.158796	0.00258516	0.0369951	claudin 12
MIR199A1	-0.158795	0.00258525	0.0369951
HESRG	0.158788	0.00258639	0.0369951
TEP1	-0.15878	0.00258775	0.0369951	telomerase-associated protein 1
ANKRD57	0.158758	0.00259138	0.0370205
SFRP4	-0.158737	0.00259477	0.0370426	secreted frizzled-related protein 4
TELO2	-0.158715	0.00259843	0.0370683	telomere maintenance 2
SUFU	-0.158684	0.00260358	0.0370761	suppressor of fused homolog (Drosophila)
STIM2	-0.158677	0.00260467	0.0370761	stromal interaction molecule 2
MRPS33	0.158669	0.00260595	0.0370761	mitochondrial ribosomal protein S33
ACTG2	-0.158667	0.00260638	0.0370761	actin, gamma 2, smooth muscle, enteric
ST8SIA1	-0.15863	0.00261236	0.0371348	ST8 alpha-N-acetyl-neuraminide alpha-2,8-sialyltransferase 1
LRP11	-0.158574	0.00262171	0.0372413	low density lipoprotein receptor-related protein 11
GATA6	-0.158552	0.00262536	0.0372505	GATA binding protein 6
SEMA4A	-0.158548	0.00262608	0.0372505	sema domain, immunoglobulin domain (Ig), transmembrane domain (TM) and short cytoplasmic domain, (semaphorin) 4A
PDGFRA	-0.15853	0.00262897	0.0372651	platelet-derived growth factor receptor, alpha polypeptide
SCRT2	-0.158504	0.00263334	0.0372974	scratch family zinc finger 2
SNORD93	0.158494	0.00263497	0.0372974
MIR886	-0.158464	0.00263999	0.0373384
OLFML1	-0.158449	0.00264254	0.0373384	olfactomedin-like 1
MAPKAP1	-0.158443	0.00264346	0.0373384	mitogen-activated protein kinase associated protein 1
MYO7A	-0.158422	0.002647	0.0373621	myosin VIIA
NOD1	-0.158394	0.00265164	0.0374012	nucleotide-binding oligomerization domain containing 1
GABBR1	-0.158378	0.00265436	0.0374132	gamma-aminobutyric acid (GABA) B receptor, 1
HSCB	-0.158351	0.00265888	0.0374506	HscB mitochondrial iron-sulfur cluster co-chaperone
BBS12	-0.158326	0.00266312	0.0374644	Bardet-Biedl syndrome 12
SNHG8	-0.158312	0.00266548	0.0374644
SNORA24	-0.158312	0.00266548	0.0374644
UNC5B	-0.158268	0.00267284	0.0375416	unc-5 homolog B (C. elegans)
DDAH1	-0.158257	0.00267476	0.0375423	dimethylarginine dimethylaminohydrolase 1
PKLR	-0.158244	0.00267691	0.0375461	pyruvate kinase, liver and RBC
GPBAR1	-0.158203	0.0026839	0.03757
LOC145474	-0.1582	0.00268436	0.03757
MYST3	-0.158187	0.00268669	0.03757
C22orf31	-0.158173	0.00268893	0.03757	chromosome 22 open reading frame 31
BEST1	-0.158166	0.00269009	0.03757	bestrophin 1
C1orf223	-0.158154	0.00269213	0.03757
CSF3R	-0.158149	0.00269304	0.03757	colony stimulating factor 3 receptor (granulocyte)
FEV	-0.158146	0.00269362	0.03757	FEV (ETS oncogene family)
CA6	-0.158122	0.00269773	0.0376012	carbonic anhydrase VI
SCARNA21	-0.158097	0.00270196	0.037634
ZNF583	-0.158084	0.00270413	0.0376379	zinc finger protein 583
BEST4	-0.158072	0.00270609	0.0376391	bestrophin 4
DDX24	-0.158058	0.00270859	0.0376477	DEAD (Asp-Glu-Ala-Asp) box helicase 24
INTS9	-0.158029	0.00271349	0.0376654	integrator complex subunit 9
MUT	-0.15802	0.00271499	0.0376654	methylmalonyl CoA mutase
CD4	-0.158017	0.0027155	0.0376654	CD4 molecule
TPM1	-0.157955	0.00272618	0.0377594	tropomyosin 1 (alpha)
GPT	-0.15795	0.00272699	0.0377594	glutamic-pyruvate transaminase (alanine aminotransferase)
ABL1	-0.157937	0.00272935	0.0377594	c-abl oncogene 1, non-receptor tyrosine kinase
TEKT2	-0.157934	0.00272982	0.0377594	tektin 2 (testicular)
ANKRD52	-0.157917	0.0027327	0.0377732	ankyrin repeat domain 52
C2orf72	-0.157906	0.00273462	0.0377736
FCGRT	-0.157882	0.00273873	0.0378042	Fc fragment of IgG, receptor, transporter, alpha
OSBPL2	-0.15787	0.00274081	0.037807	oxysterol binding protein-like 2
PIKFYVE	-0.157852	0.00274394	0.037824	phosphoinositide kinase, FYVE finger containing
FGD6	-0.157795	0.00275388	0.0378924	FYVE, RhoGEF and PH domain containing 6
CHML	-0.157792	0.00275427	0.0378924	choroideremia-like (Rab escort protein 2)
C14orf73	-0.157786	0.00275545	0.0378924
RXFP4	-0.157765	0.00275897	0.0378924	relaxin/insulin-like family peptide receptor 4
IMPA2	-0.157764	0.00275914	0.0378924	inositol(myo)-1(or 4)-monophosphatase 2
CALCOCO1	-0.157747	0.00276219	0.0378924	calcium binding and coiled-coil domain 1
ZBTB1	-0.157739	0.00276358	0.0378924	zinc finger and BTB domain containing 1
HIPK1	-0.157733	0.00276463	0.0378924	homeodomain interacting protein kinase 1
POLQ	-0.157722	0.00276648	0.0378924	polymerase (DNA directed), theta
PPP2R5C	-0.157715	0.00276782	0.0378924	protein phosphatase 2, regulatory subunit B', gamma
MIR1251	0.157685	0.00277304	0.0379115
SPATA21	-0.15768	0.00277388	0.0379115	spermatogenesis associated 21
SNX22	-0.157661	0.00277719	0.0379115	sorting nexin 22
C7orf54	-0.157652	0.00277866	0.0379115
ADAMTS13	-0.157648	0.00277939	0.0379115	ADAM metallopeptidase with thrombospondin type 1 motif, 13
OTOP3	-0.157622	0.00278397	0.0379115	otopetrin 3
SUGT1	-0.157622	0.00278401	0.0379115	SGT1, suppressor of G2 allele of SKP1 (S. cerevisiae)
RAB30	-0.157609	0.00278619	0.0379115	RAB30, member RAS oncogene family
PI4KAP1	-0.157605	0.00278704	0.0379115
SLC36A4	-0.157598	0.00278814	0.0379115	solute carrier family 36 (proton/amino acid symporter), member 4
ANO8	-0.157544	0.00279765	0.0380042	anoctamin 8
HYAL2	-0.157538	0.00279875	0.0380042	hyaluronoglucosaminidase 2
PCGF2	-0.157492	0.00280682	0.0380756	polycomb group ring finger 2
LOC149134	-0.157486	0.00280781	0.0380756
WDR88	-0.157422	0.00281923	0.0381536	WD repeat domain 88
ADA	0.157414	0.00282067	0.0381536	adenosine deaminase
CLTC	-0.157411	0.00282114	0.0381536	clathrin, heavy chain (Hc)
TCF21	-0.157411	0.00282118	0.0381536	transcription factor 21
FAM81A	-0.157356	0.002831	0.0382286	family with sequence similarity 81, member A
MYO10	-0.157335	0.0028347	0.0382286	myosin X
ZKSCAN1	-0.157329	0.00283572	0.0382286	zinc finger with KRAB and SCAN domains 1
KIAA0182	-0.157316	0.00283808	0.0382286
MGC2752	-0.157314	0.00283848	0.0382286
FAM134A	-0.15731	0.00283908	0.0382286	family with sequence similarity 134, member A
CATSPER4	-0.157305	0.00284009	0.0382286	cation channel, sperm associated 4
RUSC2	-0.15728	0.00284448	0.038256	RUN and SH3 domain containing 2
MRPL18	-0.157272	0.00284594	0.038256	mitochondrial ribosomal protein L18
PRDM5	-0.157256	0.00284884	0.0382693	PR domain containing 5
TSPAN17	-0.157225	0.0028543	0.0382953	tetraspanin 17
LOC26102	-0.157204	0.00285808	0.0382953
ZDHHC1	-0.157202	0.00285842	0.0382953	zinc finger, DHHC-type containing 1
S100A4	-0.157194	0.00285986	0.0382953
LOC415056	-0.157187	0.00286108	0.0382953
ABCG1	-0.157181	0.00286225	0.0382953	ATP-binding cassette, sub-family G (WHITE), member 1
ARFGAP2	-0.15717	0.00286423	0.0382961	ADP-ribosylation factor GTPase activating protein 2
C19orf40	-0.157137	0.00287011	0.0383343	chromosome 19 open reading frame 40
ZNF346	-0.157133	0.00287091	0.0383343	zinc finger protein 346
LOC644145	-0.157098	0.00287711	0.0383915
CISD3	-0.157038	0.00288808	0.0385122
DHX34	-0.157022	0.00289092	0.0385245	DEAH (Asp-Glu-Ala-His) box polypeptide 34
SEC22C	-0.157006	0.00289379	0.0385266	SEC22 vesicle trafficking protein homolog C (S. cerevisiae)
ZNF358	-0.156992	0.00289631	0.0385266	zinc finger protein 358
FGF8	-0.156989	0.00289685	0.0385266	fibroblast growth factor 8 (androgen-induced)
MLLT1	-0.156948	0.00290441	0.0386015	myeloid/lymphoid or mixed-lineage leukemia (trithorax homolog, Drosophila); translocated to, 1
PRR7	-0.156916	0.00291015	0.0386522	proline rich 7 (synaptic)
ZNF85	-0.156867	0.00291909	0.0387451	zinc finger protein 85
C2CD2L	-0.156835	0.00292502	0.0387982	C2CD2-like
CD72	-0.156812	0.00292912	0.0388269	CD72 molecule
GPR182	-0.156784	0.00293438	0.038867	G protein-coupled receptor 182
ACSS3	-0.156762	0.0029383	0.038867	acyl-CoA synthetase short-chain family member 3
FLNC	-0.156759	0.002939	0.038867	filamin C, gamma
TRAF3	-0.156754	0.00293991	0.038867	TNF receptor-associated factor 3
TNK2	-0.156641	0.00296075	0.0390822	tyrosine kinase, non-receptor, 2
CLPTM1	-0.156632	0.00296237	0.0390822	cleft lip and palate associated transmembrane protein 1
NUSAP1	-0.156631	0.00296257	0.0390822	nucleolar and spindle associated protein 1
POLR2L	-0.156617	0.00296509	0.0390822	polymerase (RNA) II (DNA directed) polypeptide L, 7.6kDa
IQCE	-0.156613	0.00296595	0.0390822	IQ motif containing E
ACSL6	-0.156562	0.00297529	0.0391796	acyl-CoA synthetase long-chain family member 6
NXF1	-0.156533	0.00298084	0.0392269	nuclear RNA export factor 1
THBS3	-0.1565	0.00298699	0.0392565	thrombospondin 3
ICAM2	-0.1565	0.00298702	0.0392565	intercellular adhesion molecule 2
KCNJ8	-0.156467	0.00299303	0.0393063	potassium inwardly-rectifying channel, subfamily J, member 8
ELMOD3	-0.156458	0.00299479	0.0393063	ELMO/CED-12 domain containing 3
WWC1	-0.156435	0.00299913	0.0393063	WW and C2 domain containing 1
MAPK14	-0.156431	0.00299979	0.0393063	mitogen-activated protein kinase 14
TRMT1	-0.156427	0.00300062	0.0393063	tRNA methyltransferase 1 homolog (S. cerevisiae)
DEDD	-0.15637	0.00301125	0.0393569
CPN1	-0.156363	0.00301261	0.0393569	carboxypeptidase N, polypeptide 1
CD14	-0.156361	0.00301308	0.0393569	CD14 molecule
HNRNPUL2	-0.156355	0.00301408	0.0393569	heterogeneous nuclear ribonucleoprotein U-like 2
CHST12	-0.156354	0.00301431	0.0393569	carbohydrate (chondroitin 4) sulfotransferase 12
ARRDC2	-0.15634	0.00301687	0.0393647	arrestin domain containing 2
PPT2	-0.156293	0.00302575	0.0394462	palmitoyl-protein thioesterase 2
PRICKLE4	-0.156286	0.00302705	0.0394462	prickle homolog 4 (Drosophila)
IRF2BP2	-0.156159	0.00305121	0.0397352	interferon regulatory factor 2 binding protein 2
PIK3C2B	-0.156124	0.00305792	0.0397952	phosphatidylinositol-4-phosphate 3-kinase, catalytic subunit type 2 beta
IL17RD	-0.156114	0.00305979	0.0397952	interleukin 17 receptor D
ECHDC3	-0.156068	0.00306869	0.0398809	enoyl CoA hydratase domain containing 3
SRCRB4D	-0.156059	0.00307037	0.0398809	scavenger receptor cysteine rich domain containing, group B (4 domains)
BCAN	-0.156029	0.00307608	0.0399292	brevican
CDRT4	-0.156018	0.00307824	0.0399313	CMT1A duplicated region transcript 4
PTTG1IP	-0.155978	0.0030858	0.0400036	pituitary tumor-transforming 1 interacting protein
TSPAN18	-0.155966	0.00308822	0.0400055	tetraspanin 18
WNT9A	-0.155955	0.00309025	0.0400055	wingless-type MMTV integration site family, member 9A
TMEM37	-0.155946	0.00309194	0.0400055	transmembrane protein 37
IL10RA	-0.155917	0.00309759	0.0400261	interleukin 10 receptor, alpha
BLZF1	-0.155906	0.00309966	0.0400261	basic leucine zipper nuclear factor 1
DLX4	-0.155892	0.00310249	0.0400261	distal-less homeobox 4
CRCP	-0.155889	0.00310299	0.0400261	CGRP receptor component
DSE	-0.155886	0.00310353	0.0400261	dermatan sulfate epimerase
LOC390594	-0.155871	0.00310649	0.0400385
AIF1	-0.15586	0.00310856	0.0400395	allograft inflammatory factor 1
SQRDL	-0.15582	0.00311634	0.0400561	sulfide quinone reductase-like (yeast)
KLHL18	-0.155813	0.00311768	0.0400561	kelch-like family member 18
YPEL2	-0.15581	0.00311835	0.0400561	yippee-like 2 (Drosophila)
BPHL	-0.155805	0.00311921	0.0400561	biphenyl hydrolase-like (serine hydrolase)
FLJ34503	-0.155799	0.00312051	0.0400561
POM121L1P	-0.155792	0.00312186	0.0400561
SLC43A3	-0.155769	0.0031263	0.0400875	solute carrier family 43, member 3
PTER	-0.155755	0.003129	0.0400965	phosphotriesterase related
RASAL1	-0.155711	0.00313752	0.0401608	RAS protein activator like 1 (GAP1 like)
CDH3	-0.155709	0.00313803	0.0401608	cadherin 3, type 1, P-cadherin (placental)
TK2	-0.15567	0.00314555	0.0402086
RERE	-0.155669	0.00314578	0.0402086	arginine-glutamic acid dipeptide (RE) repeats
ANKRD23	-0.155654	0.00314882	0.0402218	ankyrin repeat domain 23
ARHGEF3	-0.155624	0.00315457	0.0402695	Rho guanine nucleotide exchange factor (GEF) 3
C19orf55	-0.155567	0.00316583	0.0403575	chromosome 19 open reading frame 55
ZCCHC24	-0.155555	0.00316825	0.0403575	zinc finger, CCHC domain containing 24
SPARC	-0.155554	0.00316848	0.0403575	secreted protein, acidic, cysteine-rich (osteonectin)
ZNF576	-0.155545	0.00317015	0.0403575	zinc finger protein 576
MRPL17	-0.155538	0.00317153	0.0403575	mitochondrial ribosomal protein L17
LITAF	-0.155524	0.00317438	0.0403681	lipopolysaccharide-induced TNF factor
TRIM52	-0.155505	0.0031781	0.0403897
EPCAM	0.155445	0.00319003	0.0405156	epithelial cell adhesion molecule
MGLL	-0.15542	0.00319485	0.0405512	monoglyceride lipase
CYB5B	-0.155386	0.00320169	0.0405874	cytochrome b5 type B (outer mitochondrial membrane)
RXRA	-0.155385	0.00320177	0.0405874	retinoid X receptor, alpha
TPRG1L	-0.155369	0.0032051	0.040604	tumor protein p63 regulated 1-like
RINL	-0.155332	0.00321234	0.04067	Ras and Rab interactor-like
COTL1	-0.155289	0.00322101	0.0407386	coactosin-like 1 (Dictyostelium)
AOC2	-0.155285	0.00322182	0.0407386	amine oxidase, copper containing 2 (retina-specific)
HAUS1	-0.15527	0.00322482	0.040748	HAUS augmin-like complex, subunit 1
FUT11	-0.155261	0.00322664	0.040748
EPHX3	-0.155214	0.003236	0.0408376	epoxide hydrolase 3
CARHSP1	-0.155205	0.00323781	0.0408376	calcium regulated heat stable protein 1, 24kDa
GHRLOS	-0.155151	0.00324868	0.0409387
GRLF1	-0.155145	0.00324991	0.0409387
RBBP4	-0.155106	0.00325776	0.0409934	retinoblastoma binding protein 4
HIST1H3B	-0.155095	0.00325994	0.0409934	histone cluster 1, H3b
MYOM3	-0.155093	0.0032604	0.0409934	myomesin 3
LIMD2	-0.155063	0.00326643	0.0410337	LIM domain containing 2
LRRC4	0.155057	0.0032677	0.0410337	leucine rich repeat containing 4
SHC3	-0.155041	0.00327091	0.0410483	SHC (Src homology 2 domain containing) transforming protein 3
LOH3CR2A	-0.15503	0.00327311	0.0410494
AHRR	-0.155016	0.00327603	0.0410494	aryl-hydrocarbon receptor repressor
NUDT22	-0.15501	0.00327714	0.0410494	nudix (nucleoside diphosphate linked moiety X)-type motif 22
C6orf145	-0.154997	0.00327986	0.0410577
COMMD1	-0.154923	0.00329493	0.0412149	copper metabolism (Murr1) domain containing 1
PCDHGB7	-0.154915	0.00329654	0.0412149
BAP1	-0.154888	0.00330201	0.0412265	BRCA1 associated protein-1 (ubiquitin carboxy-terminal hydrolase)
BCL7A	-0.154879	0.00330399	0.0412265	B-cell CLL/lymphoma 7A
SNORA78	0.154869	0.00330589	0.0412265
FAM176B	-0.154861	0.00330763	0.0412265
ACOT4	-0.154858	0.00330822	0.0412265	acyl-CoA thioesterase 4
CRIM1	-0.154841	0.00331182	0.0412265	cysteine rich transmembrane BMP regulator 1 (chordin-like)
RNF4	-0.15484	0.00331187	0.0412265
ZNF507	0.154828	0.00331444	0.0412329	zinc finger protein 507
XAF1	-0.154794	0.00332128	0.0412923
CCDC103	-0.154762	0.00332794	0.0413459	coiled-coil domain containing 103
IMPACT	0.154753	0.00332972	0.0413459	impact RWD domain protein
LOC146880	-0.154734	0.00333363	0.0413609
RAB10	-0.154728	0.00333505	0.0413609	RAB10, member RAS oncogene family
NPAT	-0.154711	0.00333855	0.0413786	nuclear protein, ataxia-telangiectasia locus
AFF1	-0.15468	0.00334487	0.0413957	AF4/FMR2 family, member 1
SMAD6	-0.154679	0.00334509	0.0413957	SMAD family member 6
KCNK4	-0.154668	0.00334741	0.0413957	potassium channel, subfamily K, member 4
CALHM2	-0.154664	0.0033482	0.0413957	calcium homeostasis modulator 2
TBRG1	-0.154641	0.00335293	0.0414126	transforming growth factor beta regulator 1
DSC3	0.154637	0.0033537	0.0414126	desmocollin 3
C3orf23	-0.154606	0.00336022	0.0414675
SLC39A13	-0.15456	0.00336976	0.0415371	solute carrier family 39 (zinc transporter), member 13
TESSP1	-0.154552	0.00337156	0.0415371
ALOX15B	-0.154541	0.00337377	0.0415371	arachidonate 15-lipoxygenase, type B
SFI1	-0.154539	0.00337415	0.0415371	Sfi1 homolog, spindle assembly associated (yeast)
SFRS2IP	-0.154524	0.00337721	0.0415492
PCDH21	-0.154487	0.00338511	0.0416208
GRAMD3	-0.154449	0.00339305	0.0416486	GRAM domain containing 3
FLJ40504	-0.15444	0.00339491	0.0416486
TTC21B	-0.154431	0.00339683	0.0416486	tetratricopeptide repeat domain 21B
VPS37C	-0.154419	0.00339919	0.0416486
C19orf38	-0.154418	0.00339947	0.0416486
NEDD9	-0.154412	0.00340068	0.0416486	neural precursor cell expressed, developmentally down-regulated 9
WDR46	-0.154399	0.00340351	0.0416486	WD repeat domain 46
HIST3H2A	0.154397	0.003404	0.0416486	histone cluster 3, H2a
MAML2	-0.154345	0.00341488	0.0417007	mastermind-like 2 (Drosophila)
ETV6	-0.154339	0.00341617	0.0417007	ets variant 6
ECEL1	-0.154337	0.00341653	0.0417007	endothelin converting enzyme-like 1
LCE3A	-0.154337	0.00341659	0.0417007	late cornified envelope 3A
NDUFV1	-0.154327	0.00341868	0.0417008	NADH dehydrogenase (ubiquinone) flavoprotein 1, 51kDa
EPB41	-0.154314	0.00342139	0.0417084	erythrocyte membrane protein band 4.1 (elliptocytosis 1, RH-linked)
MIR1287	-0.154262	0.00343234	0.0418166
ACCN2	-0.15424	0.00343714	0.0418495
ERGIC1	-0.154194	0.00344686	0.0419362	endoplasmic reticulum-golgi intermediate compartment (ERGIC) 1
ATF4	-0.154186	0.00344844	0.0419362	activating transcription factor 4
MAPKAPK3	-0.154132	0.00346013	0.0420528	mitogen-activated protein kinase-activated protein kinase 3
KLHL29	-0.154101	0.00346671	0.0420898
URB1	-0.154098	0.00346738	0.0420898
TRIM61	-0.154087	0.00346962	0.0420914	tripartite motif containing 61
HIRIP3	-0.15406	0.00347541	0.0421172	HIRA interacting protein 3
FHL3	-0.154058	0.00347594	0.0421172	four and a half LIM domains 3
TSGA10IP	-0.154038	0.0034802	0.0421433	testis specific, 10 interacting protein
ZZZ3	-0.154015	0.00348514	0.0421776	zinc finger, ZZ-type containing 3
CEMP1	-0.154004	0.0034875	0.0421807	cementum protein 1
NSMAF	-0.153952	0.00349865	0.0422715	neutral sphingomyelinase (N-SMase) activation associated factor
TSEN2	-0.153927	0.00350409	0.0422715	TSEN2 tRNA splicing endonuclease subunit
ATP5G2	-0.153911	0.00350751	0.0422715	ATP synthase, H+ transporting, mitochondrial Fo complex, subunit C2 (subunit 9)
SLC35D1	-0.153889	0.00351226	0.0422715	solute carrier family 35 (UDP-GlcA/UDP-GalNAc transporter), member D1
CMTM8	-0.153884	0.00351333	0.0422715
C14orf179	-0.153881	0.00351396	0.0422715
KIAA1217	-0.15388	0.00351415	0.0422715	KIAA1217
HOXD3	-0.153874	0.00351543	0.0422715	homeobox D3
ATP5A1	-0.153873	0.00351578	0.0422715	ATP synthase, H+ transporting, mitochondrial F1 complex, alpha subunit 1, cardiac muscle
HMMR	-0.153871	0.00351612	0.0422715	hyaluronan-mediated motility receptor (RHAMM)
SULT1A2	-0.153846	0.00352152	0.042311	sulfotransferase family, cytosolic, 1A, phenol-preferring, member 2
MAP2K1	-0.153824	0.00352623	0.0423145	mitogen-activated protein kinase kinase 1
CFL1	-0.153822	0.00352673	0.0423145	cofilin 1 (non-muscle)
SLC25A29	-0.153812	0.00352884	0.0423145
SCLY	-0.153806	0.00353026	0.0423145	selenocysteine lyase
RFX5	-0.153794	0.00353279	0.0423195	regulatory factor X, 5 (influences HLA class II expression)
FUT1	-0.153758	0.00354076	0.0423673	fucosyltransferase 1 (galactoside 2-alpha-L-fucosyltransferase, H blood group)
PFKFB3	-0.153756	0.00354101	0.0423673	6-phosphofructo-2-kinase/fructose-2,6-biphosphatase 3
RNF183	-0.15374	0.00354464	0.0423761	ring finger protein 183
DNAJC5G	-0.153734	0.00354598	0.0423761	DnaJ (Hsp40) homolog, subfamily C, member 5 gamma
SP4	-0.153667	0.00356047	0.0425239	Sp4 transcription factor
FAM54A	-0.153613	0.0035724	0.042641
ZNF335	-0.153578	0.0035801	0.0426437	zinc finger protein 335
ZNF426	-0.153577	0.00358021	0.0426437	zinc finger protein 426
CASKIN2	-0.153571	0.00358166	0.0426437	CASK interacting protein 2
MADCAM1	-0.153566	0.00358275	0.0426437	mucosal vascular addressin cell adhesion molecule 1
APCS	0.153556	0.00358491	0.0426437	amyloid P component, serum
C17orf99	-0.153554	0.0035854	0.0426437
MGC12982	-0.153541	0.00358817	0.0426513
STX16	-0.153492	0.00359897	0.0427257	syntaxin 16
NRBF2	0.15349	0.00359952	0.0427257	nuclear receptor binding factor 2
PIK3IP1	-0.153479	0.00360195	0.0427257	phosphoinositide-3-kinase interacting protein 1
OTOS	-0.153474	0.00360296	0.0427257	otospiralin
MT1IP	-0.153451	0.00360809	0.0427477
TOR3A	-0.153435	0.00361168	0.0427477	torsin family 3, member A
RTN4RL1	-0.153423	0.0036143	0.0427477	reticulon 4 receptor-like 1
C10orf55	-0.15342	0.00361494	0.0427477
MIR135A2	0.153418	0.00361549	0.0427477
PISRT1	-0.153392	0.00362133	0.0427915
WNT3	-0.153359	0.00362851	0.0428511	wingless-type MMTV integration site family, member 3
STRN4	-0.153346	0.00363137	0.0428596	striatin, calmodulin binding protein 4
MFSD10	-0.153296	0.00364267	0.0429676	major facilitator superfamily domain containing 10
RNF167	-0.153269	0.00364869	0.0429974
DNALI1	-0.153265	0.00364949	0.0429974	dynein, axonemal, light intermediate chain 1
ACVR1	-0.153243	0.00365458	0.0430259	activin A receptor, type I
USP3	-0.153227	0.00365808	0.0430259	ubiquitin specific peptidase 3
LAP3	-0.153226	0.00365835	0.0430259	leucine aminopeptidase 3
TBC1D19	-0.153136	0.00367863	0.0432391	TBC1 domain family, member 19
TMEM190	-0.153109	0.00368472	0.043266	transmembrane protein 190
HSPB7	-0.153099	0.00368703	0.043266	heat shock 27kDa protein family, member 7 (cardiovascular)
ZNF347	-0.153097	0.00368741	0.043266	zinc finger protein 347
LOC100130522	-0.153062	0.0036954	0.0433097
MPI	-0.153061	0.00369546	0.0433097	mannose phosphate isomerase
ABRA	-0.153043	0.00369958	0.0433326	actin-binding Rho activating protein
ATG10	-0.153018	0.00370527	0.0433441	autophagy related 10
FCN3	-0.153015	0.00370599	0.0433441	ficolin (collagen/fibrinogen domain containing) 3
POR	-0.15301	0.00370705	0.0433441	P450 (cytochrome) oxidoreductase
ZNF541	-0.152954	0.00371991	0.0434474	zinc finger protein 541
MIRLET7B	-0.152945	0.00372184	0.0434474
FLJ13224	0.152935	0.00372426	0.0434474
C1orf189	-0.152933	0.00372456	0.0434474
PSMG4	-0.152921	0.00372724	0.0434534
SLC39A14	-0.152894	0.00373348	0.0435009	solute carrier family 39 (zinc transporter), member 14
DAXX	-0.152871	0.00373872	0.0435147	death-domain associated protein
LAMB2L	-0.15287	0.00373902	0.0435147
TRIM46	-0.152812	0.00375224	0.0436325	tripartite motif containing 46
DENND4B	-0.152807	0.0037535	0.0436325	DENN/MADD domain containing 4B
DIDO1	-0.152792	0.00375696	0.0436474	death inducer-obliterator 1
GUCY1B2	-0.152763	0.00376358	0.0436989
UBE2L6	-0.15275	0.00376647	0.0437072	ubiquitin-conjugating enzyme E2L 6
HOXC5	-0.152725	0.00377238	0.0437504	homeobox C5
LOC100129637	-0.152706	0.0037767	0.0437519
DHRS12	-0.152705	0.00377687	0.0437519	dehydrogenase/reductase (SDR family) member 12
CTSD	-0.152695	0.00377926	0.0437543	cathepsin D
TLE3	-0.152672	0.00378462	0.0437909	transducin-like enhancer of split 3 (E(sp1) homolog, Drosophila)
KRT77	-0.152636	0.00379295	0.0438447	keratin 77
C6orf103	-0.152633	0.00379364	0.0438447
CXCL6	-0.152549	0.00381304	0.0440308	chemokine (C-X-C motif) ligand 6
C6orf227	-0.152539	0.00381538	0.0440308
HS2ST1	-0.152525	0.00381877	0.0440308	heparan sulfate 2-O-sulfotransferase 1
LOC728613	-0.15247	0.00383154	0.0440308
C17orf96	-0.152459	0.00383411	0.0440308
EDC4	-0.152448	0.00383678	0.0440308	enhancer of mRNA decapping 4
CCL24	-0.152439	0.00383892	0.0440308	chemokine (C-C motif) ligand 24
TMEM79	-0.152437	0.00383942	0.0440308	transmembrane protein 79
ABCC9	0.152437	0.00383942	0.0440308	ATP-binding cassette, sub-family C (CFTR/MRP), member 9
CYS1	-0.152429	0.00384116	0.0440308
CELA2A	-0.152405	0.0038469	0.0440308	chymotrypsin-like elastase family, member 2A
WRB	-0.152401	0.00384767	0.0440308	tryptophan rich basic protein
LPXN	-0.1524	0.00384798	0.0440308	leupaxin
UGT2B4	0.1524	0.00384801	0.0440308	UDP glucuronosyltransferase 2 family, polypeptide B4
MEX3A	-0.152398	0.00384841	0.0440308	mex-3 RNA binding family member A
ARL8B	-0.152388	0.00385077	0.0440308
AKAP7	-0.152386	0.00385126	0.0440308	A kinase (PRKA) anchor protein 7
LOC494141	-0.152379	0.00385296	0.0440308
TFCP2L1	-0.152377	0.00385336	0.0440308	transcription factor CP2-like 1
RORC	-0.152373	0.00385431	0.0440308	RAR-related orphan receptor C
LOC286367	-0.152366	0.00385591	0.0440308
SYNGR1	-0.152346	0.00386081	0.0440432	synaptogyrin 1
DYNLRB1	-0.152328	0.00386499	0.0440432	dynein, light chain, roadblock-type 1
SLC38A6	-0.152327	0.0038652	0.0440432	solute carrier family 38, member 6
HGSNAT	-0.152323	0.00386612	0.0440432	heparan-alpha-glucosaminide N-acetyltransferase
SLC13A5	-0.152315	0.00386799	0.0440432	solute carrier family 13 (sodium-dependent citrate transporter), member 5
UHRF1BP1L	-0.152275	0.00387748	0.0440655	UHRF1 binding protein 1-like
SLC15A3	-0.152274	0.0038777	0.0440655	solute carrier family 15 (oligopeptide transporter), member 3
TSC22D1	-0.152272	0.00387816	0.0440655	TSC22 domain family, member 1
C5orf22	-0.15227	0.00387875	0.0440655	chromosome 5 open reading frame 22
L1TD1	-0.152223	0.00388981	0.0441488	LINE-1 type transposase domain containing 1
IGFL4	-0.15222	0.00389049	0.0441488
STC2	-0.152187	0.00389832	0.0442126	stanniocalcin 2
THEG	-0.152159	0.00390494	0.0442627	theg spermatid protein
DGAT2	-0.152144	0.00390868	0.0442799	diacylglycerol O-acyltransferase 2
GCNT2	-0.152113	0.00391601	0.0443137	glucosaminyl (N-acetyl) transferase 2, I-branching enzyme (I blood group)
BRAP	-0.152104	0.00391801	0.0443137	BRCA1 associated protein
ELAC1	-0.152097	0.00391985	0.0443137	elaC ribonuclease Z 1
CYP46A1	-0.152094	0.0039205	0.0443137	cytochrome P450, family 46, subfamily A, polypeptide 1
CTR9	-0.152073	0.00392555	0.0443457	CTR9, Paf1/RNA polymerase II complex component
SPACA4	-0.152021	0.00393795	0.0444169	sperm acrosome associated 4
EXTL1	-0.15202	0.0039381	0.0444169	exostosin-like glycosyltransferase 1
STIM1	-0.152019	0.00393851	0.0444169	stromal interaction molecule 1
LRRFIP2	-0.151989	0.00394567	0.0444238	leucine rich repeat (in FLII) interacting protein 2
MPG	-0.151973	0.00394957	0.0444238
PDGFRB	-0.15197	0.00395017	0.0444238	platelet-derived growth factor receptor, beta polypeptide
RBM39	-0.151968	0.00395073	0.0444238	RNA binding motif protein 39
PCIF1	-0.151963	0.0039518	0.0444238	PDX1 C-terminal inhibiting factor 1
SLC27A5	-0.151961	0.00395243	0.0444238	solute carrier family 27 (fatty acid transporter), member 5
PPP2R1B	-0.151885	0.00397081	0.0445986	protein phosphatase 2, regulatory subunit A, beta
ASGR1	-0.151878	0.00397243	0.0445986	asialoglycoprotein receptor 1
SSR3	-0.151857	0.00397749	0.0446304	signal sequence receptor, gamma (translocon-associated protein gamma)
MIR488	0.151835	0.00398272	0.044664
RAD51L1	-0.151791	0.0039936	0.044761
C14orf162	-0.151743	0.00400518	0.0448657
C5orf56	-0.151728	0.00400894	0.0448826
MIR711	-0.151677	0.00402126	0.0449596
C13orf26	-0.151672	0.00402242	0.0449596
PTGIR	-0.151672	0.00402255	0.0449596	prostaglandin I2 (prostacyclin) receptor (IP)
EDN1	-0.151643	0.00402955	0.044979	endothelin 1
PCDHGA10	-0.151641	0.00403019	0.044979
ZC3H10	-0.151637	0.00403102	0.044979	zinc finger CCCH-type containing 10
C9orf106	-0.151606	0.00403866	0.0450309	chromosome 9 open reading frame 106
LY96	-0.1516	0.00404017	0.0450309	lymphocyte antigen 96
GTPBP2	-0.151574	0.0040465	0.0450525	GTP binding protein 2
TMEM145	-0.151573	0.00404682	0.0450525	transmembrane protein 145
C1orf69	0.151561	0.00404981	0.0450525
SH3GL1	-0.151555	0.00405113	0.0450525	SH3-domain GRB2-like 1
DARS	-0.151546	0.00405335	0.0450525	aspartyl-tRNA synthetase
SLC29A1	-0.151463	0.00407384	0.0452333	solute carrier family 29 (equilibrative nucleoside transporter), member 1
KNG1	-0.151462	0.00407413	0.0452333	kininogen 1
PUS7	-0.15144	0.00407966	0.0452696	pseudouridylate synthase 7 homolog (S. cerevisiae)
MKL2	-0.151408	0.00408755	0.045332	MKL/myocardin-like 2
PPARGC1A	-0.151356	0.00410038	0.0454491	peroxisome proliferator-activated receptor gamma, coactivator 1 alpha
ZMIZ1	-0.151342	0.00410403	0.0454644	zinc finger, MIZ-type containing 1
TNNC1	-0.15131	0.00411195	0.0455269	troponin C type 1 (slow)
TNFRSF8	-0.151293	0.00411609	0.0455472	tumor necrosis factor receptor superfamily, member 8
ARHGAP20	-0.151277	0.00412008	0.0455472	Rho GTPase activating protein 20
PRRT1	-0.151275	0.0041206	0.0455472	proline-rich transmembrane protein 1
EIF5A	-0.151256	0.00412546	0.0455758	eukaryotic translation initiation factor 5A
ADAM11	-0.151237	0.00413025	0.0456035	ADAM metallopeptidase domain 11
PLAU	-0.151179	0.00414478	0.0457388	plasminogen activator, urokinase
NKX2-5	-0.151148	0.00415258	0.0457729	NK2 homeobox 5
LOC254559	-0.151133	0.00415633	0.0457729
ZNF786	-0.15112	0.00415946	0.0457729	zinc finger protein 786
FARP1	-0.151119	0.00415969	0.0457729	FERM, RhoGEF (ARHGEF) and pleckstrin domain protein 1 (chondrocyte-derived)
LOC84740	-0.151112	0.00416147	0.0457729
ARHGAP9	-0.151099	0.00416483	0.0457729	Rho GTPase activating protein 9
CDC42EP4	-0.151096	0.00416562	0.0457729	CDC42 effector protein (Rho GTPase binding) 4
CYP2A6	-0.151094	0.00416616	0.0457729	cytochrome P450, family 2, subfamily A, polypeptide 6
BARD1	-0.151083	0.00416883	0.0457772	BRCA1 associated RING domain 1
QTRT1	-0.15107	0.0041722	0.045789	queuine tRNA-ribosyltransferase 1
C6orf150	-0.15102	0.00418494	0.0459038
GPR156	-0.150985	0.00419363	0.0459739	G protein-coupled receptor 156
WNT11	-0.150952	0.00420214	0.046042	wingless-type MMTV integration site family, member 11
INPP5B	-0.150923	0.00420943	0.0460966	inositol polyphosphate-5-phosphatase, 75kDa
PFDN1	-0.150909	0.00421317	0.0461123	prefoldin subunit 1
SERF2	-0.150845	0.0042293	0.0462636	small EDRK-rich factor 2
C5orf15	-0.15081	0.00423837	0.0463339	chromosome 5 open reading frame 15
IP6K1	-0.150802	0.00424035	0.0463339	inositol hexakisphosphate kinase 1
RARA	-0.150778	0.0042467	0.0463779	retinoic acid receptor, alpha
MFI2	-0.150756	0.00425214	0.0463974	antigen p97 (melanoma associated) identified by monoclonal antibodies 133.2 and 96.5
TMEM132A	-0.150753	0.00425312	0.0463974	transmembrane protein 132A
ZNF626	-0.150729	0.00425917	0.0464382	zinc finger protein 626
SPRYD3	-0.150713	0.00426341	0.0464589	SPRY domain containing 3
TMCO6	-0.150704	0.00426571	0.0464589	transmembrane and coiled-coil domains 6
DNAJC21	-0.150669	0.00427475	0.0465163	DnaJ (Hsp40) homolog, subfamily C, member 21
LOC729603	-0.150664	0.00427591	0.0465163
THAP6	-0.150652	0.00427894	0.0465163	THAP domain containing 6
ZNF660	-0.150647	0.00428027	0.0465163	zinc finger protein 660
KDM3B	0.150624	0.00428636	0.0465572	lysine (K)-specific demethylase 3B
PIP4K2B	-0.150609	0.00429019	0.0465735	phosphatidylinositol-5-phosphate 4-kinase, type II, beta
SLC45A4	-0.150579	0.00429802	0.0466333	solute carrier family 45, member 4
KRT4	-0.150566	0.00430132	0.0466438	keratin 4
SAMD8	-0.150554	0.00430458	0.0466539	sterile alpha motif domain containing 8
DAK	-0.150539	0.00430826	0.0466685	dihydroxyacetone kinase 2 homolog (S. cerevisiae)
ATL3	-0.150494	0.00432008	0.0467712	atlastin GTPase 3
CLIP2	-0.150459	0.00432916	0.0468443	CAP-GLY domain containing linker protein 2
NFKB1	-0.150389	0.00434748	0.0470171	nuclear factor of kappa light polypeptide gene enhancer in B-cells 1
RASSF5	-0.150378	0.00435032	0.0470224	Ras association (RalGDS/AF-6) domain family member 5
CDK12	-0.150358	0.00435565	0.0470546	cyclin-dependent kinase 12
KIAA0922	-0.150347	0.00435857	0.0470608	KIAA0922
PHLDB1	-0.150305	0.00436972	0.0471359	pleckstrin homology-like domain, family B, member 1
ABCC1	-0.150296	0.00437199	0.0471359	ATP-binding cassette, sub-family C (CFTR/MRP), member 1
P2RY13	-0.150292	0.00437307	0.0471359	purinergic receptor P2Y, G-protein coupled, 13
GPR37L1	-0.150282	0.00437565	0.0471359	G protein-coupled receptor 37 like 1
MGC29506	-0.150266	0.0043799	0.0471359
ALKBH1	-0.150265	0.00438027	0.0471359	alkB, alkylation repair homolog 1 (E. coli)
AMIGO1	-0.150258	0.004382	0.0471359	adhesion molecule with Ig-like domain 1
ATP5SL	-0.150234	0.00438836	0.047179	ATP5S-like
JAKMIP3	-0.150188	0.00440046	0.0472837	Janus kinase and microtubule interacting protein 3
USP7	-0.150162	0.00440743	0.0473291	ubiquitin specific peptidase 7 (herpes virus-associated)
APOL3	-0.150155	0.00440941	0.0473291	apolipoprotein L, 3
ZMYM5	-0.150126	0.00441695	0.0473846	zinc finger, MYM-type 5
CD93	-0.150112	0.00442068	0.0473911	CD93 molecule
SLC22A20	-0.150106	0.00442228	0.0473911
NISCH	-0.150042	0.00443956	0.0475507	nischarin
RILPL1	-0.150015	0.00444669	0.0476017	Rab interacting lysosomal protein-like 1
SNORD11B	-0.149998	0.00445121	0.0476247
NR2F1	-0.149978	0.00445654	0.0476494	nuclear receptor subfamily 2, group F, member 1
C4orf42	-0.14996	0.00446149	0.0476494
CDK17	-0.149958	0.0044619	0.0476494	cyclin-dependent kinase 17
SSTR4	-0.149938	0.00446725	0.0476494	somatostatin receptor 4
LRWD1	-0.149922	0.00447161	0.0476494	leucine-rich repeats and WD repeat domain containing 1
PVRL2	-0.14992	0.00447214	0.0476494	poliovirus receptor-related 2 (herpesvirus entry mediator B)
CPSF2	-0.149908	0.00447542	0.0476494	cleavage and polyadenylation specific factor 2, 100kDa
NDEL1	-0.149906	0.00447604	0.0476494	nudE neurodevelopment protein 1-like 1
POM121L2	-0.149905	0.00447619	0.0476494	POM121 transmembrane nucleoporin-like 2
SYNGAP1	-0.149901	0.00447732	0.0476494	synaptic Ras GTPase activating protein 1
HOXB9	-0.149876	0.00448398	0.0476858	homeobox B9
RCOR1	-0.14987	0.0044855	0.0476858	REST corepressor 1
SHISA5	-0.149838	0.00449415	0.0477361
PACSIN3	-0.149835	0.00449499	0.0477361	protein kinase C and casein kinase substrate in neurons 3
DEXI	-0.149823	0.00449843	0.0477382	Dexi homolog (mouse)
PLEKHO1	-0.149814	0.00450073	0.0477382	pleckstrin homology domain containing, family O member 1
NUCB2	-0.149808	0.00450235	0.0477382	nucleobindin 2
SLC25A11	-0.149762	0.00451494	0.0478422	solute carrier family 25 (mitochondrial carrier; oxoglutarate carrier), member 11
C5orf44	-0.149745	0.00451941	0.0478422
TRIM23	-0.149745	0.00451941	0.0478422	tripartite motif containing 23
TGM4	-0.149731	0.00452339	0.0478422	transglutaminase 4
BIRC2	-0.149721	0.00452592	0.0478422	baculoviral IAP repeat containing 2
MGC45800	-0.149719	0.00452648	0.0478422
ACOT8	-0.149669	0.00454027	0.0479626	acyl-CoA thioesterase 8
TRABD	-0.14965	0.00454545	0.047992	TraB domain containing
TRIB1	-0.149632	0.00455038	0.048013	tribbles pseudokinase 1
RUNX1	-0.149619	0.00455391	0.048013	runt-related transcription factor 1
PARS2	-0.149616	0.00455463	0.048013	prolyl-tRNA synthetase 2, mitochondrial (putative)
C1orf43	-0.14957	0.00456715	0.0481196	chromosome 1 open reading frame 43
C11orf17	-0.149551	0.00457245	0.0481501
ITGA2B	-0.14953	0.00457834	0.0481868	integrin, alpha 2b (platelet glycoprotein IIb of IIb/IIIa complex, antigen CD41)
SIRT5	-0.14948	0.00459202	0.0482977	sirtuin 5
NFAT5	-0.149466	0.00459587	0.0482977	nuclear factor of activated T-cells 5, tonicity-responsive
STK4	-0.149461	0.00459731	0.0482977	serine/threonine kinase 4
MDGA1	-0.149453	0.00459955	0.0482977	MAM domain containing glycosylphosphatidylinositol anchor 1
PYY2	-0.149433	0.00460486	0.0482977
PWWP2B	-0.149433	0.00460508	0.0482977	PWWP domain containing 2B
LGALS3	-0.14942	0.00460866	0.0482977	lectin, galactoside-binding, soluble, 3
LOC339535	-0.149413	0.00461043	0.0482977
DPEP2	-0.149401	0.00461387	0.0482977	dipeptidase 2
MX2	-0.149398	0.00461463	0.0482977	myxovirus (influenza virus) resistance 2 (mouse)
CD63	-0.149392	0.00461622	0.0482977	CD63 molecule
AKAP10	-0.149387	0.00461781	0.0482977	A kinase (PRKA) anchor protein 10
ETV2	-0.149376	0.00462082	0.048304	ets variant 2
NGEF	-0.14932	0.00463614	0.0484214	neuronal guanine nucleotide exchange factor
LOC153684	-0.149315	0.0046377	0.0484214
TRIM69	-0.149309	0.00463938	0.0484214	tripartite motif containing 69
CTSK	-0.1493	0.00464196	0.0484214	cathepsin K
C16orf70	-0.149283	0.00464658	0.0484214	chromosome 16 open reading frame 70
SEC31B	-0.149275	0.00464888	0.0484214	SEC31 homolog B (S. cerevisiae)
DOCK3	-0.149273	0.00464924	0.0484214	dedicator of cytokinesis 3
LOC100126784	-0.149266	0.00465139	0.0484214
RBM4B	-0.14924	0.00465851	0.0484703	RNA binding motif protein 4B
EFCAB4A	-0.149198	0.0046702	0.0485304	EF-hand calcium binding domain 4A
C9orf129	-0.149197	0.00467072	0.0485304	chromosome 9 open reading frame 129
ZFYVE9	-0.149194	0.00467156	0.0485304	zinc finger, FYVE domain containing 9
ITGB5	-0.149168	0.00467863	0.0485748	integrin, beta 5
RCHY1	-0.149161	0.00468068	0.0485748	ring finger and CHY zinc finger domain containing 1, E3 ubiquitin protein ligase
KIAA0754	-0.149142	0.00468607	0.0485831	KIAA0754
C17orf87	-0.149141	0.00468633	0.0485831
LRP10	-0.149127	0.0046902	0.0485981	low density lipoprotein receptor-related protein 10
DDX27	-0.149096	0.00469886	0.0486075	DEAD (Asp-Glu-Ala-Asp) box polypeptide 27
ZNF837	-0.14909	0.00470059	0.0486075
RNF220	-0.149085	0.00470214	0.0486075	ring finger protein 220
2015-09-01	-0.149073	0.00470549	0.0486075
PRKAR1A	-0.149072	0.00470578	0.0486075	protein kinase, cAMP-dependent, regulatory, type I, alpha
C2orf65	-0.149065	0.00470763	0.0486075
CTDSPL2	-0.149063	0.0047081	0.0486075	CTD (carboxy-terminal domain, RNA polymerase II, polypeptide A) small phosphatase like 2
GPSM3	-0.149026	0.00471862	0.048691	G-protein signaling modulator 3
ELOVL2	0.149001	0.00472572	0.0487023
C22orf30	-0.149	0.00472612	0.0487023
LRP3	-0.148996	0.00472701	0.0487023	low density lipoprotein receptor-related protein 3
MAEA	-0.148969	0.00473478	0.0487573	macrophage erythroblast attacher
MIR1205	-0.148881	0.00475989	0.0489907
LRRC16A	-0.148846	0.00476972	0.0490667	leucine rich repeat containing 16A
PLA1A	-0.148812	0.00477936	0.0491388	phospholipase A1 member A
TBX5	-0.148804	0.00478164	0.0491388	T-box 5
DDX17	-0.148792	0.00478519	0.0491406	DEAD (Asp-Glu-Ala-Asp) box helicase 17
TMEM209	0.148787	0.00478672	0.0491406	transmembrane protein 209
FAM106A	-0.148752	0.0047965	0.0492006
ZNF25	-0.148749	0.00479749	0.0492006	zinc finger protein 25
KIRREL	-0.148735	0.0048016	0.0492176	kin of IRRE like (Drosophila)
DUSP1	-0.148699	0.00481196	0.0492986	dual specificity phosphatase 1
SLC6A9	-0.148596	0.00484152	0.049576	solute carrier family 6 (neurotransmitter transporter, glycine), member 9
SLAMF1	-0.148561	0.00485154	0.0496497	signaling lymphocytic activation molecule family member 1
FAM108A1	-0.148554	0.00485367	0.0496497
FANCI	-0.148541	0.00485753	0.0496638	Fanconi anemia, complementation group I
GART	-0.148466	0.00487927	0.0498394	phosphoribosylglycinamide formyltransferase, phosphoribosylglycinamide synthetase, phosphoribosylaminoimidazole synthetase
DAGLA	-0.148455	0.00488231	0.0498394	diacylglycerol lipase, alpha
MOBKL3	-0.14845	0.00488384	0.0498394
MIR202	-0.148444	0.00488558	0.0498394
CLDN19	-0.148439	0.00488715	0.0498394	claudin 19
VASP	-0.148393	0.00490047	0.0499309	vasodilator-stimulated phosphoprotein
RAB3GAP2	-0.148386	0.0049026	0.0499309	RAB3 GTPase activating protein subunit 2 (non-catalytic)
FAM186A	-0.148382	0.0049036	0.0499309
WDR73	-0.148363	0.00490941	0.0499648	WD repeat domain 73
OR51I1	0.148353	0.00491229	0.0499686	olfactory receptor, family 51, subfamily I, member 1
LRP5	-0.148327	0.00491999	0.0500215	low density lipoprotein receptor-related protein 5
QRFP	-0.148305	0.00492625	0.0500598	pyroglutamylated RFamide peptide
CLDN15	-0.14829	0.00493074	0.05008	claudin 15
UCN2	-0.148255	0.00494086	0.0501573	urocortin 2
TMEM194B	-0.148236	0.00494663	0.0501667
LGI4	-0.148235	0.00494679	0.0501667	leucine-rich repeat LGI family, member 4
REV1	-0.148219	0.00495153	0.0501893	REV1, polymerase (DNA directed)
MYBPHL	-0.148203	0.0049562	0.0501985
KDELR2	-0.148194	0.00495897	0.0501985	KDEL (Lys-Asp-Glu-Leu) endoplasmic reticulum protein retention receptor 2
SPTBN5	-0.148191	0.00495995	0.0501985	spectrin, beta, non-erythrocytic 5
COMMD6	-0.148154	0.00497088	0.0502837
CAPZB	-0.148118	0.00498162	0.0503251	capping protein (actin filament) muscle Z-line, beta
RNF169	-0.148117	0.00498169	0.0503251	ring finger protein 169
FLJ40292	-0.148115	0.00498251	0.0503251
NDUFS8	-0.148056	0.0049998	0.0504563	NADH dehydrogenase (ubiquinone) Fe-S protein 8, 23kDa (NADH-coenzyme Q reductase)
LSM14B	-0.148054	0.00500053	0.0504563	LSM14B, SCD6 homolog B (S. cerevisiae)
NAGK	-0.148036	0.00500591	0.0504626	N-acetylglucosamine kinase
ARF1	-0.148029	0.00500782	0.0504626	ADP-ribosylation factor 1
PLEKHB1	-0.148026	0.00500872	0.0504626	pleckstrin homology domain containing, family B (evectins) member 1
VPS33B	-0.148016	0.00501191	0.0504693	vacuolar protein sorting 33 homolog B (yeast)
CORO1B	-0.14798	0.00502265	0.0505521	coronin, actin binding protein, 1B
NEK7	-0.147962	0.00502805	0.050581	NIMA-related kinase 7
C8orf41	-0.147902	0.00504603	0.0507271
TBC1D24	-0.147879	0.00505278	0.0507271	TBC1 domain family, member 24
AGTRAP	-0.147873	0.00505459	0.0507271	angiotensin II receptor-associated protein
VWA1	-0.147869	0.00505569	0.0507271	von Willebrand factor A domain containing 1
CHI3L1	-0.147866	0.00505687	0.0507271	chitinase 3-like 1 (cartilage glycoprotein-39)
DOC2A	-0.147863	0.00505777	0.0507271	double C2-like domains, alpha
GNG12	-0.147826	0.00506891	0.0507914	guanine nucleotide binding protein (G protein), gamma 12
SAPS1	-0.147818	0.00507123	0.0507914
[truncated: 3,593 more rows]
