# Supplementary material for: Somatic genome alterations in relation to age in lung squamous cell carcinoma
Source: Oncotarget. 2018 Aug 14;9(63):32161–72. doi: 10.18632/oncotarget.25848 (PMC6114948; doi:10.18632/oncotarget.25848)
Supplement: Supplementary file 4 [file oncotarget-09-32161-s004.xlsx]

## Sheet: Table S4
	SNP				SNP*				CNV				methylation
gene	rho	p-value	FDR		rho	p-value	FDR		rho	p-value	FDR		rho	p-value	FDR		description
TP53	0.000859347	0.985018	0.999177		0.0609457	0.182528	0.914673		-0.0546858	0.233216	0.541895		-0.00302391	0.954533	0.976223		tumor protein p53
CDKN2A	-0.031732	0.487949	0.945335		-0.0305873	0.503787	0.959244		0.00560512	0.902822	0.947249		-0.0509941	0.335996	0.547862		cyclin-dependent kinase inhibitor 2A
NFE2L2	-0.0635768	0.164324	0.925906		-0.0672027	0.141518	0.914673		-0.0358268	0.434999	0.679147		0.0970796	0.0665436	0.212251		nuclear factor, erythroid 2-like 2
PTEN	0.107687	0.0182743	0.925906		0.103231	0.0237086	0.914673		-0.0149227	0.745121	0.861464		-0.0632932	0.232254	0.441851		phosphatase and tensin homolog
KMT2D	-0.0294061	0.520409	0.951842		-0.00445012	0.922533	0.998962		-0.0297472	0.516903	0.729227		-	-	-		lysine (K)-specific methyltransferase 2D
RB1	0.0278169	0.54321	0.954644		0.0277793	0.543755	0.965177		0.0120562	0.792835	0.88583		-0.0865971	0.101873	0.272165		retinoblastoma 1
FAT1	-0.00429146	0.925287	0.995482		-0.0110747	0.808773	0.991158		0.067673	0.139994	0.461664		-0.0454153	0.391592	0.6		FAT atypical cadherin 1
NOTCH1	0.00913263	0.841818	0.988285		0.0219502	0.631435	0.970595		-0.128306	0.00500834	0.163371		-0.14424	0.00625844	0.0564452		notch 1
RASA1	-0.000848881	0.9852	0.999177		0.0232857	0.61082	0.970595		0.0206409	0.652949	0.81204		-0.1932	0.000235582	0.0133241		RAS p21 protein activator (GTPase activating protein) 1
NF1	-0.0298226	0.514516	0.949839		-0.011539	0.800921	0.990594		-0.123106	0.00710552	0.168946		-0.0276529	0.602028	0.766805		neurofibromin 1
ARID1A	0.0317661	0.487481	0.945335		0.0161233	0.724579	0.984716		0.129438	0.00463353	0.163371		-0.224697	1.77395e-05	0.00595261		AT rich interactive domain 1A (SWI-like)
KDM6A	-0.00592192	0.897037	0.991881		-0.00524417	0.908766	0.998962		0.0095941	0.834453	0.908686		-	-	-		lysine (K)-specific demethylase 6A
PIK3CA	-0.0220108	0.630493	0.961985		-0.0268795	0.556887	0.96593		-0.0713764	0.119523	0.436351		-0.0579335	0.274289	0.487508		phosphatidylinositol-4,5-bisphosphate 3-kinase, catalytic subunit alpha
CUL3	-0.0142553	0.755405	0.978469		-0.0464945	0.309374	0.927535		0.156576	0.000599382	0.163371		0.0214556	0.685782	0.822142		cullin 3
HRAS	0.0219622	0.631248	0.961985		0.0219622	0.631248	0.970595		-0.0259203	0.572266	0.758508		-0.017567	0.740458	0.856519		Harvey rat sarcoma viral oncogene homolog
IRF6	0.0477999	0.295972	0.936848		0.0266709	0.559954	0.966087		-0.00670874	0.883812	0.937747		0.0591738	0.26413	0.477052		interferon regulatory factor 6
FBXW7	-0.100524	0.02765	0.925906		-0.0894751	0.0500985	0.914673		0.0597889	0.192387	0.514472		-0.00345074	0.948124	0.973486		F-box and WD repeat domain containing 7, E3 ubiquitin protein ligase
ARHGAP35	0.0552648	0.226833	0.925906		0.0810583	0.0760321	0.914673		0.0659536	0.150367	0.4715		-	-	-		Rho GTPase activating protein 35
PASK	0.00718422	0.875253	0.990123		0.015808	0.729753	0.985457		0.094426	0.0392562	0.268832		-0.106992	0.0430615	0.163565		PAS domain containing serine/threonine kinase
NSD1	0.00361894	0.936969	0.995766		-0.0155869	0.733388	0.985457		0.0163107	0.722351	0.850408		-0.126419	0.0167022	0.0946622		nuclear receptor binding SET domain protein 1
*low impact mutations excluded
