# Supplementary material for: Somatic genome alterations in relation to age in lung squamous cell carcinoma
Source: Oncotarget. 2018 Aug 14;9(63):32161–72. doi: 10.18632/oncotarget.25848 (PMC6114948; doi:10.18632/oncotarget.25848)
Supplement: Supplementary file 5 [file oncotarget-09-32161-s005.xlsx]

## Sheet: Table S5
	≤50years					(50,60]years					(60,70]years					(70,80]years					>80years						≤60years					>60years						All
	n(%)	p-value	FDR	logchange		n(%)	p-value	FDR	logchange		n(%)	p-value	FDR	logchange		n(%)	p-value	FDR	logchange		n(%)	p-value	FDR	logchange			n(%)	p-value	FDR	logchange		n(%)	p-value	FDR	logchange			n(%)	p-value	FDR	logchange
TP53	14(77.8%)	0.382	0.763	0.25		63(88.7%)	0.785	0.865	0.25		146(83%)	0.0356	0.103	0.18		164(88.2%)	0.0591	0.0974	0.35		25(86.2%)	0.408	0.631	0.55			77(86.5%)	0.467	0.623	0.2		335(85.7%)	0.00505	0.00918	0.26			412(85.8%)	0.00442	0.00804	0.25
KMT2C	0(0%)	-	-	-		11(15.5%)	0.0576	0.219	0.49		35(19.9%)	0.0381	0.103	0.42		28(15.1%)	0.000348	0.00447	0.86		3(10.3%)	0.472	0.631	0.88			11(12.4%)	0.0767	0.38	0.39		66(16.9%)	3.92e-05	0.000785	0.64			77(16%)	1.06e-05	0.000156	0.6
ATM	3(16.7%)	0.0564	0.444	1.5		3(4.2%)	0.819	0.865	0.055		12(6.8%)	0.183	0.316	0.68		9(4.8%)	0.00141	0.0094	1.3		2(6.9%)	0.897	0.956	-0.18			6(6.7%)	0.18	0.44	0.88		23(5.9%)	0.0017	0.00485	0.88			29(6%)	0.000733	0.00183	0.88
POLQ	1(5.6%)	0.556	0.889	-1.1		7(9.9%)	0.0438	0.208	0.59		13(7.4%)	0.543	0.645	0.058		11(5.9%)	0.0149	0.0374	0.51		4(13.8%)	0.521	0.631	0.63			8(9%)	0.182	0.44	0.38		28(7.2%)	0.0207	0.0318	0.32			36(7.5%)	0.00633	0.0105	0.34
PRKDC	1(5.6%)	0.889	0.889	-0.54		4(5.6%)	0.00542	0.103	1.1		9(5.1%)	0.325	0.475	0.24		14(7.5%)	0.000447	0.00447	0.52		2(6.9%)	0.315	0.631	0.16			5(5.6%)	0.017	0.17	0.81		25(6.4%)	0.000774	0.0031	0.38			30(6.2%)	6.48e-05	0.000324	0.46
FANCM	3(16.7%)	0.738	0.889	0.7		3(4.2%)	0.742	0.865	0.084		5(2.8%)	0.59	0.659	0.087		6(3.2%)	0.017	0.0379	0.65		3(10.3%)	0.0454	0.276	1.6			6(6.7%)	0.513	0.641	0.49		14(3.6%)	0.00421	0.00841	0.66			20(4.2%)	0.00412	0.00804	0.62
CENPE	1(5.6%)	0.111	0.444	1.8		4(5.6%)	0.0218	0.196	0.8		11(6.2%)	0.527	0.645	0.064		9(4.8%)	0.00361	0.0181	0.57		1(3.4%)	0.138	0.368	1.8			5(5.6%)	0.00607	0.121	1.1		21(5.4%)	0.00414	0.00841	0.42			26(5.4%)	0.000175	0.000699	0.59
BRCA2	1(5.6%)	0.889	0.889	-0.54		5(7%)	0.339	0.645	0.27		9(5.1%)	0.038	0.103	0.25		14(7.5%)	0.29	0.323	0.87		2(6.9%)	0.443	0.631	0.12			6(6.7%)	0.404	0.577	0.13		25(6.4%)	0.0227	0.0324	0.59			31(6.5%)	0.0146	0.0209	0.51
SHPRH	1(5.6%)	0.889	0.889	-0.54		3(4.2%)	0.457	0.79	0.28		12(6.8%)	0.391	0.531	0.41		10(5.4%)	0.00727	0.0242	0.57		0(0%)	-	-	-			4(4.5%)	0.559	0.658	0.098		22(5.6%)	0.0115	0.0192	0.49			26(5.4%)	0.0114	0.0176	0.43
ATR	0(0%)	-	-	-		5(7%)	0.271	0.645	0.22		8(4.5%)	0.000215	0.00409	1.3		10(5.4%)	0.0633	0.0974	1.1		2(6.9%)	0.966	0.966	-0.34			5(5.6%)	0.301	0.52	0.15		20(5.1%)	0.000404	0.00202	1.1			25(5.2%)	0.000259	0.000865	0.95
EXO1	1(5.6%)	0.111	0.444	1.8		3(4.2%)	0.617	0.837	0.031		8(4.5%)	0.265	0.419	-0.0017		3(1.6%)	0.268	0.323	2.1		0(0%)	-	-	-			4(4.5%)	0.198	0.44	0.77		11(2.8%)	0.0781	0.0966	0.89			15(3.1%)	0.0243	0.0324	0.86
MSH4	0(0%)	-	-	-		3(4.2%)	0.0945	0.299	0.54		9(5.1%)	0.00306	0.029	1.3		10(5.4%)	0.044	0.0801	1.1		1(3.4%)	0.138	0.368	1.8			3(3.4%)	0.114	0.38	0.46		20(5.1%)	0.000162	0.00108	1.2			23(4.8%)	4.85e-05	0.000323	1.1
POLE	1(5.6%)	0.222	0.533	1.4		5(7%)	0.59	0.837	0.032		9(5.1%)	0.00806	0.0466	0.22		15(8.1%)	0.0317	0.0634	0.31		1(3.4%)	0.552	0.631	-0.74			6(6.7%)	0.252	0.504	0.4		25(6.4%)	0.00219	0.00548	0.24			31(6.5%)	0.0013	0.00288	0.27
MDC1	1(5.6%)	0.222	0.533	1.4		0(0%)	-	-	-		6(3.4%)	0.107	0.227	1.2		6(3.2%)	0.0139	0.0374	1.2		1(3.4%)	0.069	0.276	1.9			1(1.1%)	0.106	0.38	1.5		13(3.3%)	0.00103	0.00342	1.3			14(2.9%)	0.000402	0.00115	1.3
WRN	0(0%)	-	-	-		2(2.8%)	0.322	0.645	0.3		5(2.8%)	0.0693	0.165	0.52		5(2.7%)	0.291	0.323	0.085		1(3.4%)	0.069	0.276	-1.5			2(2.2%)	0.383	0.577	0.23		11(2.8%)	0.131	0.146	0.23			13(2.7%)	0.0869	0.0966	0.23
BRCA1	1(5.6%)	0.778	0.889	-0.23		3(4.2%)	0.0309	0.196	0.93		12(6.8%)	0.00981	0.0466	0.53		10(5.4%)	0.00617	0.0242	1.7		0(0%)	-	-	-			4(4.5%)	0.0499	0.333	0.69		22(5.6%)	0.00012	0.00108	1.1			26(5.4%)	1.56e-05	0.000156	1
REV3L	0(0%)	-	-	-		2(2.8%)	0.274	0.645	0.31		4(2.3%)	0.126	0.24	0.54		9(4.8%)	0.222	0.296	0.4		1(3.4%)	0.552	0.631	0.16			2(2.2%)	0.312	0.52	0.24		14(3.6%)	0.0577	0.077	0.41			16(3.3%)	0.0386	0.0482	0.38
CDK12	0(0%)	-	-	-		2(2.8%)	0.986	0.986	-0.28		6(3.4%)	0.785	0.785	0.2		5(2.7%)	0.495	0.521	0.3		2(6.9%)	0.0296	0.276	1.4			2(2.2%)	0.912	0.912	-0.35		13(3.3%)	0.171	0.18	0.45			15(3.1%)	0.232	0.244	0.35
ERCC6	0(0%)	-	-	-		2(2.8%)	0.781	0.865	0.98		6(3.4%)	0.763	0.785	0.91		1(0.5%)	0.845	0.845	-0.42		0(0%)	-	-	-			2(2.2%)	0.761	0.801	0.9		7(1.8%)	0.756	0.756	0.81			9(1.9%)	0.673	0.673	0.84
LIG1	0(0%)	-	-	-		3(4.2%)	0.539	0.837	0.0064		0(0%)	-	-	-		3(1.6%)	0.173	0.247	2.1		1(3.4%)	0.276	0.631	0.47			3(3.4%)	0.609	0.677	-0.06		4(1%)	0.0821	0.0966	1.8			7(1.5%)	0.0681	0.0802	1.2
Sum	15(83.3%)	0.076	-	1.6		67(94.4%)	0.217	-	0.61		157(89.2%)	0.000362	-	0.95		174(93.5%)	0.00167	-	1		29(100%)	-	-	-			82(92.1%)	0.0287	-	0.91		360(92.1%)	3.98e-06	-	0.95			442(92.1%)	3.15e-07	-	0.94
