# Supplementary material for: Somatic genome alterations in relation to age in lung squamous cell carcinoma
Source: Oncotarget. 2018 Aug 14;9(63):32161–72. doi: 10.18632/oncotarget.25848 (PMC6114948; doi:10.18632/oncotarget.25848)
Supplement: Supplementary file 6 [file oncotarget-09-32161-s006.xlsx]

## Sheet: Table S6
	Global cohort				≤50years				(50,60]years				(60,70]years				(70,80]years				>80years
	rho	p-value	FDR		p-value	FDR	mean		p-value	FDR	mean		p-value	FDR	mean		p-value	FDR	mean		p-value	FDR	mean
A[T>G]G	-0.158641	0.00048536	0.0465946		0.0306759	0.420698	0.944444		0.206536	0.341853	0.605634		0.00805352	0.33823	0.664773		0.998375	0.998719	0.473118		0.941222	0.952187	0.344828
A[C>T]C	-0.140929	0.00196809	0.0944685		0.0836297	0.43716	6.72222		0.0250728	0.194786	6.16901		0.332019	0.829627	6.13636		0.97357	0.998719	6.34946		0.827168	0.952187	5
T[T>A]C	-0.131893	0.00379464	0.115967		0.0587993	0.43716	3		0.00919801	0.194786	2.15493		0.49972	0.839261	1.64773		0.987592	0.998719	1.63978		0.570146	0.952187	1.7931
C[C>T]A	-0.126395	0.00555293	0.115967		0.237428	0.494393	6.22222		0.0142407	0.194786	5.78873		0.255879	0.829627	5.79545		0.960444	0.998719	5.96774		0.942268	0.952187	4.37931
C[T>A]T	-0.125152	0.00603995	0.115967		0.326678	0.540959	2.66667		0.00547467	0.194786	2.38028		0.360192	0.829627	1.96023		0.962713	0.998719	1.77957		0.890806	0.952187	1.55172
C[C>A]C	-0.121618	0.00764222	0.1203		0.0370504	0.43716	21.6667		0.0504587	0.245309	11.2535		0.604374	0.840868	9.34659		0.888979	0.998719	8.55376		0.799455	0.952187	7.65517
C[T>A]G	-0.115008	0.0116857	0.1203		0.179726	0.43716	5.5		0.0947679	0.245309	3.91549		0.213856	0.829627	3.61364		0.975966	0.998719	3.23656		0.599183	0.952187	3.37931
G[C>G]C	-0.114373	0.0121595	0.1203		0.0257109	0.420698	4.27778		0.0197746	0.194786	2.71831		0.807599	0.908556	2.26136		0.916374	0.998719	2.14516		0.516818	0.952187	2.24138
G[C>A]C	-0.114131	0.0123443	0.1203		0.0212201	0.420698	13.2222		0.0706336	0.245309	8.04225		0.501639	0.839261	6.99432		0.96549	0.998719	6.47312		0.534759	0.952187	6.62069
T[T>G]G	-0.11389	0.0125312	0.1203		0.0261038	0.420698	1.22222		0.0807894	0.245309	0.873239		0.430506	0.839261	0.767045		0.937623	0.998719	0.634409		0.803118	0.952187	0.551724
C[C>G]C	-0.111621	0.0144144	0.123653		0.435722	0.615136	3		0.0155772	0.194786	2.78873		0.532057	0.839261	2.36932		0.930781	0.998719	2.14516		0.560201	0.952187	2.31034
C[C>A]T	-0.109861	0.0160423	0.123653		0.0193627	0.420698	18.3333		0.0965252	0.245309	10.0704		0.478999	0.839261	9.64205		0.89253	0.998719	8.63978		0.877387	0.952187	8.10345
G[C>A]G	-0.107942	0.0179993	0.123653		0.0275684	0.420698	9.16667		0.127475	0.291372	6.21127		0.34257	0.829627	5.40341		0.964749	0.998719	5.17742		0.637118	0.952187	5.27586
A[T>C]A	-0.10791	0.0180328	0.123653		0.537311	0.669721	3.38889		0.0173962	0.194786	3.88732		0.227384	0.829627	3.47727		0.959717	0.998719	3.28495		0.84442	0.952187	2.86207
G[C>G]G	-0.103244	0.0236898	0.139783		0.0770366	0.43716	2.72222		0.0208827	0.194786	2.04225		0.793046	0.908556	1.47727		0.679689	0.998719	1.62903		0.941387	0.952187	1.2069
T[T>A]G	-0.102521	0.0246914	0.139783		0.112735	0.43716	2.33333		0.145737	0.310905	1.42254		0.210454	0.829627	1.38636		0.934261	0.998719	1.25806		0.861199	0.952187	1.06897
C[T>A]A	-0.102464	0.024772	0.139783		0.180085	0.43716	1.83333		0.0896568	0.245309	1.59155		0.293906	0.829627	1.5		0.897797	0.998719	1.19355		0.891667	0.952187	1.24138
A[T>G]T	-0.100636	0.0274767	0.139783		0.0174239	0.420698	0.888889		0.516622	0.576695	0.478873		0.195305	0.829627	0.460227		0.909153	0.998719	0.38172		0.735699	0.952187	0.310345
G[C>A]A	-0.100296	0.0280064	0.139783		0.0443451	0.43716	8.94444		0.0782723	0.245309	6.04225		0.576992	0.839261	5.29545		0.919245	0.998719	4.98925		0.58571	0.952187	5.31034
T[T>G]T	-0.0982182	0.0314409	0.139783		0.208658	0.473935	1.05556		0.0643301	0.245309	1.04225		0.280749	0.829627	0.846591		0.948975	0.998719	0.801075		0.772068	0.952187	0.724138
G[T>A]G	-0.0979843	0.0318491	0.139783		0.160204	0.43716	3.72222		0.0289007	0.194786	3.05634		0.377074	0.829627	2.5		0.942675	0.998719	2.35484		0.848558	0.952187	2.27586
C[T>C]T	-0.0978795	0.0320335	0.139783		0.449488	0.625375	2.22222		0.0895274	0.245309	2.49296		0.100802	0.829627	2.28977		0.983051	0.998719	2.10215		0.637657	0.952187	2.27586
G[C>T]A	-0.0969797	0.0336544	0.140471		0.148314	0.43716	7.38889		0.0971016	0.245309	6.1831		0.189549	0.829627	6.41477		0.980014	0.998719	5.39247		0.636505	0.952187	5.75862
C[C>A]G	-0.089749	0.0493977	0.195136		0.194251	0.454832	12.5556		0.0110062	0.194786	8.84507		0.878973	0.948105	6.68182		0.807015	0.998719	6.95699		0.485914	0.952187	6.58621
C[T>G]A	0.0878677	0.0543813	0.195136		0.290558	0.532112	0.5		0.972889	0.972889	0.225352		0.660243	0.885678	0.340909		0.0431385	0.998719	0.403226		0.597857	0.952187	0.310345
T[C>T]G	-0.0876922	0.0548666	0.195136		0.660263	0.745709	6.16667		0.325134	0.4288	6.3662		0.00514639	0.33823	8.19318		0.998719	0.998719	6.7957		0.265094	0.952187	6.89655
A[T>A]G	-0.0871722	0.0563262	0.195136		0.0593509	0.43716	3		0.0750877	0.245309	2.32394		0.567013	0.839261	1.91477		0.818291	0.998719	1.89785		0.883356	0.952187	1.68966
T[C>A]T	-0.0856575	0.0607628	0.195136		0.214163	0.473935	10.5		0.163843	0.327685	7.90141		0.222162	0.829627	7.27841		0.912732	0.998719	6.44086		0.806279	0.952187	6.68966
A[C>A]C	-0.0851611	0.0622783	0.195136		0.133866	0.43716	14.9444		0.141249	0.308181	8.88732		0.328229	0.829627	8.75568		0.89654	0.998719	7.77957		0.790346	0.952187	7.31034
T[T>C]C	-0.0850751	0.0625438	0.195136		0.242047	0.494393	2.44444		0.0918058	0.245309	2.28169		0.323546	0.829627	2.20455		0.874713	0.998719	2.10215		0.868523	0.952187	1.72414
A[T>A]A	-0.0831566	0.0687173	0.195136		0.16206	0.43716	1.61111		0.174633	0.335295	1.3662		0.263911	0.829627	1.27841		0.84621	0.998719	1.12366		0.915466	0.952187	0.862069
C[C>G]G	-0.0829968	0.0692533	0.195136		0.120227	0.43716	3.27778		0.0101922	0.194786	2.74648		0.751447	0.908556	2.18182		0.950579	0.998719	2.04301		0.362033	0.952187	2.41379
T[C>A]C	-0.0828173	0.0698594	0.195136		0.283759	0.532112	16.1667		0.0640839	0.245309	10.2817		0.371844	0.829627	9.5625		0.922329	0.998719	8.47312		0.685155	0.952187	8.41379
T[T>C]T	-0.0824431	0.0711371	0.195136		0.110766	0.43716	2.11111		0.326066	0.4288	1.50704		0.132924	0.829627	1.61932		0.955899	0.998719	1.47312		0.660672	0.952187	1.27586
A[C>A]A	-0.0824413	0.0711434	0.195136		0.138331	0.43716	10.7778		0.0474405	0.245309	6.53521		0.500957	0.839261	6.38636		0.938716	0.998719	5.76882		0.578266	0.952187	5.58621
C[C>T]G	-0.0817884	0.0734182	0.195568		0.29377	0.532112	8.22222		0.170973	0.334967	7.74648		0.153657	0.829627	8.65909		0.969711	0.998719	7.57527		0.531766	0.952187	7.65517
C[T>G]G	-0.0812398	0.0753753	0.195568		0.0844647	0.43716	1.61111		0.123642	0.289504	1.22535		0.555032	0.839261	1.04545		0.909044	0.998719	0.978495		0.426657	0.952187	1.03448
T[C>A]G	-0.079614	0.0814256	0.205707		0.173791	0.43716	7.11111		0.15805	0.327685	4.88732		0.29816	0.829627	4.58523		0.867542	0.998719	4.29032		0.850368	0.952187	4.17241
T[C>G]G	-0.0775794	0.0895439	0.220416		0.325566	0.540959	3		0.0304352	0.194786	2.3662		0.550152	0.839261	2.07955		0.901743	0.998719	1.97849		0.603059	0.952187	2.06897
G[T>A]C	-0.0697102	0.127222	0.293346		0.144239	0.43716	6.16667		0.0233738	0.194786	4.29577		0.866024	0.944754	3.38068		0.741442	0.998719	3.53763		0.597854	0.952187	3.48276
G[C>T]G	-0.0695028	0.12836	0.293346		0.221613	0.473935	9		0.213417	0.347255	8.88732		0.343371	0.829627	12.8352		0.940066	0.998719	8.28495		0.285797	0.952187	11.5862
G[C>T]C	-0.0687151	0.132755	0.293346		0.653679	0.745709	7.5		0.0906831	0.245309	8.35211		0.114854	0.829627	8.84659		0.996419	0.998719	7.62903		0.0823274	0.952187	8.75862
C[C>A]A	-0.0686319	0.133226	0.293346		0.174995	0.43716	16.0556		0.232974	0.366213	9.08451		0.314887	0.829627	9.0625		0.875049	0.998719	7.77957		0.676304	0.952187	7.44828
T[T>A]T	-0.0684167	0.13445	0.293346		0.869517	0.888018	0.777778		0.0031366	0.194786	1.50704		0.46357	0.839261	1.09091		0.955439	0.998719	1.1129		0.455647	0.952187	1.13793
C[T>C]G	-0.0677077	0.138544	0.295405		0.13154	0.43716	3.66667		0.376227	0.48157	3.16901		0.0890212	0.829627	3.50568		0.981121	0.998719	2.94624		0.437206	0.952187	3.13793
T[T>A]A	-0.0671977	0.141548	0.295405		0.529082	0.668314	0.833333		0.0867331	0.245309	1.11268		0.366348	0.829627	0.943182		0.635103	0.998719	0.994624		0.974899	0.974899	0.62069
G[T>G]A	-0.0661745	0.147724	0.301734		0.860231	0.88798	0.388889		0.285983	0.392369	0.661972		0.0105697	0.33823	0.755682		0.966261	0.998719	0.569892		0.818053	0.952187	0.448276
G[T>G]C	-0.065637	0.15105	0.3021		0.34256	0.557386	1.38889		0.461844	0.547371	1.02817		0.18231	0.829627	1.13636		0.674601	0.998719	1.08065		0.915867	0.952187	0.896552
C[T>A]C	-0.0647459	0.156688	0.30698		0.0912558	0.43716	3.5		0.160643	0.327685	2.56338		0.476671	0.839261	2.25		0.899087	0.998719	2.00538		0.521067	0.952187	2.17241
A[C>A]G	-0.0627639	0.169797	0.32601		0.146143	0.43716	9.11111		0.0738686	0.245309	6.30986		0.681098	0.885678	5.375		0.83726	0.998719	4.97849		0.514947	0.952187	5.06897
G[T>C]T	-0.0608184	0.183445	0.342776		0.149748	0.43716	2.22222		0.236513	0.366213	2.09859		0.538613	0.839261	2.10227		0.692967	0.998719	2.11828		0.749477	0.952187	1.82759
A[T>A]C	-0.0605115	0.18567	0.342776		0.423935	0.60743	1.83333		0.181297	0.336357	1.52113		0.410255	0.839261	1.47727		0.796711	0.998719	1.24731		0.608363	0.952187	1.2069
G[T>G]G	-0.0579883	0.204721	0.370816		0.141912	0.43716	1.66667		0.704004	0.726714	1.22535		0.130322	0.829627	1.49432		0.747267	0.998719	1.2043		0.834751	0.952187	1.17241
A[T>C]C	-0.0572867	0.210262	0.373799		0.222157	0.473935	2.05556		0.286102	0.392369	1.92958		0.304424	0.829627	1.89773		0.891798	0.998719	1.72043		0.485025	0.952187	1.62069
C[T>G]C	-0.0542245	0.235711	0.411423		0.716645	0.790781	0.611111		0.0693306	0.245309	0.802817		0.459074	0.839261	0.727273		0.600519	0.998719	0.704301		0.925141	0.952187	0.448276
T[T>G]C	-0.052195	0.253732	0.432729		0.69641	0.777387	0.611111		0.437739	0.545752	0.830986		0.0946586	0.829627	0.835227		0.795019	0.998719	0.763441		0.787377	0.952187	0.62069
T[C>T]C	-0.0518451	0.256933	0.432729		0.145384	0.43716	8.33333		0.245701	0.374402	7.97183		0.380246	0.829627	9.86932		0.857672	0.998719	12.7258		0.617898	0.952187	7.10345
C[C>T]C	-0.0501169	0.273152	0.452114		0.15708	0.43716	6.94444		0.184253	0.336357	5.67606		0.797706	0.908556	7.11932		0.356919	0.998719	9.17742		0.886888	0.952187	4.31034
A[C>G]G	-0.0491462	0.282562	0.459762		0.150764	0.43716	2.5		0.256858	0.377133	1.73239		0.538636	0.839261	1.64773		0.813805	0.998719	1.53226		0.413075	0.952187	1.55172
C[C>T]T	-0.0457233	0.317475	0.507961		0.366371	0.567285	8.27778		0.201565	0.341853	7.77465		0.2368	0.829627	9.93182		0.926694	0.998719	12.2473		0.501106	0.952187	7.41379
G[C>G]T	-0.0440287	0.335762	0.528412		0.0763336	0.43716	2.77778		0.205136	0.341853	2.29577		0.703904	0.889142	2.18182		0.559079	0.998719	2.14516		0.837324	0.952187	2.06897
A[C>G]A	-0.0432142	0.344787	0.533864		0.358977	0.564947	3		0.0787261	0.245309	2.88732		0.747709	0.908556	2.35795		0.448735	0.998719	2.44086		0.90521	0.952187	1.89655
A[T>G]A	0.0418881	0.359808	0.548279		0.392877	0.580249	0.444444		0.310995	0.420501	0.492958		0.977892	0.994083	0.363636		0.0703026	0.998719	0.532258		0.459803	0.952187	0.482759
G[C>G]A	-0.0375151	0.412181	0.616329		0.565983	0.670794	1.83333		0.0759041	0.245309	1.64789		0.546679	0.839261	1.60227		0.776409	0.998719	1.47312		0.585163	0.952187	1.65517
A[C>G]C	-0.0369338	0.419468	0.616329		0.47058	0.636278	3.27778		0.093273	0.245309	2.78873		0.68271	0.885678	2.40341		0.656894	0.998719	2.31183		0.596048	0.952187	2.31034
C[C>G]A	-0.0365968	0.423726	0.616329		0.403511	0.586926	2.66667		0.461279	0.547371	2.42254		0.20272	0.829627	2.27841		0.710093	0.998719	2.12903		0.814265	0.952187	1.86207
A[C>G]T	0.0356081	0.436365	0.625239		0.326829	0.540959	6.38889		0.81679	0.825388	5.64789		0.304629	0.829627	7.35795		0.682994	0.998719	6.19892		0.177676	0.952187	7.86207
C[T>G]T	0.0341078	0.455949	0.643693		0.969851	0.969851	0.388889		0.640763	0.668622	0.859155		0.175261	0.829627	0.926136		0.356598	0.998719	0.903226		0.728536	0.952187	0.724138
G[C>A]T	-0.0326472	0.475481	0.661539		0.307136	0.536091	6.66667		0.472286	0.549752	4.19718		0.426367	0.839261	4.14205		0.520339	0.998719	3.91398		0.782336	0.952187	3.86207
T[C>G]C	0.0301358	0.510107	0.691292		0.652004	0.745709	4.38889		0.459663	0.547371	4.3662		0.674796	0.885678	4.52841		0.507055	0.998719	4.53226		0.133507	0.952187	5.31034
G[T>G]T	0.0300532	0.511268	0.691292		0.782143	0.84366	0.611111		0.194361	0.339249	0.830986		0.926107	0.987847	0.693182		0.0845409	0.998719	0.833333		0.709171	0.952187	0.689655
G[T>C]A	0.0279784	0.54087	0.720677		0.521272	0.667228	3.44444		0.54972	0.599694	3.39437		0.59629	0.840868	3.65909		0.371299	0.998719	3.62366		0.481368	0.952187	3.51724
T[T>C]A	-0.0271992	0.552204	0.720677		0.546106	0.669721	1.83333		0.03472	0.20832	2.35211		0.83392	0.920188	2		0.695929	0.998719	2.08602		0.347006	0.952187	2.37931
T[C>A]A	-0.0269687	0.555578	0.720677		0.256202	0.501946	8.5		0.189201	0.336357	5.67606		0.807142	0.908556	5.17614		0.35425	0.998719	5.12366		0.801897	0.952187	5.17241
C[C>G]T	-0.0264622	0.563029	0.720677		0.816786	0.861664	4.61111		0.610513	0.651214	4.09859		0.105234	0.829627	4.55114		0.68517	0.998719	4.1129		0.659806	0.952187	4.51724
A[C>T]A	-0.0256912	0.574462	0.725637		0.387606	0.580249	4.72222		0.573776	0.618905	3.73239		0.224706	0.829627	3.88636		0.842789	0.998719	3.62366		0.283291	0.952187	4.27586
G[C>T]T	-0.024744	0.588656	0.733909		0.960016	0.969851	4.38889		0.0273395	0.194786	6.53521		0.5712	0.839261	6.97159		0.620493	0.998719	7.01613		0.68445	0.952187	5.93103
G[T>C]C	-0.0239613	0.600507	0.739085		0.133864	0.43716	3.55556		0.259279	0.377133	3.15493		0.791734	0.908556	3.19886		0.688501	0.998719	3.13978		0.212062	0.952187	3.41379
A[C>A]T	-0.0222378	0.62697	0.761888		0.252783	0.501946	8.94444		0.188242	0.336357	5.57746		0.623996	0.855766	5.3125		0.880732	0.998719	4.80108		0.115643	0.952187	5.7931
T[T>G]A	-0.020239	0.65827	0.789924		0.18215	0.43716	0.444444		0.368685	0.478295	0.352113		0.59139	0.840868	0.318182		0.833928	0.998719	0.317204		0.110653	0.952187	0.482759
T[C>T]A	-0.0193416	0.672524	0.797065		0.551125	0.669721	7.22222		0.28304	0.392369	9.22535		0.27686	0.829627	9.76136		0.895107	0.998719	9.18817		0.270716	0.952187	10.6207
A[T>G]C	-0.0175296	0.701659	0.821454		0.0615547	0.43716	0.5		0.0792624	0.245309	0.464789		0.995854	0.995854	0.255682		0.208701	0.998719	0.360215		0.364544	0.952187	0.344828
T[C>G]T	0.0163735	0.720483	0.83333		0.725522	0.791479	10.1111		0.630354	0.664988	10.7042		0.268213	0.829627	14.4659		0.57339	0.998719	12.1774		0.460884	0.952187	15.2759
C[T>C]C	-0.0154203	0.736131	0.841292		0.348838	0.558141	2.05556		0.509845	0.575825	1.85915		0.417188	0.839261	1.92045		0.511864	0.998719	1.89785		0.738458	0.952187	1.68966
A[T>C]G	0.0143361	0.754063	0.851648		0.458567	0.628892	3.77778		0.526113	0.580539	3.46479		0.813915	0.908556	3.52841		0.17013	0.998719	3.75269		0.553242	0.952187	3.34483
A[T>C]T	0.0134677	0.768524	0.857887		0.843187	0.879847	1.55556		0.136749	0.305301	2.11268		0.957246	0.988125	1.81818		0.0633503	0.998719	2.16667		0.68317	0.952187	1.86207
A[C>T]T	-0.0115547	0.800655	0.883481		0.504503	0.667228	7.77778		0.501668	0.573335	8.97183		0.355551	0.829627	9.82955		0.591312	0.998719	9.30645		0.60456	0.952187	10.5862
G[T>A]T	0.0108358	0.812821	0.886714		0.564454	0.670794	1.61111		0.115368	0.283984	1.60563		0.983728	0.994083	1.22159		0.166238	0.998719	1.45161		0.24762	0.952187	1.65517
A[C>T]G	-0.00858022	0.851271	0.904915		0.811554	0.861664	5.22222		0.120754	0.289504	6.15493		0.523401	0.839261	6.36932		0.928344	0.998719	5.48925		0.019353	0.952187	7.51724
C[T>C]A	0.00828229	0.856379	0.904915		0.301357	0.535746	1.94444		0.456095	0.547371	1.80282		0.726864	0.90622	1.73295		0.524306	0.998719	1.79032		0.223003	0.952187	1.96552
A[T>A]T	0.00807143	0.859997	0.904915		0.388207	0.580249	1.05556		0.220451	0.352721	1.11268		0.947601	0.988125	0.943182		0.293556	0.998719	1.10215		0.21422	0.952187	1.10345
T[C>G]A	-0.0076516	0.86721	0.904915		0.286114	0.532112	5.77778		0.475307	0.549752	5.46479		0.569313	0.839261	6.92614		0.586894	0.998719	5.8871		0.398956	0.952187	6.72414
G[T>C]G	0.00594286	0.896675	0.921515		0.589834	0.690537	2.88889		0.269985	0.386845	3		0.809682	0.908556	2.92614		0.487315	0.998719	3.06989		0.165369	0.952187	3.2069
G[T>A]A	0.00526094	0.908475	0.921515		0.140216	0.43716	3		0.383837	0.484847	2.11268		0.936397	0.987847	1.82955		0.31092	0.998719	2.04301		0.220081	0.952187	2.13793
T[C>T]T	0.00506233	0.911916	0.921515		0.520765	0.667228	9.38889		0.740271	0.756021	8.85915		0.10368	0.829627	11.3864		0.829208	0.998719	11.0968		0.347385	0.952187	11.7931
T[T>C]G	-0.00196929	0.965676	0.965676		0.51935	0.667228	2.05556		0.258276	0.377133	2.22535		0.693957	0.888265	2.17614		0.513722	0.998719	2.25806		0.434625	0.952187	2.24138
