# Supplementary material for: Somatic genome alterations in relation to age in lung squamous cell carcinoma
Source: Oncotarget. 2018 Aug 14;9(63):32161–72. doi: 10.18632/oncotarget.25848 (PMC6114948; doi:10.18632/oncotarget.25848)
Supplement: Supplementary file 7 [file oncotarget-09-32161-s007.xlsx]

## Sheet: Table S7
	Global cohort				≤50years				(50,60]years				(60,70]years				(70,80]years				>80years
Global cohort	rho	p-value	FDR*		p-value	FDR*	mean		p-value	FDR*	mean		p-value	FDR*	mean		p-value	FDR*	mean		p-value	FDR	mean
Signature 6	-0.130884	0.00407341	0.122202		0.0896928	0.497042	33.7506		0.0863145	0.488481	27.1118		0.150264	0.868263	28.9328		0.993304	0.993304	19.7203		0.556902	0.877426	27.6559
Signature 26	0.113201	0.0130782	0.196173		0.658921	0.996293	3.56654		0.972723	0.972723	2.32069		0.945512	0.959354	3.67368		0.000725944	0.0217783	6.14177		0.532793	0.877426	4.4582
Signature 4	-0.105404	0.0209049	0.209049		0.0432683	0.324512	245.642		0.0340974	0.259004	113.689		0.754288	0.905145	92.7949		0.792581	0.928281	86.2927		0.848179	0.877426	68.865
Transversion.Status: High
Signature 26	0.148426	0.00342619	0.0932531		0.706263	0.995408	3.44222		0.975733	0.975733	2.22874		0.975954	0.975954	3.64439		0.000215579	0.00646738	7.21051		0.402891	0.900967	5.17151
Signature 6	-0.138859	0.00621688	0.0932531		0.157681	0.597964	33.952		0.0680539	0.437303	28.8634		0.267622	0.889404	28.7011		0.963919	0.984601	21.3727		0.734133	0.900967	28.4828
Transversion.Status: Low
-
*FDR was calculated on the p-values of the 30 available COSMIC signatures
