# Supplementary material for: Somatic genome alterations in relation to age in lung squamous cell carcinoma
Source: Oncotarget. 2018 Aug 14;9(63):32161–72. doi: 10.18632/oncotarget.25848 (PMC6114948; doi:10.18632/oncotarget.25848)
Supplement: Supplementary file 8 [file oncotarget-09-32161-s008.xlsx]

## Sheet: Table S8
	low-SI6/high-SI26	high-SI6/low-SI26	p-value
Gender			8.57e-01
Female	13	51
Male	40	169
Age	72.4 [56.1-83.8]	67.6 [47.8-82.5]	5.23e-03
Transversion.Status			3.75e-01
High	44	189
Low	9	27
Expression.Subtype			4.24e-01
basal	5	19
classical	4	35
primitive	3	13
secretory	7	22
anatomic_organ_subdivision			3.38e-01
Bronchial	1	8
L-Lower	11	23
L-Upper	13	64
Other (please specify)	1	7
R-Lower	14	45
R-Middle	0	5
R-Upper	11	64
location_lung_parenchyma			8.22e-01
Central Lung	17	62
Peripheral Lung	9	40
tobacco_smoking_history_indicator			2.38e-01
1	0	6
2	14	63
3	9	43
4	28	100
5	2	1
ajcc_pathologic_tumor_stage			8.32e-02
1	32	93
2	16	77
3	5	45
4	0	3
TP53			1
Mutated	47	195
Wild-type	6	25
CDKN2A			6.8e-01
Mutated	10	35
Wild-type	43	185
NFE2L2			1
Mutated	7	29
Wild-type	46	191
PTEN			1.26e-01
Mutated	8	18
Wild-type	45	202
KMT2D			1.49e-02
Mutated	7	66
Wild-type	46	154
RB1			4.84e-01
Mutated	4	10
Wild-type	49	210
FAT1			3.81e-01
Mutated	5	34
Wild-type	48	186
NOTCH1			7.74e-01
Mutated	3	17
Wild-type	50	203
RASA1			7.43e-01
Mutated	2	13
Wild-type	51	207
NF1			4.69e-01
Mutated	4	26
Wild-type	49	194
ARID1A			1
Mutated	3	12
Wild-type	50	208
KDM6A			4.74e-01
Mutated	1	12
Wild-type	52	208
PIK3CA			1
Mutated	7	30
Wild-type	46	190
CUL3			5.4e-01
Mutated	2	15
Wild-type	51	205
HRAS			1
Mutated	0	4
Wild-type	53	216
IRF6			2.13e-01
Mutated	0	9
Wild-type	53	211
FBXW7			7.39e-01
Mutated	3	11
Wild-type	50	209
ARHGAP35			7.39e-01
Mutated	3	11
Wild-type	50	209
PASK			6.93e-01
Mutated	1	9
Wild-type	52	211
NSD1			1.05e-02
Mutated	0	23
Wild-type	53	197
