# Supplementary material for: Somatic genome alterations in relation to age in lung squamous cell carcinoma
Source: Oncotarget. 2018 Aug 14;9(63):32161–72. doi: 10.18632/oncotarget.25848 (PMC6114948; doi:10.18632/oncotarget.25848)
Supplement: Supplementary file 9 [file oncotarget-09-32161-s009.xlsx]

## Sheet: SNPs
	high SI6/low SI26 vs low SI6/high SI26			age-correlation in high SI6/low SI26				age-correlation in low SI6/high SI26				pathway load
	p-value	FDR		rho	p-value	FDR		rho	p-value	FDR		high SI6 / low SI26	low SI6 / high SI26
KEGG_ECM_RECEPTOR_INTERACTION	0.000208579	0.0387956		-0.162599	0.0157753	0.733549		0.117159	0.402352	0.948273		6745 [1873.5-8662]	5946.5 [1900.6-8493.2]
KEGG_REGULATION_OF_AUTOPHAGY	0.000625339	0.0581565		0.111337	0.0995345	0.963155		-0.0795839	0.570056	0.948273		2206 [1929-7267.2]	2244.7 [2133.2-8406]
KEGG_LYSINE_DEGRADATION	0.00692663	0.353587		0.147147	0.029109	0.90238		0.0814804	0.561909	0.948273		4583.5 [1768.8-8208.8]	1912.5 [1795.7-8414.3]
KEGG_PENTOSE_PHOSPHATE_PATHWAY	0.0113089	0.353587		0.0986122	0.144874	0.963155		-0.298984	0.0300405	0.948273		-38.7 [-233.5-6892.1]	-18.1 [-123.9-8340.4]
KEGG_ENDOMETRIAL_CANCER	0.0125358	0.353587		0.0930454	0.169067	0.963155		0.114498	0.413182	0.948273		6914.5 [2586.2-9125.3]	7492.5 [5355.1-9383.6]
KEGG_PROXIMAL_TUBULE_BICARBONATE_RECLAMATION	0.0132543	0.353587		-0.0798472	0.238214	0.963155		0.0625706	0.655391	0.948273		4273.2 [4072.1-9114]	4270.3 [4124.1-8726]
KEGG_CALCIUM_SIGNALING_PATHWAY	0.013307	0.353587		0.073439	0.278127	0.963155		0.0149976	0.915044	0.975814		6159.5 [3820.8-7791.1]	5920.9 [2519.1-7618.2]
KEGG_LONG_TERM_DEPRESSION	0.0160376	0.372873		0.0194221	0.774524	0.989784		-0.163603	0.241028	0.948273		5087.6 [1176-7738]	4212.8 [1201.2-8097.8]
KEGG_AMINO_SUGAR_AND_NUCLEOTIDE_SUGAR_METABOLISM	0.0183799	0.379852		0.0490373	0.469291	0.989121		-0.0259636	0.853303	0.968511		1547.4 [1345.1-6489.5]	1578.8 [1473.6-7517]
KEGG_PEROXISOME	0.021943	0.40814		0.0135713	0.841358	0.989784		-0.106515	0.446667	0.948273		2698.5 [2501.7-6912.4]	4658.8 [2569-7249.5]
KEGG_MELANOMA	0.0276854	0.438144		0.0901879	0.182598	0.963155		0.13393	0.338006	0.948273		6731.4 [3920.8-8975.1]	7243.7 [5278-9163.3]
KEGG_FOLATE_BIOSYNTHESIS	0.0282673	0.438144		0.00958286	0.887609	0.989784		0.0368093	0.793572	0.948273		4341.9 [4047.9-9390.5]	4376.2 [4229.9-10003.6]
KEGG_SNARE_INTERACTIONS_IN_VESICULAR_TRANSPORT	0.0385954	0.548986		0.0210997	0.755641	0.989784		-0.0427762	0.76103	0.948273		-5530.4 [-5633.9-3273.4]	-5523.3 [-5578.2--1102.1]
KEGG_BLADDER_CANCER	0.0423466	0.548986		0.0344376	0.61143	0.989784		0.040558	0.772538	0.948273		6214.3 [1364.6-8982.3]	6769 [2609.1-8538.6]
KEGG_NITROGEN_METABOLISM	0.0490171	0.548986		0.0173281	0.798281	0.989784		0.00129011	0.992888	0.998394		7337.9 [7017.7-10025]	7328.7 [7135.3-10046.9]
KEGG_GLYCOSAMINOGLYCAN_DEGRADATION	0.052067	0.548986		-0.0521045	0.441921	0.989121		0.0564425	0.687321	0.948273		2759.5 [2542.8-8283]	2766.8 [2621.6-8278.9]
KEGG_FOCAL_ADHESION	0.0559312	0.548986		-0.0431797	0.524055	0.989121		0.187147	0.179168	0.948273		5500 [2544.9-7054.3]	5117.4 [1194.3-6771.6]
KEGG_DNA_REPLICATION	0.0577898	0.548986		0.073501	0.27772	0.963155		0.0090308	0.948875	0.975814		-1877.1 [-2013.2-6066.7]	-1876.7 [-1950.9-5079.6]
KEGG_PROPANOATE_METABOLISM	0.0676381	0.548986		0.011372	0.866805	0.989784		-0.0621674	0.657474	0.948273		5105.6 [4878.6-8890.8]	5132.2 [5002-9148.3]
KEGG_RNA_DEGRADATION	0.0699014	0.548986		0.0498178	0.46224	0.989121		-0.055233	0.69369	0.948273		1248.7 [1056.4-6914.6]	1227.9 [1100.1-5767.5]
KEGG_VASOPRESSIN_REGULATED_WATER_REABSORPTION	0.0699061	0.548986		0.0749239	0.268499	0.963155		-0.0199968	0.886813	0.971769		3862.2 [3646.2-7990.5]	3883.2 [3776.4-8379.5]
KEGG_PANCREATIC_CANCER	0.0713986	0.548986		0.0776534	0.251399	0.963155		0.073214	0.601399	0.948273		4969.3 [406.5-8071.9]	5655 [3014.1-7831.3]
KEGG_TIGHT_JUNCTION	0.0715829	0.548986		0.0292394	0.666242	0.989784		0.067086	0.632248	0.948273		5131.9 [1838.9-7290.4]	5619.5 [1881.3-7466.7]
KEGG_COMPLEMENT_AND_COAGULATION_CASCADES	0.0746969	0.548986		-0.00636302	0.925235	0.989784		0.063135	0.65248	0.948273		6729.3 [3818.4-8625.2]	6251.1 [3863.1-8538.2]
KEGG_NEUROACTIVE_LIGAND_RECEPTOR_INTERACTION	0.0760449	0.548986		-0.00682453	0.919829	0.989784		-0.0570069	0.684356	0.948273		5598.5 [2582.2-7098]	5057.8 [2588-6916.9]
KEGG_PROSTATE_CANCER	0.0804145	0.548986		0.0636714	0.347231	0.968514		0.0454765	0.745808	0.948273		6230 [3969.3-8280.8]	6614.2 [4438.4-8638.5]
KEGG_METABOLISM_OF_XENOBIOTICS_BY_CYTOCHROME_P450	0.0821484	0.548986		-0.0144385	0.831367	0.989784		-0.0146751	0.91687	0.975814		2395.7 [2210.6-6983.9]	2416.3 [2244.8-6956.1]
KEGG_GLIOMA	0.0834201	0.548986		0.0728784	0.281822	0.963155		0.165135	0.236604	0.948273		6419.9 [2640.2-8638.1]	7059.6 [4221.5-9013.4]
KEGG_CARDIAC_MUSCLE_CONTRACTION	0.0882091	0.548986		-0.110403	0.102424	0.963155		0.359297	0.0085634	0.796396		5812.9 [2740-8045.8]	5666.6 [2753.1-8265.8]
KEGG_NON_SMALL_CELL_LUNG_CANCER	0.0885461	0.548986		-0.054253	0.4233	0.989121		0.188276	0.176523	0.948273		6079.5 [1243.6-8801.6]	6624.3 [3948.7-9007.7]
KEGG_PPAR_SIGNALING_PATHWAY	0.0947099	0.56826		0.0809978	0.231496	0.963155		0.187631	0.178031	0.948273		5070 [3140.7-7499.3]	3343.8 [3215.2-7868.4]
KEGG_TERPENOID_BACKBONE_BIOSYNTHESIS	0.105903	0.602829		0.0983137	0.146101	0.963155		0.0235446	0.866861	0.968511		3241.6 [2961.6-8725.1]	3267 [3153.7-5936.1]
KEGG_PROTEIN_EXPORT	0.106954	0.602829		0.0580479	0.391552	0.989121		0.0430576	0.758919	0.948273		-4966.1 [-5123.2-3974.9]	-4953.9 [-5003.7-5830.4]
KEGG_SPHINGOLIPID_METABOLISM	0.110496	0.604478		0.00812621	0.904605	0.989784		-0.0471698	0.736673	0.948273		201.5 [38.9-6878.4]	200.1 [116.6-5639.1]
KEGG_CHRONIC_MYELOID_LEUKEMIA	0.138182	0.699204		0.0675313	0.318724	0.968486		0.0331398	0.813347	0.957484		5619.7 [2301.5-8368.7]	6024.7 [3790.9-8092.3]
KEGG_CIRCADIAN_RHYTHM_MAMMAL	0.142644	0.699204		0.0963888	0.1542	0.963155		0.0791001	0.57241	0.948273		4454.2 [4036.1-9499.3]	4474.7 [4318.9-9512.8]
KEGG_VASCULAR_SMOOTH_MUSCLE_CONTRACTION	0.14608	0.699204		-0.024054	0.722741	0.989784		0.0253991	0.856463	0.968511		5605.8 [2750.1-7630.7]	5132.5 [2784.7-7224.2]
KEGG_AXON_GUIDANCE	0.146743	0.699204		-0.174136	0.00965526	0.598626		-0.180697	0.194832	0.948273		4295.4 [-162.6-6632.9]	3635.4 [-163.4-7178.8]
KEGG_ENDOCYTOSIS	0.153388	0.699204		0.0283006	0.676344	0.989784		-0.129898	0.35285	0.948273		3946.2 [1484.6-6189.4]	3614.3 [1483.1-5819.1]
KEGG_GLYCINE_SERINE_AND_THREONINE_METABOLISM	0.153754	0.699204		-0.121436	0.0722438	0.963155		0.0492662	0.725413	0.948273		3157.2 [2884-8262.3]	3178.7 [3028.6-8206.6]
KEGG_VEGF_SIGNALING_PATHWAY	0.160896	0.699204		-0.0518097	0.444511	0.989121		0.215691	0.120731	0.948273		2264.2 [-860.8-6250.1]	-747.1 [-852.9-5688.1]
KEGG_NEUROTROPHIN_SIGNALING_PATHWAY	0.16144	0.699204		0.0188473	0.781025	0.989784		-0.0584583	0.676754	0.948273		4244.6 [580.8-6588.8]	4290.3 [1029.9-7135.9]
KEGG_ETHER_LIPID_METABOLISM	0.178959	0.699204		0.0141089	0.835161	0.989784		0.0628124	0.654143	0.948273		-161.1 [-333.1-7307.1]	-156.8 [-253.9-7258.5]
KEGG_GLYCOSPHINGOLIPID_BIOSYNTHESIS_LACTO_AND_NEOLACTO_SERIES	0.181687	0.699204		-0.0199354	0.768731	0.989784		0.0520884	0.710348	0.948273		5264.7 [4971.6-8978.7]	5272.8 [5102.1-8649.3]
KEGG_HEMATOPOIETIC_CELL_LINEAGE	0.183776	0.699204		-0.00403803	0.952512	0.989784		0.0931301	0.50606	0.948273		6270.4 [4158.9-8002.5]	6176.4 [4164.8-7854.8]
KEGG_GLYCOSAMINOGLYCAN_BIOSYNTHESIS_CHONDROITIN_SULFATE	0.189662	0.699204		0.0790817	0.242759	0.963155		0.150056	0.282621	0.948273		4699.9 [4422.1-9119.4]	4726.1 [4580.9-9530.7]
KEGG_INTESTINAL_IMMUNE_NETWORK_FOR_IGA_PRODUCTION	0.190829	0.699204		-0.0107544	0.873977	0.989784		-0.093372	0.504952	0.948273		1905.8 [1675.6-6867.3]	1921.2 [1805-6221.4]
KEGG_ALDOSTERONE_REGULATED_SODIUM_REABSORPTION	0.194156	0.699204		-0.0800596	0.236964	0.963155		0.0874053	0.532648	0.948273		4867.6 [1208.5-8336.4]	1339.6 [1245.1-7876.5]
KEGG_RETINOL_METABOLISM	0.194262	0.699204		-0.0289751	0.66908	0.989784		0.0919207	0.51162	0.948273		2435.8 [1318.6-6821.9]	3986.4 [1385.9-6795.4]
KEGG_NOTCH_SIGNALING_PATHWAY	0.198295	0.699204		-0.00338268	0.960212	0.989784		0.0454765	0.745808	0.948273		5367.5 [2546.9-8526.9]	2692.8 [2555.7-8009.4]
KEGG_LEUKOCYTE_TRANSENDOTHELIAL_MIGRATION	0.201472	0.699204		-0.0481397	0.477474	0.989121		0.0823254	0.556806	0.948273		4064.9 [1349.9-6865.7]	4572.2 [1400.6-6448.8]
KEGG_NUCLEOTIDE_EXCISION_REPAIR	0.20343	0.699204		0.0622502	0.358121	0.979566		0.00911143	0.948417	0.975814		-57 [-203.9-6201.1]	-53.2 [-127.5-5586.1]
KEGG_LEISHMANIA_INFECTION	0.205255	0.699204		0.0360194	0.595154	0.989784		0.0624899	0.655808	0.948273		2482.9 [188.5-6267.3]	318.8 [208.3-5390.5]
KEGG_BASAL_CELL_CARCINOMA	0.206244	0.699204		-0.0462474	0.494975	0.989121		0.168521	0.227026	0.948273		3854.9 [-1474.2-6518.7]	4252.4 [-1522.7-7470.6]
KEGG_PYRIMIDINE_METABOLISM	0.21465	0.699204		-0.0710639	0.294008	0.963155		0.178036	0.201571	0.948273		263.5 [-1907.7-4553.7]	-1804.1 [-1872.6-3512.4]
KEGG_STEROID_HORMONE_BIOSYNTHESIS	0.217416	0.699204		-0.0691976	0.306902	0.968486		-0.0928076	0.507539	0.948273		-146.9 [-328.8-6306.5]	2727.8 [-267.9-5884.2]
KEGG_NON_HOMOLOGOUS_END_JOINING	0.221125	0.699204		0.114264	0.0908963	0.963155		-0.0663603	0.635945	0.948273		-1285.6 [-1502-8235.7]	-1271.7 [-1357-8680.9]
KEGG_PENTOSE_AND_GLUCURONATE_INTERCONVERSIONS	0.224694	0.699204		-0.0310195	0.647253	0.989784		-0.0609188	0.66478	0.948273		-5572.1 [-5647.3-5066.4]	-5570 [-5617.8-5541.5]
KEGG_GLYCOSAMINOGLYCAN_BIOSYNTHESIS_HEPARAN_SULFATE	0.225957	0.699204		0.0561419	0.407314	0.989121		0.0836155	0.550621	0.948273		2712.9 [2486-8008.2]	2715.4 [2609.4-8227.5]
KEGG_LONG_TERM_POTENTIATION	0.228927	0.699204		0.071278	0.292552	0.963155		-0.15304	0.273076	0.948273		5619.8 [2142.4-8099.7]	5244.4 [2178.9-8016]
KEGG_STEROID_BIOSYNTHESIS	0.238865	0.699204		0.0690275	0.308095	0.968486		-0.00846655	0.952021	0.975814		1459.7 [1237.7-8046.2]	1483.6 [1368.4-8559.5]
KEGG_AMYOTROPHIC_LATERAL_SCLEROSIS_ALS	0.239605	0.699204		0.0490666	0.469025	0.989121		0.0548299	0.695817	0.948273		6040 [1410.8-8124.6]	6233.3 [2375-8474.8]
KEGG_COLORECTAL_CANCER	0.241986	0.699204		0.0213391	0.752957	0.989784		-0.00951459	0.946127	0.975814		5423.7 [1178.6-8295]	5773.8 [1965.9-8570.4]
KEGG_HISTIDINE_METABOLISM	0.245738	0.699204		0.13583	0.0441624	0.963155		0.0248347	0.859625	0.968511		3877.3 [3488-8681.1]	3873.5 [3718.3-8474.7]
KEGG_GLYCOSPHINGOLIPID_BIOSYNTHESIS_GLOBO_SERIES	0.247391	0.699204		0.0359591	0.59577	0.989784		0.0967586	0.489569	0.948273		2807.3 [2478.2-8887.5]	2829.8 [2687.8-8892.1]
KEGG_DRUG_METABOLISM_CYTOCHROME_P450	0.254761	0.699204		0.01407	0.835609	0.989784		0.000483793	0.997476	0.998394		2133.3 [1895.9-6876.2]	2122.6 [1955.1-7143.9]
KEGG_OTHER_GLYCAN_DEGRADATION	0.25689	0.699204		0.0811105	0.230845	0.963155		0.214159	0.123441	0.948273		2830.2 [2558.1-8997.8]	2847.3 [2704.9-8596.8]
KEGG_GAP_JUNCTION	0.258905	0.699204		-0.00785178	0.907812	0.989784		-0.21295	0.125613	0.948273		4052.4 [129.9-6911.4]	3806.7 [139.4-6363.7]
KEGG_MELANOGENESIS	0.259382	0.699204		-0.000611396	0.992806	0.992806		-0.285438	0.0386486	0.948273		4070.2 [1334.6-6771.6]	3713.7 [1374.5-7289.5]
KEGG_STARCH_AND_SUCROSE_METABOLISM	0.266894	0.709175		-0.090943	0.178947	0.963155		-0.1199	0.391369	0.948273		2767.2 [-1525.6-6942.7]	3390.7 [-1494.9-6911.6]
KEGG_RIBOFLAVIN_METABOLISM	0.273737	0.712962		0.0108586	0.872766	0.989784		0.088776	0.52622	0.948273		4184.3 [3894.2-9035]	4193.9 [4051.4-9740.9]
KEGG_GLYCOLYSIS_GLUCONEOGENESIS	0.275985	0.712962		0.0386909	0.568119	0.989121		-0.0394291	0.778712	0.948273		4878.4 [4623.3-7966]	4875.4 [4721.9-9050.1]
KEGG_HYPERTROPHIC_CARDIOMYOPATHY_HCM	0.284162	0.722674		-0.018991	0.779399	0.989784		0.379374	0.00535548	0.796396		6780.2 [2047.2-8289.8]	6496.6 [2026.4-8447.7]
KEGG_ASCORBATE_AND_ALDARATE_METABOLISM	0.290933	0.722674		0.01817	0.788706	0.989784		-0.0120951	0.931501	0.975814		-4413.1 [-4518.3-5800.6]	-4406.7 [-4464.5-6224.2]
KEGG_PRIMARY_BILE_ACID_BIOSYNTHESIS	0.296433	0.722674		0.196014	0.00350974	0.326406		0.0613635	0.662479	0.948273		5751.1 [5435.9-9490.6]	5772.8 [5599.1-9927]
KEGG_EPITHELIAL_CELL_SIGNALING_IN_HELICOBACTER_PYLORI_INFECTION	0.298531	0.722674		0.0262325	0.6988	0.989784		-0.12248	0.381198	0.948273		3352 [3141.2-7608.7]	3359.9 [3208-7692.3]
KEGG_ABC_TRANSPORTERS	0.299171	0.722674		0.037494	0.580159	0.989784		-0.0611192	0.662901	0.948273		10601.4 [9984.3-10922.6]	10575.8 [10051.9-10958.7]
KEGG_ADHERENS_JUNCTION	0.310157	0.732599		0.040653	0.548643	0.989121		-0.0922432	0.510134	0.948273		3848.5 [-128.4-7119.5]	4221.1 [-81.7-7429.8]
KEGG_NOD_LIKE_RECEPTOR_SIGNALING_PATHWAY	0.315038	0.732599		0.0594192	0.380441	0.989121		-0.052169	0.709919	0.948273		3064.1 [706.1-6572.3]	857.3 [784.8-7380.5]
KEGG_PROGESTERONE_MEDIATED_OOCYTE_MATURATION	0.315096	0.732599		-0.0644597	0.341282	0.968514		-0.138929	0.320152	0.948273		6142.4 [3477.8-7929]	5823.5 [3542.5-8206.6]
KEGG_ARRHYTHMOGENIC_RIGHT_VENTRICULAR_CARDIOMYOPATHY_ARVC	0.319488	0.733639		0.00744663	0.912549	0.989784		0.261732	0.0585979	0.948273		7515.6 [4372.8-9072.2]	7548.5 [4394.7-9213.3]
KEGG_HOMOLOGOUS_RECOMBINATION	0.324601	0.733838		0.0940276	0.164592	0.963155		-0.106434	0.447013	0.948273		-2608.2 [-2756-5893.5]	-2599.7 [-2647.4-5940.1]
KEGG_RIBOSOME	0.327465	0.733838		0.0915358	0.176119	0.963155		-0.0635381	0.650404	0.948273		-5602.9 [-5695.9-1012.9]	-5597.6 [-5650.7-1039.6]
KEGG_GLYCOSPHINGOLIPID_BIOSYNTHESIS_GANGLIO_SERIES	0.34026	0.753043		-0.0457094	0.500012	0.989121		-0.0426544	0.761111	0.948273		-2386.7 [-2530.8-7252.8]	-2377.7 [-2444.7-7278.7]
KEGG_PYRUVATE_METABOLISM	0.344133	0.753043		0.092742	0.170467	0.963155		-0.106354	0.447359	0.948273		4514.5 [4280.9-8500.4]	4522.9 [4399.5-8498.5]
KEGG_FATTY_ACID_METABOLISM	0.366006	0.786102		0.09759	0.149107	0.963155		0.129092	0.355866	0.948273		8846.9 [8538.2-10209.2]	8872.9 [8696-10190.1]
KEGG_FC_GAMMA_R_MEDIATED_PHAGOCYTOSIS	0.367693	0.786102		-0.0268884	0.691648	0.989784		0.21811	0.116546	0.948273		3298.1 [178.8-6566.7]	3507.7 [217.6-6650.7]
KEGG_MATURITY_ONSET_DIABETES_OF_THE_YOUNG	0.387142	0.790845		-0.0450455	0.506265	0.989121		0.050637	0.718082	0.948273		1548.4 [1343.5-8267.7]	1556.9 [1429.9-7881.7]
KEGG_NICOTINATE_AND_NICOTINAMIDE_METABOLISM	0.388641	0.790845		0.0726575	0.283287	0.963155		0.171343	0.219253	0.948273		1334.3 [1134.1-8528.6]	1342.1 [1222.1-8168.9]
KEGG_PORPHYRIN_AND_CHLOROPHYLL_METABOLISM	0.388902	0.790845		-0.110614	0.101766	0.963155		0.0383809	0.784456	0.948273		-2057.7 [-2190.2-5852.8]	-2049.1 [-2135.8-5361]
KEGG_DRUG_METABOLISM_OTHER_ENZYMES	0.389812	0.790845		0.00562343	0.933904	0.989784		-0.179084	0.198897	0.948273		-2858.6 [-2985.8-5598.8]	-2854.3 [-2941.7-6089.4]
KEGG_GLYOXYLATE_AND_DICARBOXYLATE_METABOLISM	0.391171	0.790845		0.100741	0.136353	0.963155		0.210934	0.129297	0.948273		3662.6 [3379.9-9031]	3686.7 [3535.5-8672.9]
KEGG_P53_SIGNALING_PATHWAY	0.39998	0.79996		0.0423615	0.531955	0.989121		0.248266	0.073224	0.948273		5931.6 [1991.1-8291.7]	6090.3 [2027.3-8346.4]
KEGG_RIG_I_LIKE_RECEPTOR_SIGNALING_PATHWAY	0.407393	0.806118		0.13039	0.0534542	0.963155		-0.106031	0.448744	0.948273		844 [671.3-6079.2]	845.8 [731.7-7346.7]
KEGG_ERBB_SIGNALING_PATHWAY	0.412952	0.808517		0.0414425	0.5409	0.989121		0.0894211	0.523208	0.948273		4368.7 [1390.4-7366.6]	4405.7 [1387.3-7434.3]
KEGG_APOPTOSIS	0.43472	0.838681		0.0218542	0.747194	0.989784		0.220287	0.112875	0.948273		5169.1 [1852.8-7347.5]	5319.3 [2411.6-7920.3]
KEGG_VIRAL_MYOCARDITIS	0.437377	0.838681		0.002294	0.973011	0.989784		0.148363	0.288136	0.948273		6330.6 [2719.7-8578]	5930.5 [2765.7-8179]
KEGG_SELENOAMINO_ACID_METABOLISM	0.448205	0.850675		-0.00972148	0.885994	0.989784		-0.0392679	0.779595	0.948273		1076.4 [818.7-7639.1]	1086.9 [986-8295.8]
KEGG_N_GLYCAN_BIOSYNTHESIS	0.465628	0.874815		0.0110891	0.870089	0.989784		-0.0854701	0.54179	0.948273		3995 [3770.5-8183.1]	4005.5 [3843.4-8133.8]
KEGG_CHEMOKINE_SIGNALING_PATHWAY	0.475259	0.875235		0.0272468	0.687752	0.989784		-0.289147	0.0361097	0.948273		4673.5 [2458.7-6611.1]	4756.4 [2513.9-6425.9]
KEGG_CELL_CYCLE	0.476726	0.875235		0.133985	0.0471489	0.963155		-0.0492662	0.725413	0.948273		5614.5 [2277.4-7935]	5383.2 [2654.2-7592.5]
KEGG_TOLL_LIKE_RECEPTOR_SIGNALING_PATHWAY	0.484325	0.875235		-0.0270817	0.689546	0.989784		-0.0263667	0.851048	0.968511		2374.4 [-56.8-4981.1]	2893 [11.9-6128]
KEGG_AUTOIMMUNE_THYROID_DISEASE	0.484673	0.875235		0.0378164	0.576905	0.989784		0.181503	0.192822	0.948273		2459.8 [2172.4-7388.9]	2480.9 [2375-7981.5]
KEGG_ACUTE_MYELOID_LEUKEMIA	0.493522	0.875597		0.0636297	0.347548	0.968514		-0.139816	0.317049	0.948273		2974.2 [-552.1-6823]	2745.7 [-522.6-6955]
KEGG_SYSTEMIC_LUPUS_ERYTHEMATOSUS	0.498793	0.875597		-0.0886822	0.19004	0.963155		0.197146	0.156729	0.948273		4970.3 [3217-7159.4]	4901 [3201.3-7233.9]
KEGG_ALANINE_ASPARTATE_AND_GLUTAMATE_METABOLISM	0.498996	0.875597		0.058734	0.385968	0.989121		-0.20735	0.136283	0.948273		6566.2 [6334-9623.5]	6553.1 [6406.1-9405.3]
KEGG_LINOLEIC_ACID_METABOLISM	0.533769	0.893399		0.0386019	0.569011	0.989121		0.0813578	0.561465	0.948273		2492.9 [2245.8-7947.8]	2503 [2372-8260.7]
KEGG_CITRATE_CYCLE_TCA_CYCLE	0.541117	0.893399		0.0317622	0.639396	0.989784		-0.170779	0.220792	0.948273		845.3 [665.3-7620.3]	856.6 [744.6-7120.3]
KEGG_TYPE_II_DIABETES_MELLITUS	0.543937	0.893399		0.0115528	0.864707	0.989784		0.0354781	0.800424	0.948273		4938.2 [685-8032.3]	5204.9 [728.1-7708.5]
KEGG_BASE_EXCISION_REPAIR	0.54515	0.893399		0.0773261	0.253409	0.963155		0.0593061	0.673148	0.948273		-1061.5 [-1189.4-6220.3]	-1060.1 [-1149.2-7281.2]
KEGG_VIBRIO_CHOLERAE_INFECTION	0.547998	0.893399		-0.0240417	0.722878	0.989784		0.148928	0.28629	0.948273		4849.4 [3521.5-8181.6]	5757.5 [3615.4-8311.8]
KEGG_MTOR_SIGNALING_PATHWAY	0.548048	0.893399		0.021999	0.745576	0.989784		0.0920013	0.511248	0.948273		2513.8 [-1177.5-6418.6]	2907.2 [-1116.5-7440]
KEGG_OXIDATIVE_PHOSPHORYLATION	0.560352	0.893399		-0.012144	0.857856	0.989784		0.16836	0.227475	0.948273		1839.4 [1626.1-5496.9]	1805.4 [1668.7-5138.6]
KEGG_PATHWAYS_IN_CANCER	0.567194	0.893399		0.0273821	0.686283	0.989784		0.07015	0.616741	0.948273		4637.6 [2720.9-6191.3]	4518.4 [2803.7-6620.3]
KEGG_HEDGEHOG_SIGNALING_PATHWAY	0.568441	0.893399		-0.0408807	0.546405	0.989121		0.0929689	0.506799	0.948273		2143.3 [-1139.2-5719.3]	-1040.8 [-1095.9-6822.6]
KEGG_CYTOKINE_CYTOKINE_RECEPTOR_INTERACTION	0.571148	0.893399		0.0708948	0.295161	0.963155		-0.0365264	0.794648	0.948273		3729.8 [2065.9-5738.4]	3775.8 [2089.1-5736.2]
KEGG_ALZHEIMERS_DISEASE	0.57261	0.893399		0.0458135	0.499035	0.989121		0.141671	0.310623	0.948273		4335.5 [2071.9-6445]	4143.4 [2129.1-5905.4]
KEGG_TAURINE_AND_HYPOTAURINE_METABOLISM	0.582305	0.893399		0.0803671	0.235162	0.963155		-0.0943396	0.500531	0.948273		6052.9 [5740.9-10116.2]	6087.7 [5909.3-10242.1]
KEGG_ALPHA_LINOLENIC_ACID_METABOLISM	0.584302	0.893399		0.0164823	0.807931	0.989784		-0.052169	0.709919	0.948273		207.8 [15.7-7341.8]	225.3 [141.1-6270.7]
KEGG_CYTOSOLIC_DNA_SENSING_PATHWAY	0.585419	0.893399		-0.0261131	0.700105	0.989784		0.0495888	0.723686	0.948273		674.4 [485.9-5603.1]	678.2 [570.6-6583]
KEGG_ARACHIDONIC_ACID_METABOLISM	0.588534	0.893399		-0.000626047	0.992633	0.992806		0.153362	0.272057	0.948273		2680.4 [2427.1-6737.4]	2683.3 [2541.4-7470.9]
KEGG_THYROID_CANCER	0.59812	0.893399		0.0224402	0.740654	0.989784		0.0409611	0.770337	0.948273		5907.6 [-831.8-8351.5]	6276.6 [-833.6-8363.3]
KEGG_DORSO_VENTRAL_AXIS_FORMATION	0.598496	0.893399		0.0192029	0.777002	0.989784		0.265683	0.0547883	0.948273		5289.1 [493.4-9094.8]	675.8 [575.7-9257.7]
KEGG_RNA_POLYMERASE	0.605496	0.893399		0.0137945	0.838784	0.989784		0.135107	0.334758	0.948273		-3162 [-3262.2-5198.9]	-3153.2 [-3221.1-5752.3]
KEGG_GLYCEROLIPID_METABOLISM	0.617186	0.893399		0.0829509	0.2204	0.963155		0.071682	0.609049	0.948273		6189.4 [5105-8627.8]	5307.2 [5139.7-9021.2]
KEGG_BUTANOATE_METABOLISM	0.619965	0.893399		0.00475536	0.944089	0.989784		0.177794	0.202192	0.948273		7014 [6732.7-9701]	7007.7 [6826.9-9928.9]
KEGG_RENIN_ANGIOTENSIN_SYSTEM	0.623697	0.893399		0.0409148	0.54607	0.989121		0.134817	0.334793	0.948273		5164 [4875.1-9694.2]	5183.6 [5032.7-9849.1]
KEGG_ANTIGEN_PROCESSING_AND_PRESENTATION	0.625122	0.893399		0.047158	0.486511	0.989121		0.0578133	0.680129	0.948273		2029.1 [1757-6911.2]	2037.2 [1893-5991.9]
KEGG_GALACTOSE_METABOLISM	0.633189	0.893399		0.00639176	0.924898	0.989784		-0.0640219	0.647916	0.948273		2980.7 [2736.4-8562.7]	2992.2 [2853.7-8865.9]
KEGG_ARGININE_AND_PROLINE_METABOLISM	0.638928	0.893399		0.151534	0.0245888	0.90238		-0.0860345	0.539115	0.948273		3470.1 [3253.7-7972.9]	3471.7 [3367.1-7781.7]
KEGG_ASTHMA	0.64535	0.893399		0.0634553	0.348873	0.968514		-0.0230608	0.869577	0.968511		2060 [1790.8-7153.3]	2083.6 [1951.5-7915.4]
KEGG_PURINE_METABOLISM	0.64963	0.893399		-0.0102128	0.880274	0.989784		0.0736978	0.598992	0.948273		3987.1 [1105-6402.4]	4291.2 [1066.5-6269.9]
KEGG_FC_EPSILON_RI_SIGNALING_PATHWAY	0.653751	0.893399		0.00335225	0.96057	0.989784		0.0739397	0.59779	0.948273		2343.8 [-463.1-6071.1]	2582.9 [-442.3-6500.7]
KEGG_INOSITOL_PHOSPHATE_METABOLISM	0.654271	0.893399		0.0592654	0.381678	0.989121		0.0398323	0.776505	0.948273		3957.3 [-209.7-7364.7]	4156.7 [-159.7-7624.1]
KEGG_JAK_STAT_SIGNALING_PATHWAY	0.662362	0.893399		-0.00841641	0.901215	0.989784		0.0711982	0.611473	0.948273		3588.5 [1331.6-6211.8]	3661.9 [1372.9-6447.1]
KEGG_DILATED_CARDIOMYOPATHY	0.667753	0.893399		-0.0148014	0.827194	0.989784		0.258184	0.0621995	0.948273		7322.8 [3002.1-8680.4]	7183.9 [3459.5-8699.4]
KEGG_REGULATION_OF_ACTIN_CYTOSKELETON	0.669149	0.893399		0.00482524	0.943268	0.989784		0.085712	0.540643	0.948273		4817.9 [1838.5-6706.2]	4788 [1855.7-6435.5]
KEGG_BASAL_TRANSCRIPTION_FACTORS	0.670479	0.893399		0.0683778	0.312682	0.968486		0.0785357	0.575161	0.948273		-3694.3 [-3786.8-5375.5]	-3683.3 [-3772.4-5529.9]
KEGG_AMINOACYL_TRNA_BIOSYNTHESIS	0.674764	0.893399		0.00267718	0.968505	0.989784		0.00467667	0.973622	0.989583		113.3 [-28.5-7084.2]	115.3 [6.5-7978.6]
KEGG_BETA_ALANINE_METABOLISM	0.679709	0.893399		0.0508766	0.452768	0.989121		0.0699081	0.617959	0.948273		5376.4 [5127.8-9520.3]	5399.8 [5213.4-9308.1]
KEGG_TGF_BETA_SIGNALING_PATHWAY	0.683158	0.893399		0.0779053	0.24986	0.963155		-0.0969199	0.488843	0.948273		3104 [487.7-6362.5]	3484.9 [526.8-6126]
KEGG_ONE_CARBON_POOL_BY_FOLATE	0.684301	0.893399		0.0179996	0.790642	0.989784		0.0360426	0.797313	0.948273		1623.5 [1355.8-8456.1]	1640.6 [1510.5-8557.2]
KEGG_B_CELL_RECEPTOR_SIGNALING_PATHWAY	0.68686	0.893399		-0.000651404	0.992335	0.992806		-0.0197549	0.888176	0.971769		3989.2 [968.1-6864.5]	3999.5 [977.6-7250.8]
KEGG_UBIQUITIN_MEDIATED_PROTEOLYSIS	0.692634	0.894653		0.0547315	0.419217	0.989121		-0.095791	0.493939	0.948273		1902.7 [-1713.8-5312.3]	2042.8 [-1690.8-5089.6]
KEGG_SMALL_CELL_LUNG_CANCER	0.700291	0.898304		0.0329297	0.627126	0.989784		0.334946	0.0146042	0.905458		6378.9 [2453.4-8156.1]	6468 [3952.1-8637.8]
KEGG_TYROSINE_METABOLISM	0.708781	0.902968		-0.00222525	0.97382	0.989784		0.00798258	0.954829	0.975814		3342.7 [3127-8368]	3336.9 [3202-7853.3]
KEGG_MISMATCH_REPAIR	0.736819	0.927844		-0.0472714	0.485462	0.989121		-0.0824061	0.556418	0.948273		-1863.2 [-2009.8-6665.8]	-1850.4 [-1905.5-6210.5]
KEGG_GLUTATHIONE_METABOLISM	0.741114	0.927844		0.0962427	0.154828	0.963155		0.0758764	0.5892	0.948273		1787.4 [1584.5-6522.5]	1801.7 [1673.4-6926.6]
KEGG_GNRH_SIGNALING_PATHWAY	0.743273	0.927844		0.0302384	0.655557	0.989784		-0.10458	0.455006	0.948273		4714 [2214.7-7247]	4607.9 [2223.6-7535.8]
KEGG_BIOSYNTHESIS_OF_UNSATURATED_FATTY_ACIDS	0.764743	0.947807		-0.0467273	0.490505	0.989121		-0.115143	0.410541	0.948273		3794.6 [3530.5-8357.1]	3821.2 [3703.4-7496.2]
KEGG_FRUCTOSE_AND_MANNOSE_METABOLISM	0.769456	0.947807		0.0209728	0.757063	0.989784		0.0309627	0.825423	0.96559		1729.8 [1532-6905.9]	1739.7 [1615-7597.9]
KEGG_WNT_SIGNALING_PATHWAY	0.784138	0.954534		-0.0164609	0.808176	0.989784		0.0291888	0.835294	0.968511		3388.2 [495.6-5744.3]	3354.4 [-71.1-5656.4]
KEGG_ADIPOCYTOKINE_SIGNALING_PATHWAY	0.785181	0.954534		0.0481261	0.477598	0.989121		-0.148363	0.288136	0.948273		3795.3 [1307.7-6644.4]	1497.7 [1368.8-7392.1]
KEGG_PHENYLALANINE_METABOLISM	0.802151	0.965128		0.0591944	0.382249	0.989121		0.136997	0.32798	0.948273		4273.6 [3965.8-9389.1]	4296.5 [4139.2-9515.6]
KEGG_TYPE_I_DIABETES_MELLITUS	0.809754	0.965128		0.0527885	0.435942	0.989121		0.162151	0.245271	0.948273		2504.1 [2305.2-7714]	2519.8 [2421.6-7916.8]
KEGG_VALINE_LEUCINE_AND_ISOLEUCINE_DEGRADATION	0.813772	0.965128		0.048218	0.476757	0.989121		0.107966	0.440469	0.948273		6203.4 [5943.5-8992.3]	6213.9 [6063.8-8776]
KEGG_INSULIN_SIGNALING_PATHWAY	0.817114	0.965128		0.0452106	0.504707	0.989121		-0.103935	0.457805	0.948273		3245.6 [287.1-6121.1]	3647.1 [315.6-6078.2]
KEGG_ALLOGRAFT_REJECTION	0.822552	0.965128		0.0978453	0.148041	0.963155		0.114016	0.416268	0.948273		2828 [2494.3-8079.4]	2858.4 [2739.1-7980.2]
KEGG_OLFACTORY_TRANSDUCTION	0.825029	0.965128		-0.0635958	0.347805	0.968514		0.0639413	0.64833	0.948273		4169.7 [1394.4-5840.3]	4143.2 [1636.5-5899.7]
KEGG_RENAL_CELL_CARCINOMA	0.835179	0.966833		0.0236196	0.727549	0.989784		0.0203999	0.884542	0.971769		3358.4 [293.5-7071.4]	3349.3 [326.4-6722.3]
KEGG_PROTEASOME	0.838184	0.966833		0.0804773	0.234518	0.963155		-0.178644	0.200594	0.948273		-3517.5 [-3616-3980.5]	-3508.2 [-3554.9-3879.5]
KEGG_HUNTINGTONS_DISEASE	0.84249	0.966833		0.0939825	0.164796	0.963155		0.133285	0.340354	0.948273		3635.6 [885.8-5894.1]	3709.2 [1746.1-6182.3]
KEGG_PANTOTHENATE_AND_COA_BIOSYNTHESIS	0.847279	0.966833		0.0717198	0.289563	0.963155		0.0262861	0.851499	0.968511		867 [685.1-8258.3]	873.9 [753.7-9257.8]
KEGG_PRIMARY_IMMUNODEFICIENCY	0.852595	0.966968		-0.0883233	0.191847	0.963155		0.112605	0.422098	0.948273		2362.2 [2138.3-8210.1]	2354.6 [2233.4-7911.9]
KEGG_T_CELL_RECEPTOR_SIGNALING_PATHWAY	0.859842	0.967993		0.0393113	0.561926	0.989121		0.0751492	0.591797	0.948273		3809.5 [1087.4-6215.9]	3718.1 [1106.4-6301.2]
KEGG_TRYPTOPHAN_METABOLISM	0.863908	0.967993		0.127459	0.0590991	0.963155		0.0107241	0.939262	0.975814		4448.5 [4242.5-8581.4]	4446.3 [4343-8661.3]
KEGG_OOCYTE_MEIOSIS	0.873612	0.973005		0.0278481	0.681234	0.989784		-0.222787	0.10877	0.948273		4360.4 [2065.9-6727.1]	4125.8 [2089.1-7186.6]
KEGG_MAPK_SIGNALING_PATHWAY	0.890245	0.973539		0.128496	0.0570488	0.963155		-0.000322529	0.998394	0.998394		4624.5 [2704.7-6219.4]	4609.8 [2796.5-6512.6]
KEGG_LIMONENE_AND_PINENE_DEGRADATION	0.892982	0.973539		0.20303	0.00247946	0.326406		0.140139	0.315925	0.948273		5630.5 [5248.7-9972]	5678.9 [5508.5-9877.2]
KEGG_NATURAL_KILLER_CELL_MEDIATED_CYTOTOXICITY	0.894091	0.973539		-0.0229857	0.734583	0.989784		0.135059	0.33392	0.948273		2664.8 [-150.1-5644.6]	2561.3 [-141.5-5878.3]
KEGG_PHOSPHATIDYLINOSITOL_SIGNALING_SYSTEM	0.899827	0.973539		0.0414859	0.540476	0.989121		0.0650701	0.642538	0.948273		5088.4 [1299.8-7745.8]	5318.6 [1340.3-7701.9]
KEGG_GLYCEROPHOSPHOLIPID_METABOLISM	0.900262	0.973539		-0.0393716	0.561325	0.989121		0.227871	0.100789	0.948273		3938.9 [2182.2-6759.2]	2356.6 [2224.7-7814.9]
KEGG_TASTE_TRANSDUCTION	0.912712	0.978607		-0.0669622	0.322829	0.968486		-0.0416868	0.766379	0.948273		574.4 [-2872-5860.6]	-2790.7 [-2854.9-6454.9]
KEGG_GLYCOSYLPHOSPHATIDYLINOSITOL_GPI_ANCHOR_BIOSYNTHESIS	0.915471	0.978607		-0.00627343	0.926284	0.989784		0.176749	0.205489	0.948273		-1262.7 [-1411-7038.3]	-1249.9 [-1327.3-6982]
KEGG_CELL_ADHESION_MOLECULES_CAMS	0.931476	0.982466		-0.0941639	0.163978	0.963155		0.271408	0.0496284	0.948273		5505.4 [2681.3-7652.6]	5566.6 [2709-7442.6]
KEGG_SULFUR_METABOLISM	0.937113	0.982466		0.0406684	0.548492	0.989121		0.0177391	0.899547	0.975814		-455.8 [-660.5-8051.6]	-434.6 [-533.2-8472.9]
KEGG_GLYCOSAMINOGLYCAN_BIOSYNTHESIS_KERATAN_SULFATE	0.939527	0.982466		-0.00335845	0.960497	0.989784		-0.0467667	0.738845	0.948273		5300.2 [4973.4-9653.4]	5325.4 [5162.6-9314.5]
KEGG_PARKINSONS_DISEASE	0.94021	0.982466		0.104363	0.122744	0.963155		0.089663	0.522081	0.948273		49.4 [-1540.9-3997.8]	-1400.3 [-1505.6-4709.2]
KEGG_PATHOGENIC_ESCHERICHIA_COLI_INFECTION	0.951229	0.988428		-0.103751	0.124966	0.963155		0.0139494	0.920978	0.975814		-1042.1 [-1225.6-6222]	-1064.2 [-1175.3-6311.9]
KEGG_O_GLYCAN_BIOSYNTHESIS	0.967587	0.999469		0.00705275	0.917158	0.989784		-0.0161264	0.908659	0.975814		2905.8 [2694.6-8661.2]	2905.9 [2749.4-9128.6]
KEGG_PRION_DISEASES	0.976049	0.999469		0.00899738	0.894435	0.989784		0.264312	0.0560864	0.948273		2328.9 [2113.3-8376.3]	2312.8 [2152.3-8070.5]
KEGG_VALINE_LEUCINE_AND_ISOLEUCINE_BIOSYNTHESIS	0.982635	0.999469		0.0887695	0.189603	0.963155		0.0693047	0.621936	0.948273		817.7 [614.2-9021]	840.5 [720.1-9174.1]
KEGG_SPLICEOSOME	0.986928	0.999469		0.0298181	0.660044	0.989784		0.222625	0.109032	0.948273		192.9 [-2193-4880.3]	516.2 [-2166.2-3757.3]
KEGG_CYSTEINE_AND_METHIONINE_METABOLISM	0.992027	0.999469		-0.0458817	0.498396	0.989121		-0.131592	0.346567	0.948273		3039.9 [2803.5-8314.3]	3047.6 [2932.4-8386.4]
KEGG_GRAFT_VERSUS_HOST_DISEASE	0.994096	0.999469		0.0808339	0.232445	0.963155		0.188276	0.176523	0.948273		2456.1 [2168.6-7757.5]	2476.9 [2338.4-7759.2]
KEGG_LYSOSOME	0.99964	0.99964		0.00379911	0.955319	0.989784		0.0608773	0.664155	0.948273		5419.9 [3971.1-7352.7]	5593.3 [4013-7453.3]

## Sheet: CNVs
	high SI6/low SI26 vs low SI6/high SI26			age-correlation in high SI6 / low SI26				age-correlation in low SI6 / high SI26				pathway load
	p-value	FDR		rho	p-value	FDR		rho	p-value	FDR		high SI6 / low SI26	low SI6 / high SI26
KEGG_NUCLEOTIDE_EXCISION_REPAIR	0.000748656	0.13925		0.0189433	0.780432	0.928408		0.0969863	0.49286	0.848144		-1360.3 [-4332.9-1626.7]	-1950.3 [-4883.9-442.5]
KEGG_VASOPRESSIN_REGULATED_WATER_REABSORPTION	0.00155031	0.144179		-0.121882	0.0718463	0.531841		-0.00187825	0.989658	0.989658		111.6 [-3900.4-2572.5]	-696.5 [-5533.8-1761.9]
KEGG_GLYCOSAMINOGLYCAN_DEGRADATION	0.00818328	0.29316		-0.0661139	0.330124	0.837166		0.176214	0.210804	0.810708		-2370.8 [-6968.6-1617.7]	-3242 [-7327.2-1025.1]
KEGG_AMYOTROPHIC_LATERAL_SCLEROSIS_ALS	0.00888526	0.29316		0.112557	0.0966234	0.597864		0.0326987	0.817591	0.927799		-772.3 [-3049.3-2119.8]	-1196.1 [-4753.4-2238.8]
KEGG_PATHWAYS_IN_CANCER	0.0100119	0.29316		-0.0963932	0.155131	0.636803		0.121147	0.39115	0.845976		130 [-1230.1-1185.1]	-190.7 [-2005.9-940.6]
KEGG_SMALL_CELL_LUNG_CANCER	0.0125896	0.29316		-0.104448	0.123302	0.598307		-0.0203193	0.886138	0.963869		626.7 [-1375.5-2693.1]	508.9 [-1940.2-1912]
KEGG_NON_SMALL_CELL_LUNG_CANCER	0.0152774	0.29316		-0.0985942	0.145875	0.636803		0.158798	0.260002	0.810708		184.1 [-1769.8-2730.5]	-77.6 [-3132.5-1692.1]
KEGG_CALCIUM_SIGNALING_PATHWAY	0.0182803	0.29316		-0.118294	0.0806863	0.555839		0.287373	0.039227	0.576726		-732.3 [-2651.3-719]	-1055.6 [-3114.1-702.8]
KEGG_HISTIDINE_METABOLISM	0.0186458	0.29316		-0.011621	0.864226	0.937001		0.0724836	0.608623	0.884406		-1125.6 [-5200.7-2797.5]	-2057.6 [-5090.1-1798.1]
KEGG_GLYCINE_SERINE_AND_THREONINE_METABOLISM	0.0187118	0.29316		-0.137403	0.0422151	0.504308		0.0770085	0.586378	0.865606		-2143.1 [-6088.8-976.9]	-2856.1 [-6996.5-672.5]
KEGG_GRAFT_VERSUS_HOST_DISEASE	0.0200996	0.29316		0.00724863	0.915061	0.950845		-0.1512	0.283723	0.810708		2223.5 [-2761.7-6720.9]	3673.7 [-1761.5-8704.2]
KEGG_PANCREATIC_CANCER	0.0218907	0.29316		-0.0412816	0.543403	0.923891		0.139076	0.324449	0.810708		-43.5 [-1679-1938.8]	-144 [-2490.5-1795]
KEGG_PROTEASOME	0.0220149	0.29316		-0.173172	0.0102441	0.332236		-0.0479809	0.734867	0.911516		309.4 [-3004.7-3803.1]	-575 [-4392.3-2797.7]
KEGG_CYTOSOLIC_DNA_SENSING_PATHWAY	0.0220658	0.29316		-0.0378084	0.577862	0.923891		-0.146248	0.299929	0.810708		-2354.1 [-6055.5-3580]	-2890.3 [-8134.4-2598.9]
KEGG_PYRUVATE_METABOLISM	0.0281672	0.349273		-0.0177768	0.793639	0.928408		0.0801673	0.57107	0.862647		-362.7 [-3143.2-2756.6]	-874.6 [-4833-1931]
KEGG_GLYCOSPHINGOLIPID_BIOSYNTHESIS_GANGLIO_SERIES	0.0314325	0.358906		0.0104911	0.877319	0.943244		0.222488	0.112805	0.717022		773.8 [-3172.8-4573.8]	220.6 [-3351.6-2418.3]
KEGG_RIG_I_LIKE_RECEPTOR_SIGNALING_PATHWAY	0.0328033	0.358906		-0.0377924	0.578023	0.923891		-0.0654828	0.643743	0.900272		-2667.5 [-5913.8-2292.2]	-3335.7 [-7452.1-1835.4]
KEGG_ADIPOCYTOKINE_SIGNALING_PATHWAY	0.0358411	0.370358		0.0316371	0.641485	0.923891		0.0619824	0.661605	0.911516		277.6 [-1740.1-2225.8]	-40.4 [-3016-2291.5]
KEGG_CHRONIC_MYELOID_LEUKEMIA	0.0393089	0.372641		-0.00597588	0.929933	0.954953		0.0931444	0.510217	0.848144		37.3 [-1584.6-2368.4]	-84.1 [-2232.7-1386.9]
KEGG_BLADDER_CANCER	0.041668	0.372641		-0.0572647	0.399071	0.852481		0.226586	0.106202	0.717022		-1738.5 [-4116.5-2079.7]	-1948.4 [-4984.6--39.1]
KEGG_RNA_DEGRADATION	0.0420724	0.372641		-0.00875559	0.897491	0.94451		-0.103048	0.466116	0.848144		-911.9 [-3225.4-1440.6]	-997.8 [-3483-446]
KEGG_TGF_BETA_SIGNALING_PATHWAY	0.0458643	0.387761		0.055211	0.416222	0.869125		0.0436267	0.758177	0.91572		207.7 [-1579.4-1696.2]	-24.7 [-2650-1463.9]
KEGG_APOPTOSIS	0.0498241	0.402926		-0.0355216	0.601093	0.923891		0.127636	0.366126	0.810708		148.7 [-1466.3-2062.6]	-202.5 [-2376.8-2291.3]
KEGG_BASE_EXCISION_REPAIR	0.0559571	0.428844		-0.0575177	0.396987	0.852481		0.265688	0.0572251	0.576726		-1094 [-4084-2114.9]	-1392.6 [-4223.3-1026.7]
KEGG_REGULATION_OF_ACTIN_CYTOSKELETON	0.0592668	0.428844		-0.0228433	0.736751	0.928408		0.0690686	0.625651	0.895163		-78 [-1537.4-1330.2]	-251.8 [-1807.4-1140.3]
KEGG_RETINOL_METABOLISM	0.0599459	0.428844		-0.0947668	0.16225	0.636803		0.312132	0.0246867	0.576726		-668.9 [-4069-4169.6]	-36.2 [-4124.4-5285]
KEGG_DRUG_METABOLISM_CYTOCHROME_P450	0.0661437	0.455657		-0.0475345	0.484042	0.891404		0.137113	0.331379	0.810708		290.1 [-3257.7-5145]	766.6 [-3943.5-6513]
KEGG_CYTOKINE_CYTOKINE_RECEPTOR_INTERACTION	0.0780101	0.514961		-0.156002	0.020912	0.388963		-0.0996329	0.481085	0.848144		-864.4 [-3184.8-1492]	-1211.4 [-3674.9-817]
KEGG_LIMONENE_AND_PINENE_DEGRADATION	0.0818974	0.514961		-0.168528	0.0125035	0.332236		-0.0928029	0.511775	0.848144		1563.7 [-3519.6-5085.2]	432.1 [-3825.8-5129.5]
KEGG_GLYOXYLATE_AND_DICARBOXYLATE_METABOLISM	0.086238	0.514961		-0.0627247	0.35557	0.837166		0.221207	0.114933	0.717022		565.2 [-3135.7-5117.3]	140 [-5149.6-3097.6]
KEGG_ASTHMA	0.0900641	0.514961		-0.0343214	0.613451	0.923891		-0.187569	0.182508	0.810708		-447.1 [-5689.4-5784.7]	-1259.6 [-8111.2-3502.4]
KEGG_TYPE_I_DIABETES_MELLITUS	0.0907041	0.514961		-0.0161653	0.811981	0.932274		-0.213011	0.129285	0.751466		2330.7 [-3033.3-5594.7]	2210.7 [-958.5-7685.8]
KEGG_ALDOSTERONE_REGULATED_SODIUM_REABSORPTION	0.091364	0.514961		0.0536166	0.429831	0.869125		-0.0906685	0.521566	0.848144		182.8 [-2850.6-2596.2]	305.8 [-1892.2-4043.9]
KEGG_FRUCTOSE_AND_MANNOSE_METABOLISM	0.0974702	0.51849		-0.079712	0.240095	0.75493		0.0357722	0.800761	0.927799		-990.3 [-4372-1898.1]	-1565.7 [-4756.2-1135.2]
KEGG_HUNTINGTONS_DISEASE	0.0989262	0.51849		0.0340838	0.615911	0.923891		0.2014	0.151891	0.800377		-143 [-1477.7-1645]	-241.5 [-1829.3-1362.4]
KEGG_TIGHT_JUNCTION	0.102608	0.51849		0.0243874	0.719679	0.928408		0.0126355	0.92914	0.980919		-420 [-2252.5-1370.6]	-693.8 [-2756.2-1244.2]
KEGG_LYSOSOME	0.103665	0.51849		0.0285724	0.674121	0.928408		0.141125	0.317317	0.810708		-1077.7 [-2949.9-659.5]	-1055.8 [-3881.5-302.3]
KEGG_STEROID_HORMONE_BIOSYNTHESIS	0.110539	0.51849		-0.0929965	0.170275	0.636803		0.25937	0.0635774	0.576726		1217.3 [-2863.2-6098.4]	1674.4 [-1962.4-6411.2]
KEGG_HEDGEHOG_SIGNALING_PATHWAY	0.111034	0.51849		-0.0264421	0.697175	0.928408		-0.04892	0.72987	0.911516		-190.6 [-3054.2-2073.9]	-552.7 [-3498.6-1735.1]
KEGG_CIRCADIAN_RHYTHM_MAMMAL	0.113618	0.51849		-0.0453181	0.504676	0.920291		0.0861436	0.54263	0.848144		-97.4 [-5770.8-4795.4]	-780.5 [-5983.7-3208]
KEGG_ARACHIDONIC_ACID_METABOLISM	0.114291	0.51849		-0.0881843	0.193576	0.654637		-0.010928	0.938729	0.980919		-2364.7 [-5150.2-961.4]	-2948.2 [-7192.1-232.8]
KEGG_NICOTINATE_AND_NICOTINAMIDE_METABOLISM	0.11793	0.522263		-0.0432661	0.524181	0.923891		-0.109366	0.439102	0.848144		1140.6 [-2569.6-5128.5]	1400.6 [-973.7-4935.3]
KEGG_RENIN_ANGIOTENSIN_SYSTEM	0.129416	0.533489		0.0222577	0.74326	0.928408		-0.0563476	0.690756	0.911516		1550.9 [-3915.3-5594.3]	2138.6 [-783.2-5683.4]
KEGG_AMINOACYL_TRNA_BIOSYNTHESIS	0.132477	0.533489		-0.0617261	0.363296	0.844662		-0.239819	0.0869058	0.646579		-215 [-3573.9-2458.5]	-519.4 [-5360.2-2501.2]
KEGG_RIBOSOME	0.134247	0.533489		0.0903145	0.182989	0.654637		0.100316	0.478071	0.848144		-682.4 [-2779.4-1475.4]	-848.5 [-2531.6-757.7]
KEGG_PEROXISOME	0.136183	0.533489		0.0697654	0.304054	0.796537		0.0962179	0.496306	0.848144		677.9 [-1339.1-2667.1]	536.1 [-1517.7-2144.5]
KEGG_PENTOSE_AND_GLUCURONATE_INTERCONVERSIONS	0.136735	0.533489		-0.0650177	0.338223	0.837166		0.337574	0.0147785	0.576726		-305.3 [-6382.7-7070]	930.1 [-5652.5-8449.6]
KEGG_O_GLYCAN_BIOSYNTHESIS	0.142038	0.533489		-0.0731152	0.281366	0.768557		0.377102	0.00614883	0.571841		1155.1 [-2494.8-4677]	1313.1 [-3348-3965]
KEGG_COLORECTAL_CANCER	0.14239	0.533489		-0.0928	0.171184	0.636803		0.234526	0.0942626	0.67434		-540.7 [-2691.4-1506.1]	-732.2 [-3056.5-2348.8]
KEGG_FOCAL_ADHESION	0.143411	0.533489		-0.0777921	0.251643	0.75493		0.0725689	0.6082	0.884406		388.9 [-1247.1-1733.9]	171.4 [-1744.1-1633.3]
KEGG_COMPLEMENT_AND_COAGULATION_CASCADES	0.147115	0.536536		0.00164692	0.980667	0.980667		-0.0461026	0.744895	0.911516		1441 [-1330.2-4274.5]	1778.3 [-730-3986.5]
KEGG_FATTY_ACID_METABOLISM	0.168005	0.546575		-0.00820662	0.903886	0.94451		0.0877657	0.535031	0.848144		-1371.6 [-4296.1-2347.2]	-1380 [-3741.8-2710.8]
KEGG_ENDOCYTOSIS	0.17013	0.546575		-0.00980041	0.885338	0.943902		-0.0472125	0.738964	0.911516		-92.8 [-1400.9-1281.1]	-296.7 [-1943.3-1129.8]
KEGG_ADHERENS_JUNCTION	0.172843	0.546575		0.0364111	0.592008	0.923891		0.088961	0.529466	0.848144		-226.7 [-2283.6-1853.8]	-315.5 [-3228.6-1954.7]
KEGG_NEUROTROPHIN_SIGNALING_PATHWAY	0.17289	0.546575		0.031235	0.64573	0.923891		0.142747	0.311742	0.810708		-193.5 [-1824.9-1716.5]	-258.3 [-2607.7-1551]
KEGG_PORPHYRIN_AND_CHLOROPHYLL_METABOLISM	0.17422	0.546575		-0.11198	0.0983558	0.597864		0.289849	0.0375101	0.576726		-285.8 [-4354.7-4886.9]	438 [-4499.8-4116.5]
KEGG_GAP_JUNCTION	0.176127	0.546575		-0.0283473	0.676543	0.928408		0.270981	0.0523087	0.576726		-725.7 [-2540.1-1474.4]	-981.2 [-2885-1397.7]
KEGG_METABOLISM_OF_XENOBIOTICS_BY_CYTOCHROME_P450	0.177856	0.546575		-0.0492551	0.468343	0.888895		0.174763	0.214632	0.810708		-161.2 [-4108.7-5396.9]	537.6 [-4544.9-5991.3]
KEGG_INSULIN_SIGNALING_PATHWAY	0.178122	0.546575		-0.147897	0.0286554	0.409993		0.210365	0.134198	0.756389		-32.5 [-1546.5-1862.8]	-106.5 [-2199.7-1628.2]
KEGG_PROPANOATE_METABOLISM	0.180128	0.546575		-0.0184515	0.785993	0.928408		0.0099889	0.944006	0.980922		364.3 [-2729.7-3598.7]	105.1 [-3864.5-2747.9]
KEGG_CHEMOKINE_SIGNALING_PATHWAY	0.181788	0.546575		-0.187683	0.00533035	0.330482		-0.0218561	0.877572	0.963869		-201.5 [-2264.3-1999.8]	-550.2 [-2518.5-892.4]
KEGG_LYSINE_DEGRADATION	0.183417	0.546575		-0.173521	0.0100901	0.332236		-0.00435414	0.975712	0.989658		-268.5 [-2612.9-1935.3]	-504.5 [-2582.4-2385.2]
KEGG_B_CELL_RECEPTOR_SIGNALING_PATHWAY	0.18652	0.546575		-0.0951313	0.160634	0.636803		0.182532	0.1947	0.810708		-48.9 [-1782.3-2438]	-327.1 [-2172.6-1678.9]
KEGG_STARCH_AND_SUCROSE_METABOLISM	0.190527	0.546575		-0.0476036	0.483406	0.891404		0.351746	0.0109163	0.576726		810.3 [-3625.6-5028.4]	1241.8 [-3364.1-5302.9]
KEGG_PRIMARY_BILE_ACID_BIOSYNTHESIS	0.191007	0.546575		-0.023102	0.733881	0.928408		0.0783745	0.579736	0.862647		-309 [-3844.6-3871.7]	-684.5 [-4396-2067.1]
KEGG_PHENYLALANINE_METABOLISM	0.196931	0.554832		-0.0846728	0.211989	0.704106		0.00239051	0.986772	0.989658		-1555.9 [-5841.6-3526.9]	-2019.7 [-7143.9-1966.9]
KEGG_ASCORBATE_AND_ALDARATE_METABOLISM	0.202038	0.554832		-0.0711284	0.294681	0.783009		0.281653	0.0434435	0.576726		-764.3 [-7209.7-6639.7]	-2.9 [-6738.2-6934.4]
KEGG_MELANOMA	0.202842	0.554832		0.0744959	0.272355	0.76438		0.194826	0.165929	0.810708		-432.8 [-2740.3-1673.2]	-492.3 [-3145.3-1287.6]
KEGG_DRUG_METABOLISM_OTHER_ENZYMES	0.219673	0.590975		-0.0235288	0.729155	0.928408		0.378895	0.00589481	0.571841		1081.3 [-3617.9-5276.6]	1202.4 [-2508.4-5547.5]
KEGG_OLFACTORY_TRANSDUCTION	0.22241	0.590975		-0.102986	0.128668	0.598307		-0.199949	0.154912	0.800377		-113 [-4142.1-4687.2]	-58.7 [-5179.2-3709.7]
KEGG_GLIOMA	0.227621	0.596303		-0.0932844	0.16895	0.636803		0.153163	0.27746	0.810708		-21.7 [-1654.1-1990.5]	-157.5 [-2561.6-2309.5]
KEGG_MISMATCH_REPAIR	0.23348	0.598184		-0.0528449	0.436509	0.872204		0.0479809	0.734867	0.911516		1295.1 [-1997.6-4434.2]	1145.8 [-1836.6-3504.1]
KEGG_VIBRIO_CHOLERAE_INFECTION	0.234771	0.598184		0.0186623	0.783609	0.928408		0.271664	0.0517003	0.576726		940.8 [-1726.8-3786.3]	722.2 [-1849.5-3353.2]
KEGG_OOCYTE_MEIOSIS	0.247318	0.610501		0.020007	0.768444	0.928408		0.30035	0.0309069	0.576726		-324.3 [-2053.1-1926.5]	-405.8 [-2570.1-2017.3]
KEGG_TRYPTOPHAN_METABOLISM	0.248505	0.610501		-0.103473	0.12686	0.598307		0.14215	0.313789	0.810708		925.9 [-1879.4-3889.6]	1060.4 [-2173.2-5451.3]
KEGG_AXON_GUIDANCE	0.250326	0.610501		0.0322872	0.634647	0.923891		0.136771	0.332594	0.810708		508.4 [-1617.5-1914.4]	190 [-1357.7-1767]
KEGG_PATHOGENIC_ESCHERICHIA_COLI_INFECTION	0.25337	0.610501		-0.0635742	0.34908	0.837166		-0.0833262	0.555951	0.85442		1463.4 [-1302.2-4365.9]	1359.6 [-1331.7-3677.8]
KEGG_N_GLYCAN_BIOSYNTHESIS	0.256017	0.610501		0.0114268	0.866474	0.937001		0.0238197	0.866648	0.959503		190.1 [-2380.2-2789.6]	-75.1 [-1978.7-1653.4]
KEGG_HYPERTROPHIC_CARDIOMYOPATHY_HCM	0.261202	0.614982		-0.113245	0.0945918	0.597864		-0.0696662	0.622657	0.895163		995.4 [-2231-3380.3]	733.9 [-3924.5-3304]
KEGG_DILATED_CARDIOMYOPATHY	0.278546	0.634781		-0.145613	0.0312367	0.415001		-0.101767	0.471699	0.848144		737.1 [-2079.6-2881.7]	488.3 [-3280.6-2607]
KEGG_PENTOSE_PHOSPHATE_PATHWAY	0.282013	0.634781		-0.090206	0.183518	0.654637		0.114147	0.419258	0.848144		-601.7 [-4828.3-2228.8]	-1183.7 [-5019.3-1922.2]
KEGG_NOTCH_SIGNALING_PATHWAY	0.2828	0.634781		-0.013036	0.847884	0.937001		-0.055067	0.697445	0.911516		1158.6 [-941.9-3234.3]	1100.9 [-1504.1-3446.6]
KEGG_FC_EPSILON_RI_SIGNALING_PATHWAY	0.286974	0.634781		0.0289539	0.670023	0.928408		0.0356868	0.801227	0.927799		-667 [-2664.2-1440.6]	-672.4 [-3190-1257.5]
KEGG_VEGF_SIGNALING_PATHWAY	0.294076	0.634781		0.0567505	0.403324	0.852481		0.130453	0.355571	0.810708		134.4 [-1968.1-3350.2]	92.5 [-1862.4-2857.7]
KEGG_THYROID_CANCER	0.295652	0.634781		-0.163831	0.0152234	0.353945		-0.0908392	0.520779	0.848144		780.1 [-2614.1-3285]	396.4 [-2845.1-2533.5]
KEGG_CELL_ADHESION_MOLECULES_CAMS	0.296813	0.634781		0.0725502	0.28511	0.768557		0.203364	0.147874	0.800377		990.1 [-979.4-3058]	967.3 [-643.8-3868.5]
KEGG_TOLL_LIKE_RECEPTOR_SIGNALING_PATHWAY	0.299498	0.634781		-0.0373302	0.582685	0.923891		-0.0789721	0.576841	0.862647		-1448 [-4200.4-1606.1]	-1739.5 [-4295.7-1281.6]
KEGG_BASAL_CELL_CARCINOMA	0.300327	0.634781		-0.0523536	0.440791	0.872204		0.0245027	0.862854	0.959503		549.1 [-2229.3-2711.6]	244.2 [-2833.9-2716.1]
KEGG_HEMATOPOIETIC_CELL_LINEAGE	0.311371	0.640766		-0.00430382	0.949507	0.965072		-0.268676	0.0544056	0.576726		2029.2 [-825.3-4167.9]	2093.7 [-172.3-4358.9]
KEGG_ARGININE_AND_PROLINE_METABOLISM	0.311545	0.640766		-0.171912	0.0108186	0.332236		0.0894732	0.52709	0.848144		-1266.9 [-3574.6-1422.7]	-1445 [-4170.2-836.2]
KEGG_MAPK_SIGNALING_PATHWAY	0.313493	0.640766		-0.0318273	0.639481	0.923891		0.00845215	0.952646	0.984401		-162.2 [-1625.4-1298.2]	-34.1 [-2340-1223.3]
KEGG_BASAL_TRANSCRIPTION_FACTORS	0.32509	0.657247		0.0591949	0.383341	0.852481		0.257919	0.0651143	0.576726		-70.9 [-3443.1-2860]	-290.1 [-2652.7-2444.6]
KEGG_WNT_SIGNALING_PATHWAY	0.331904	0.663808		-0.0665875	0.326664	0.837166		0.138052	0.328053	0.810708		-372.1 [-2256.2-1182]	-454.6 [-2476.6-1242.1]
KEGG_NEUROACTIVE_LIGAND_RECEPTOR_INTERACTION	0.347384	0.68061		0.0888304	0.190319	0.654637		0.178093	0.205921	0.810708		-1116 [-2752.6-591.6]	-1195.6 [-3029.7-481.3]
KEGG_GLYCOSYLPHOSPHATIDYLINOSITOL_GPI_ANCHOR_BIOSYNTHESIS	0.348415	0.68061		-0.105584	0.119255	0.598307		0.0372236	0.792844	0.927799		1153.8 [-1677.5-4371.3]	1292.9 [-1742.8-4122.9]
KEGG_STEROID_BIOSYNTHESIS	0.351449	0.68061		-0.0960122	0.156778	0.636803		0.258516	0.0644779	0.576726		287.6 [-3051.5-4127.5]	411.3 [-4692.5-4483.2]
KEGG_GLYCOSPHINGOLIPID_BIOSYNTHESIS_LACTO_AND_NEOLACTO_SERIES	0.356561	0.68061		-0.0292019	0.667365	0.928408		-0.0954495	0.499765	0.848144		1084.5 [-2263.8-5110.8]	2018.9 [-1790.5-4859.9]
KEGG_GLYCOLYSIS_GLUCONEOGENESIS	0.358601	0.68061		-0.10798	0.111052	0.598307		0.0884487	0.531847	0.848144		-589.1 [-3536.3-2638.2]	-1072.1 [-4978.6-2293.6]
KEGG_GLYCOSAMINOGLYCAN_BIOSYNTHESIS_HEPARAN_SULFATE	0.366179	0.684333		0.0360649	0.595536	0.923891		0.132075	0.34958	0.810708		-2355.5 [-5722.6-1110.4]	-2452.4 [-5966-1315.9]
KEGG_PHOSPHATIDYLINOSITOL_SIGNALING_SYSTEM	0.368066	0.684333		-0.0536098	0.42989	0.869125		-0.0326133	0.81806	0.927799		378.4 [-1293.5-2139.7]	137.3 [-1865.6-2280.4]
KEGG_PRIMARY_IMMUNODEFICIENCY	0.374866	0.684333		0.134404	0.0469619	0.510682		-0.0316742	0.82322	0.927993		63.1 [-3149.3-3744.7]	126.5 [-3543.4-6149.4]
KEGG_LONG_TERM_POTENTIATION	0.37528	0.684333		-0.0597485	0.378901	0.852481		0.298386	0.0320617	0.576726		-778.2 [-3263.9-1763.7]	-917 [-4127.1-2196.7]
KEGG_OTHER_GLYCAN_DEGRADATION	0.38984	0.69369		0.0182395	0.788393	0.928408		0.0208316	0.883281	0.963869		-1280.5 [-5881.3-2765.6]	-818.3 [-6386.6-3231.7]
KEGG_LEISHMANIA_INFECTION	0.396777	0.69369		-0.00358461	0.957936	0.968348		-0.0594212	0.674797	0.911516		1102 [-1777.7-3672.5]	982.4 [-3274.7-2765.4]
KEGG_PYRIMIDINE_METABOLISM	0.404746	0.69369		-0.104943	0.121524	0.598307		0.143089	0.310577	0.810708		469.8 [-1716.6-2325.3]	230.7 [-1791-2497.9]
KEGG_VALINE_LEUCINE_AND_ISOLEUCINE_BIOSYNTHESIS	0.406718	0.69369		-0.124303	0.0663394	0.531841		-0.183727	0.191756	0.810708		-1588.7 [-5764-2918.7]	-1622.5 [-9183.6-2576]
KEGG_NOD_LIKE_RECEPTOR_SIGNALING_PATHWAY	0.409518	0.69369		-0.034434	0.612288	0.923891		-0.128404	0.363229	0.810708		-760.4 [-3845.5-2392.2]	-1164.4 [-4360.3-2731.1]
KEGG_PURINE_METABOLISM	0.410129	0.69369		-0.240908	0.000320862	0.0298402		0.0336378	0.812439	0.927799		335.1 [-1410.2-1760.6]	126.8 [-1604.2-1576.2]
KEGG_NATURAL_KILLER_CELL_MEDIATED_CYTOTOXICITY	0.412224	0.69369		-0.0259989	0.702008	0.928408		-0.0604457	0.669508	0.911516		-1174.8 [-3243.7-2095.4]	-842.9 [-4939.6-1094]
KEGG_ARRHYTHMOGENIC_RIGHT_VENTRICULAR_CARDIOMYOPATHY_ARVC	0.412363	0.69369		-0.121526	0.0726876	0.531841		-0.113464	0.422061	0.848144		562.9 [-3413.5-3139.6]	210.9 [-4096.4-3091.8]
KEGG_MELANOGENESIS	0.413976	0.69369		-0.0740349	0.275341	0.76438		0.168531	0.23163	0.810708		166.5 [-1583.8-1876.9]	46.3 [-2026.7-1730.7]
KEGG_TAURINE_AND_HYPOTAURINE_METABOLISM	0.426662	0.697976		0.0332595	0.624478	0.923891		0.0419192	0.767378	0.920854		-1372.7 [-6223.8-3592.7]	-970.1 [-8344.4-3021.6]
KEGG_RENAL_CELL_CARCINOMA	0.426869	0.697976		0.0785598	0.24698	0.75493		0.100231	0.478447	0.848144		588.9 [-1300.1-2964.3]	933.9 [-1366.1-3498.9]
KEGG_SPHINGOLIPID_METABOLISM	0.427792	0.697976		-0.121077	0.0737588	0.531841		0.0969863	0.49286	0.848144		-1615.3 [-4294.6-1545.6]	-1978 [-5340.7-778.4]
KEGG_JAK_STAT_SIGNALING_PATHWAY	0.4393	0.710521		0.025407	0.70848	0.928408		-0.128319	0.36355	0.810708		-534.1 [-2611.2-2183.9]	-767.6 [-2929.9-2253.3]
KEGG_P53_SIGNALING_PATHWAY	0.449072	0.720064		0.0207433	0.760176	0.928408		0.0861436	0.54263	0.848144		125.3 [-1594.7-2781.4]	106.6 [-1344.6-2875.9]
KEGG_FC_GAMMA_R_MEDIATED_PHAGOCYTOSIS	0.468497	0.740717		-0.0537086	0.429039	0.869125		-0.0466149	0.742156	0.911516		1315.9 [-1107.2-3586.7]	958.2 [-990.3-2926.5]
KEGG_CELL_CYCLE	0.469917	0.740717		0.148572	0.0279279	0.409993		0.240844	0.0855356	0.646579		65.7 [-1722.3-1584.1]	-0.7 [-1478.7-2005.4]
KEGG_GALACTOSE_METABOLISM	0.474042	0.740939		-0.0643733	0.343043	0.837166		0.151797	0.281807	0.810708		253.5 [-5164.6-3482.7]	-199.9 [-5045.4-3224.9]
KEGG_GLYCOSAMINOGLYCAN_BIOSYNTHESIS_CHONDROITIN_SULFATE	0.483764	0.7421		0.0151468	0.823628	0.934114		0.0341501	0.809633	0.927799		-1024.4 [-4180.5-2612.2]	-1456 [-5263.6-4646.3]
KEGG_AUTOIMMUNE_THYROID_DISEASE	0.492885	0.7421		0.011489	0.865754	0.937001		-0.0629215	0.656794	0.911516		-2453.6 [-7439.3-5239.5]	-2854 [-7021.4-6795.8]
KEGG_UBIQUITIN_MEDIATED_PROTEOLYSIS	0.492997	0.7421		0.122085	0.0713711	0.531841		0.249979	0.0740591	0.61129		-704.4 [-2412.3-787.7]	-819.2 [-2665.4-1453.5]
KEGG_LINOLEIC_ACID_METABOLISM	0.493235	0.7421		0.0128241	0.850328	0.937001		-0.0948519	0.502464	0.848144		-352.8 [-4734.8-5266.5]	-59.3 [-5242.5-6197.4]
KEGG_FOLATE_BIOSYNTHESIS	0.494734	0.7421		0.00262719	0.969164	0.974403		0.173824	0.217136	0.810708		-374 [-5768-5013.8]	167.7 [-5796.5-5131.7]
KEGG_GLUTATHIONE_METABOLISM	0.506114	0.745709		0.10634	0.116615	0.598307		0.0675318	0.633379	0.898562		347.5 [-3064.3-4305.5]	918.5 [-3713.5-4672]
KEGG_PROSTATE_CANCER	0.508978	0.745709		0.0319902	0.637768	0.923891		0.116964	0.407809	0.848144		207.8 [-1539.6-2230.2]	103.3 [-1833.9-2448.5]
KEGG_ALPHA_LINOLENIC_ACID_METABOLISM	0.509167	0.745709		0.0768621	0.257373	0.759864		0.0290276	0.837801	0.938741		-795.8 [-5002.9-4586.7]	-562 [-5057.7-7006.8]
KEGG_ANTIGEN_PROCESSING_AND_PRESENTATION	0.52279	0.755258		-0.0211409	0.755724	0.928408		-0.161957	0.250547	0.810708		-1827.4 [-6590.2-3807]	-2124 [-7509.9-2421.1]
KEGG_RNA_POLYMERASE	0.525843	0.755258		-0.0817988	0.227969	0.731074		-0.145906	0.301069	0.810708		766.6 [-2805.2-3712.2]	469.1 [-2340.7-3329.7]
KEGG_VIRAL_MYOCARDITIS	0.532268	0.755258		0.0125716	0.853241	0.937001		0.133698	0.343652	0.810708		-878.9 [-3713-2738.5]	-1192.6 [-3286.5-3342.9]
KEGG_ACUTE_MYELOID_LEUKEMIA	0.532709	0.755258		-0.0823672	0.224743	0.731074		0.0908392	0.520779	0.848144		-94.5 [-2519-2601.4]	-13.5 [-3195.6-2940.7]
KEGG_ALANINE_ASPARTATE_AND_GLUTAMATE_METABOLISM	0.53599	0.755258		-0.0276789	0.683755	0.928408		-0.0823871	0.560426	0.85442		1560.9 [-1588.9-4200.3]	1478.2 [-1432.6-4996.8]
KEGG_REGULATION_OF_AUTOPHAGY	0.542368	0.7585		0.0328202	0.629064	0.923891		-0.0839238	0.553113	0.85442		-3287.6 [-7464.2-4575.2]	-3768.7 [-6931.9-3836.3]
KEGG_GLYCOSPHINGOLIPID_BIOSYNTHESIS_GLOBO_SERIES	0.550157	0.76365		0.248681	0.000201079	0.0298402		0.00375651	0.979078	0.989658		-669.1 [-4667.7-4060]	52.6 [-4187.4-3243.9]
KEGG_ABC_TRANSPORTERS	0.562741	0.770975		-0.108941	0.107892	0.598307		0.0525058	0.710894	0.911516		996.6 [-2826.6-3487.8]	770.2 [-2919.1-4098.7]
KEGG_NON_HOMOLOGOUS_END_JOINING	0.563724	0.770975		0.0503936	0.458111	0.887589		-0.0110134	0.938249	0.980919		-1954.5 [-5896.1-3538.7]	-2160.7 [-6949.7-2754.4]
KEGG_PARKINSONS_DISEASE	0.577376	0.783883		0.120834	0.0743434	0.531841		0.286605	0.0397728	0.576726		-320.8 [-2154.5-1542.9]	-118.8 [-1991.3-2451.5]
KEGG_ERBB_SIGNALING_PATHWAY	0.601325	0.810481		-0.0313886	0.644107	0.923891		0.160079	0.25614	0.810708		334.4 [-1524.2-2128.4]	461 [-1030.5-2187.6]
KEGG_DNA_REPLICATION	0.607338	0.812696		-0.00956449	0.88808	0.943902		0.00213438	0.988215	0.989658		1052.4 [-1820.3-3948.5]	602.4 [-2059-5155.7]
KEGG_LONG_TERM_DEPRESSION	0.616001	0.818401		0.0757601	0.264278	0.76438		0.271493	0.0518518	0.576726		-1071.3 [-3060.6-1704.4]	-1093.7 [-3165.4-1785.9]
KEGG_PPAR_SIGNALING_PATHWAY	0.62241	0.821052		0.121984	0.0716091	0.531841		0.248698	0.0755896	0.61129		-490.7 [-2255.3-1805.6]	-508.3 [-2233.7-2102]
KEGG_TASTE_TRANSDUCTION	0.6349	0.831629		-0.0214854	0.751872	0.928408		-0.134466	0.340867	0.810708		2527.2 [-3027.9-6639.4]	2637.3 [-2225.7-6831.3]
KEGG_EPITHELIAL_CELL_SIGNALING_IN_HELICOBACTER_PYLORI_INFECTION	0.640648	0.832784		0.0575669	0.396583	0.852481		0.282848	0.0425329	0.576726		395.6 [-2046.8-2766.6]	299 [-2534.9-3996.6]
KEGG_MATURITY_ONSET_DIABETES_OF_THE_YOUNG	0.647507	0.832784		-0.00633519	0.925731	0.954953		-0.154444	0.273425	0.810708		3008.6 [-357.3-5793.5]	3207.5 [-370.4-7772.2]
KEGG_GLYCEROPHOSPHOLIPID_METABOLISM	0.649214	0.832784		0.0498007	0.463424	0.888628		0.101682	0.472073	0.848144		838.4 [-1214.5-2868.9]	678.4 [-1102.1-4910.5]
KEGG_BUTANOATE_METABOLISM	0.666172	0.84223		-0.0228701	0.736453	0.928408		0.0327841	0.817122	0.927799		608 [-2559.4-4280.4]	571.5 [-2569.1-4281]
KEGG_INOSITOL_PHOSPHATE_METABOLISM	0.670088	0.84223		-0.038443	0.57149	0.923891		-0.128575	0.362587	0.810708		281.6 [-2114.7-2921.3]	101.1 [-1997.2-2810.8]
KEGG_GLYCOSAMINOGLYCAN_BIOSYNTHESIS_KERATAN_SULFATE	0.670161	0.84223		-0.0414021	0.542226	0.923891		0.141125	0.317317	0.810708		2646.4 [-2790.6-7301.5]	2471.9 [-1244-7602.9]
KEGG_GNRH_SIGNALING_PATHWAY	0.677172	0.845329		-0.0428194	0.528477	0.923891		0.181764	0.19661	0.810708		-663.4 [-2440.4-1407]	-841.9 [-3103.3-1980.5]
KEGG_PRION_DISEASES	0.705601	0.874945		-0.0976905	0.149623	0.636803		0.184837	0.18905	0.810708		61 [-2984.6-3752.9]	194.5 [-3854-2952.1]
KEGG_ONE_CARBON_POOL_BY_FOLATE	0.711486	0.876399		-0.0206199	0.76156	0.928408		0.0931444	0.510217	0.848144		-835.3 [-5313.7-2951.9]	-933.2 [-5107.7-2982.9]
KEGG_TERPENOID_BACKBONE_BIOSYNTHESIS	0.71968	0.880661		0.0262468	0.699304	0.928408		-0.123965	0.380162	0.831885		1498.4 [-3756.3-6570.8]	1230.8 [-3184.1-6105.4]
KEGG_TYPE_II_DIABETES_MELLITUS	0.735927	0.891328		-0.151321	0.0251273	0.409993		-0.107744	0.445953	0.848144		463.4 [-1859.3-2514.5]	419.9 [-2209.3-2602]
KEGG_GLYCEROLIPID_METABOLISM	0.737981	0.891328		-0.0752437	0.267557	0.76438		-0.0569453	0.687642	0.911516		-427.4 [-3238.4-1775]	-726.3 [-3262.2-1800.8]
KEGG_ETHER_LIPID_METABOLISM	0.757579	0.908876		0.132949	0.0494208	0.510682		0.0124648	0.930099	0.980919		-236.2 [-3043.9-3439.2]	-264.6 [-3134.7-5205.1]
KEGG_ALLOGRAFT_REJECTION	0.762283	0.908876		0.0315314	0.642599	0.923891		-0.130966	0.353673	0.810708		1470.8 [-3875-6819.2]	1361.8 [-1319.7-7091.2]
KEGG_OXIDATIVE_PHOSPHORYLATION	0.769238	0.911327		0.064371	0.34306	0.837166		0.285836	0.040325	0.576726		333.3 [-1220.8-2299.8]	326.3 [-1061.1-3256.7]
KEGG_AMINO_SUGAR_AND_NUCLEOTIDE_SUGAR_METABOLISM	0.774379	0.911611		-0.0427291	0.529348	0.923891		0.00691539	0.961293	0.987848		770.7 [-2509.2-3559.2]	544.8 [-2915.4-3233.4]
KEGG_LEUKOCYTE_TRANSENDOTHELIAL_MIGRATION	0.788457	0.919693		0.0475962	0.483474	0.891404		0.130283	0.356206	0.810708		-178.4 [-1797.6-1963.9]	-122.5 [-2047.6-2645.4]
KEGG_PANTOTHENATE_AND_COA_BIOSYNTHESIS	0.791134	0.919693		0.0629481	0.353856	0.837166		0.0487493	0.730778	0.911516		164.5 [-4310.1-5352.9]	26.4 [-4376.7-5734.4]
KEGG_DORSO_VENTRAL_AXIS_FORMATION	0.802342	0.921214		-0.0593892	0.38178	0.852481		-0.0365406	0.796567	0.927799		189.1 [-3302.4-3254.2]	-135.8 [-2891.2-2892]
KEGG_INTESTINAL_IMMUNE_NETWORK_FOR_IGA_PRODUCTION	0.82402	0.921214		-0.0215219	0.751464	0.928408		-0.017075	0.904262	0.972212		-263.7 [-3038.9-3095.6]	-223.4 [-3982.3-2988.7]
KEGG_T_CELL_RECEPTOR_SIGNALING_PATHWAY	0.834884	0.921214		0.0891617	0.188664	0.654637		0.0469564	0.740331	0.911516		430.4 [-1396-2055.1]	352.2 [-1633.3-1979.3]
KEGG_PROTEIN_EXPORT	0.836692	0.921214		-0.0784176	0.247839	0.75493		0.140015	0.321168	0.810708		626.3 [-2500.4-4180.9]	517.9 [-2280.5-4337]
KEGG_SPLICEOSOME	0.83864	0.921214		-0.0181019	0.789953	0.928408		-0.0666781	0.637689	0.898562		446 [-1050.7-2235.2]	434.5 [-1631.2-2457.4]
KEGG_SNARE_INTERACTIONS_IN_VESICULAR_TRANSPORT	0.840497	0.921214		-0.156215	0.0207357	0.388963		-0.179117	0.203292	0.810708		1009.6 [-1929.4-3145.2]	932.9 [-2131.5-3513.4]
KEGG_SYSTEMIC_LUPUS_ERYTHEMATOSUS	0.840658	0.921214		-0.0286352	0.673446	0.928408		-0.22078	0.115649	0.717022		3338.1 [-3844.8-7604.6]	2572.9 [-5033-7686.4]
KEGG_SULFUR_METABOLISM	0.844613	0.921214		-0.104069	0.124676	0.598307		-0.0180142	0.89901	0.972185		826.1 [-4933.5-6450.7]	755.9 [-4284.2-7722.6]
KEGG_BETA_ALANINE_METABOLISM	0.845435	0.921214		-0.122437	0.0705528	0.531841		-0.0446512	0.752672	0.915013		437.5 [-2920-3567.2]	306.8 [-2877-3384.2]
KEGG_PROXIMAL_TUBULE_BICARBONATE_RECLAMATION	0.845544	0.921214		-0.0363271	0.592863	0.923891		0.0487493	0.730778	0.911516		2258.3 [-569-5139.7]	2225.5 [-1625.2-5008.1]
KEGG_VALINE_LEUCINE_AND_ISOLEUCINE_DEGRADATION	0.846922	0.921214		0.0131582	0.846475	0.937001		-0.0569453	0.687642	0.911516		1250.7 [-1105.9-3469.1]	1052.1 [-1074.3-3412]
KEGG_ALZHEIMERS_DISEASE	0.86183	0.927291		-0.0514984	0.448302	0.877728		0.197473	0.160167	0.805163		344.3 [-1258-2144.9]	316.7 [-1263.6-2451.2]
KEGG_CITRATE_CYCLE_TCA_CYCLE	0.86248	0.927291		-0.0411582	0.54461	0.923891		0.129002	0.360985	0.810708		566.2 [-2011.9-3623.7]	712.8 [-1711.4-2545.3]
KEGG_CARDIAC_MUSCLE_CONTRACTION	0.8713	0.93139		-0.0589516	0.385303	0.852481		0.111927	0.428406	0.848144		571.9 [-2423.7-3021.7]	246.4 [-2446.2-2881.5]
KEGG_BIOSYNTHESIS_OF_UNSATURATED_FATTY_ACIDS	0.87972	0.934237		-0.136641	0.0433813	0.504308		-0.0463587	0.743525	0.911516		76.7 [-4175.7-3355]	-317 [-3854.3-2545.4]
KEGG_PROGESTERONE_MEDIATED_OOCYTE_MATURATION	0.88401	0.934237		-0.00559256	0.934417	0.954953		0.214548	0.126495	0.751466		-297.9 [-2071.1-1423.1]	-195.4 [-1964-1432]
KEGG_TYROSINE_METABOLISM	0.890878	0.936177		-0.0945635	0.163158	0.636803		0.0939127	0.50672	0.848144		-1797.4 [-4505.6-2033.6]	-1922.8 [-4154.4-1040.4]
KEGG_CYSTEINE_AND_METHIONINE_METABOLISM	0.909531	0.947369		0.0444195	0.51317	0.923891		0.158883	0.259743	0.810708		-1413.6 [-5122.5-1259.9]	-1652 [-5273.4-2122.3]
KEGG_HOMOLOGOUS_RECOMBINATION	0.911715	0.947369		-0.0167017	0.805864	0.93163		-0.0152822	0.914299	0.977354		-9 [-3468.2-3600.3]	-123.6 [-3901.4-3951.2]
KEGG_SELENOAMINO_ACID_METABOLISM	0.924728	0.955552		0.0312675	0.645386	0.923891		0.19235	0.171456	0.810708		-894.2 [-4559.3-2576.4]	-1051.2 [-5558-2835.7]
KEGG_VASCULAR_SMOOTH_MUSCLE_CONTRACTION	0.96551	0.98783		-0.0130069	0.84822	0.937001		0.173482	0.218051	0.810708		716.3 [-919.9-2595.1]	468.9 [-859.5-3197.7]
KEGG_NITROGEN_METABOLISM	0.971403	0.98783		-0.0166537	0.80641	0.93163		0.10928	0.439461	0.848144		2026.4 [-3011.1-5037.4]	1516.5 [-2056.7-4759.4]
KEGG_MTOR_SIGNALING_PATHWAY	0.971897	0.98783		0.0235368	0.729067	0.928408		0.086912	0.539024	0.848144		-298.8 [-2387.5-1685.1]	-165.8 [-2459.3-2139.3]
KEGG_ENDOMETRIAL_CANCER	0.982095	0.988125		-0.111557	0.099644	0.597864		0.0894732	0.52709	0.848144		-492.7 [-2399.4-1577.1]	-457.2 [-2529.1-1724.4]
KEGG_RIBOFLAVIN_METABOLISM	0.98598	0.988125		-0.0154261	0.820429	0.934114		-0.133185	0.345518	0.810708		187.5 [-4875.9-4650.4]	148 [-3856-3877]
KEGG_ECM_RECEPTOR_INTERACTION	0.988125	0.988125		-0.00849396	0.900538	0.94451		-0.162811	0.248032	0.810708		1273.3 [-1285.4-3484.1]	1428.4 [-1406.5-3201.6]

## Sheet: methylation changes
	high SI6/low SI26 vs low SI6/high SI26			age-correlation in high SI6 / low SI26				age-correlation in low SI6 / high SI26				pathway load
	p-value	FDR		rho	p-value	FDR		rho	p-value	FDR		high SI6 / low SI26	low SI6 / high SI26
KEGG_NITROGEN_METABOLISM	0.363477	0.627869		-0.00526382	0.948341	0.976689		-0.419058	0.00550353	0.511829		-1018.1 [-2193.7-481.7]	-1033.7 [-1702.8-286.1]
KEGG_GLYCEROLIPID_METABOLISM	0.436238	0.693507		-0.123642	0.126581	0.775128		0.266687	0.0840237	0.687648		1653.5 [991.7-2284.9]	1710.3 [1180.3-2294.6]
KEGG_CITRATE_CYCLE_TCA_CYCLE	0.796306	0.974427		-0.0340916	0.674675	0.918439		0.273029	0.0767078	0.687648		-4806.1 [-5414.2--3855.4]	-4783.1 [-5238.2--4416.8]
KEGG_BUTANOATE_METABOLISM	0.970822	0.990798		0.120457	0.136732	0.775128		0.148143	0.341893	0.848862		-3 [-1061.9-546.1]	25.9 [-770.4-456.3]
KEGG_OTHER_GLYCAN_DEGRADATION	0.403715	0.659835		-0.1421	0.078751	0.775128		0.089701	0.566106	0.972746		518.4 [-322.1-1544.2]	412.8 [-338.9-1237.3]
KEGG_SPHINGOLIPID_METABOLISM	0.980144	0.990798		-0.0384337	0.636043	0.916555		0.154636	0.320962	0.848862		-1187.6 [-1842.8--771.8]	-1160.7 [-1793.5--831.7]
KEGG_PRIMARY_BILE_ACID_BIOSYNTHESIS	0.0761829	0.345509		-0.0493852	0.543033	0.878297		-0.423286	0.00501214	0.511829		1620.4 [-1338.6-3641.5]	1805.3 [434.2-3357.9]
KEGG_CALCIUM_SIGNALING_PATHWAY	0.83468	0.990798		-0.140961	0.0812024	0.775128		-0.327847	0.0323607	0.687648		1962.4 [1328.8-2565.8]	1963.7 [1282.6-2545.9]
KEGG_DILATED_CARDIOMYOPATHY	0.856203	0.990798		-0.11616	0.151393	0.775128		-0.252039	0.103015	0.687648		2325.8 [1774.6-2714.4]	2275.4 [1873.9-2826.8]
KEGG_MATURITY_ONSET_DIABETES_OF_THE_YOUNG	0.601116	0.788135		-0.0871207	0.282654	0.831311		-0.290547	0.059098	0.687648		360.8 [-2642.7-2697.8]	-184.1 [-2568.9-2681.4]
KEGG_PHENYLALANINE_METABOLISM	0.484216	0.724218		-0.162493	0.0440662	0.775128		0.0804893	0.606784	0.977585		-1933.2 [-3303.1--751.9]	-1867.7 [-2950.8--1217.1]
KEGG_TGF_BETA_SIGNALING_PATHWAY	0.751384	0.931716		-0.0781736	0.335206	0.831311		-0.372244	0.0144534	0.687648		-1535.3 [-2449.9--769.9]	-1485.5 [-2440.1--873.1]
KEGG_SYSTEMIC_LUPUS_ERYTHEMATOSUS	0.862684	0.990798		-0.0669789	0.409177	0.836483		-0.307611	0.0452309	0.687648		-2765.8 [-3661.2--633.6]	-2801.8 [-3485.4--1067]
KEGG_COMPLEMENT_AND_COAGULATION_CASCADES	0.042455	0.345509		0.0515013	0.525867	0.878297		-0.316521	0.0391251	0.687648		4346.7 [1847.6-5367.4]	4402.1 [3080.4-5456.1]
KEGG_NEUROACTIVE_LIGAND_RECEPTOR_INTERACTION	0.517295	0.74013		0.01693	0.834918	0.955035		-0.245998	0.11175	0.687648		2734.7 [1313.2-4205.5]	2783.3 [1747.7-3608.3]
KEGG_GLYCOSPHINGOLIPID_BIOSYNTHESIS_LACTO_AND_NEOLACTO_SERIES	0.505459	0.734495		-0.0725631	0.371147	0.836483		-0.186198	0.23107	0.848862		2130.3 [1375.2-3416.8]	2053.3 [1543.8-3128.9]
KEGG_PRION_DISEASES	0.0457269	0.345509		0.034407	0.671838	0.918439		-0.17457	0.261912	0.848862		1190.6 [-469.3-2135.7]	1334.5 [362.9-2528.3]
KEGG_MTOR_SIGNALING_PATHWAY	0.0814334	0.345509		-0.0365559	0.652637	0.918439		0.13289	0.394304	0.859838		-710.2 [-1518.9-487]	-744.7 [-1457.7--73.8]
KEGG_EPITHELIAL_CELL_SIGNALING_IN_HELICOBACTER_PYLORI_INFECTION	0.184854	0.429786		-0.00603597	0.940776	0.976689		0.251586	0.103651	0.687648		-407.8 [-929.4-747.6]	-417.2 [-903.4-189]
KEGG_ALZHEIMERS_DISEASE	0.107352	0.364611		-0.0414287	0.609948	0.916555		0.105557	0.49923	0.967259		-3765.7 [-4171.9--2828.4]	-3779.6 [-4248.2--3434]
KEGG_INSULIN_SIGNALING_PATHWAY	0.604114	0.788135		-0.0974364	0.229299	0.775128		0.0362428	0.817114	0.986694		1.1 [-547.4-1043]	23.1 [-395.1-559.7]
KEGG_AMINO_SUGAR_AND_NUCLEOTIDE_SUGAR_METABOLISM	0.252123	0.484498		-0.0786763	0.332098	0.831311		0.197674	0.203183	0.848862		-2103.8 [-2694.1--1136.2]	-2129.8 [-2464.7--1610.7]
KEGG_FOLATE_BIOSYNTHESIS	0.855772	0.990798		-0.124519	0.12389	0.775128		-0.325128	0.0338882	0.687648		-2400 [-4102.4--1120.9]	-2567.1 [-3776.8--1437.1]
KEGG_GALACTOSE_METABOLISM	0.944587	0.990798		0.0760772	0.348367	0.831941		0.0661432	0.672525	0.983735		1585.3 [737.5-2320.2]	1639.7 [665.5-1945.4]
KEGG_CHEMOKINE_SIGNALING_PATHWAY	0.882979	0.990798		-0.0249013	0.759189	0.948347		-0.208245	0.179686	0.835539		2296.7 [1714.8-3183.3]	2227.3 [1902.1-3005.6]
KEGG_RENAL_CELL_CARCINOMA	0.0256731	0.345509		-0.0503299	0.535336	0.878297		0.25521	0.0986454	0.687648		-1826.4 [-2493.3--443.4]	-1920.2 [-2331.6--1219.8]
KEGG_PPAR_SIGNALING_PATHWAY	0.0683632	0.345509		-0.0227294	0.779629	0.948709		-0.263969	0.0873223	0.687648		2163.1 [1332.9-2910.4]	2355.1 [1622.4-2899]
KEGG_CELL_ADHESION_MOLECULES_CAMS	0.484684	0.724218		-0.0593181	0.464923	0.85658		-0.241015	0.119374	0.687648		2293.8 [1147.6-3301.2]	2243.2 [1779.9-3123.6]
KEGG_HYPERTROPHIC_CARDIOMYOPATHY_HCM	0.477251	0.724218		-0.123151	0.128107	0.775128		-0.21187	0.1721	0.835539		1622.3 [850.8-2046.7]	1645.3 [1046.3-2123]
KEGG_PENTOSE_PHOSPHATE_PATHWAY	0.996067	0.996067		0.115194	0.154847	0.775128		0.160375	0.303158	0.848862		909.4 [84.5-1712.5]	940.1 [-23.8-1661.2]
KEGG_SNARE_INTERACTIONS_IN_VESICULAR_TRANSPORT	0.143065	0.391325		-0.064094	0.429693	0.836483		0.110541	0.47909	0.938008		-3531.2 [-4145.2--1653.9]	-3596.9 [-4083.7--2356.6]
KEGG_NICOTINATE_AND_NICOTINAMIDE_METABOLISM	0.63335	0.80687		-0.0895752	0.269261	0.831311		-0.239354	0.122002	0.687648		-289.1 [-1032.2-903.4]	-345.1 [-993.5-597.3]
KEGG_PANTOTHENATE_AND_COA_BIOSYNTHESIS	0.450384	0.698096		0.136245	0.0920188	0.775128		-0.190879	0.219392	0.848862		1803.9 [151.2-3119.3]	1874.3 [806.3-2828.3]
KEGG_TIGHT_JUNCTION	0.808361	0.976332		0.0642287	0.428722	0.836483		0.146783	0.346379	0.848862		1434.8 [906.9-1986.1]	1483.2 [884.8-1895.4]
KEGG_TYPE_II_DIABETES_MELLITUS	0.0404179	0.345509		-0.0697948	0.389721	0.836483		-0.315313	0.0399108	0.687648		1185.4 [652.1-1946]	1029.5 [685.2-1819.5]
KEGG_PATHOGENIC_ESCHERICHIA_COLI_INFECTION	0.0975777	0.362989		-0.203043	0.0115523	0.775128		0.160526	0.302698	0.848862		-813.3 [-1379.3-340.6]	-824.1 [-1234.5--181.5]
KEGG_INTESTINAL_IMMUNE_NETWORK_FOR_IGA_PRODUCTION	0.250043	0.484498		-0.0414961	0.609367	0.916555		-0.169737	0.275507	0.848862		2983.4 [43.2-4304.3]	2977.2 [1775.6-4609.9]
KEGG_B_CELL_RECEPTOR_SIGNALING_PATHWAY	0.0228044	0.345509		-0.118718	0.142527	0.775128		0.0425853	0.785746	0.986694		432.3 [-157.8-1321]	287.8 [-22.8-924.9]
KEGG_LEISHMANIA_INFECTION	0.610169	0.788135		0.0177678	0.826873	0.955035		-0.162187	0.297671	0.848862		673.4 [-1108.5-1424.3]	553.6 [-553.9-1332.2]
KEGG_VASCULAR_SMOOTH_MUSCLE_CONTRACTION	0.221773	0.456831		-0.0745822	0.357948	0.836483		-0.279372	0.0699058	0.687648		1943.8 [1150.5-2476.5]	1979 [1662.8-2479.3]
KEGG_VEGF_SIGNALING_PATHWAY	0.953793	0.990798		-0.00518167	0.949146	0.976689		0.0558744	0.721163	0.983735		546 [50.5-1246.4]	518.8 [205.2-1091.3]
KEGG_CIRCADIAN_RHYTHM_MAMMAL	0.341019	0.615821		-0.0977962	0.227576	0.775128		0.0797342	0.610173	0.977585		-444.3 [-1763.2-1668.9]	-562.2 [-1415.8-626.3]
KEGG_MELANOGENESIS	0.551438	0.771184		-0.0989972	0.221891	0.775128		-0.299305	0.0516047	0.687648		223.3 [-379.4-1141.3]	166.9 [-329.4-952.7]
KEGG_ADHERENS_JUNCTION	0.0937142	0.362989		-0.0519087	0.522593	0.878297		0.140592	0.367274	0.848862		-513 [-1467.3-1368.7]	-547.6 [-1320.3-513.7]
KEGG_CYTOSOLIC_DNA_SENSING_PATHWAY	0.608856	0.788135		0.000197147	0.998064	0.998064		0.209906	0.17618	0.835539		-444.4 [-1597.7-830.4]	-520.3 [-1422.1-443.5]
KEGG_PROXIMAL_TUBULE_BICARBONATE_RECLAMATION	0.142187	0.391325		-0.0226669	0.780219	0.948709		-0.254606	0.0994664	0.687648		-1140.8 [-2361.9-58.9]	-1091.2 [-2034.8--238.2]
KEGG_CYTOKINE_CYTOKINE_RECEPTOR_INTERACTION	0.109049	0.364611		-0.0378768	0.640946	0.916555		-0.268046	0.0824116	0.687648		3018.5 [1023.7-4193.7]	3111 [2141.1-4167.8]
KEGG_ALANINE_ASPARTATE_AND_GLUTAMATE_METABOLISM	0.0751366	0.345509		-0.0645162	0.426654	0.836483		-0.262912	0.0886322	0.687648		-95.7 [-775.8-461.8]	-92.1 [-642.2-672.6]
KEGG_OXIDATIVE_PHOSPHORYLATION	0.979401	0.990798		0.0513123	0.527388	0.878297		-0.000755059	0.996534	0.998074		-4636.3 [-5021.7--4161.6]	-4609.3 [-5072.5--4351.6]
KEGG_ASTHMA	0.27865	0.52301		0.0135177	0.867849	0.972409		-0.182724	0.240007	0.848862		5877.5 [2556.6-6767.6]	5917.8 [4036.9-6628.5]
KEGG_DRUG_METABOLISM_OTHER_ENZYMES	0.0171443	0.345509		0.108827	0.179112	0.775128		0.188614	0.22499	0.848862		4295 [3385-4734.2]	4435.5 [3523.2-4827.9]
KEGG_JAK_STAT_SIGNALING_PATHWAY	0.309375	0.569741		-0.116386	0.150596	0.775128		-0.152673	0.327203	0.848862		729.6 [-184.7-1444.2]	795.9 [304.7-1452.6]
KEGG_CYSTEINE_AND_METHIONINE_METABOLISM	0.714313	0.897718		0.0657878	0.417577	0.836483		-0.198883	0.200393	0.848862		-1262.9 [-1993.9-130.7]	-1275.3 [-1918.8--305.2]
KEGG_PROTEIN_EXPORT	0.619701	0.794927		0.121613	0.132977	0.775128		0.142555	0.360568	0.848862		-6697.9 [-7187.3--6003.1]	-6657 [-7185.2--6256.4]
KEGG_BASAL_CELL_CARCINOMA	0.398809	0.659835		-0.0791297	0.32931	0.831311		-0.269405	0.0808239	0.687648		-818.6 [-2010.3-947.8]	-972.9 [-1963.6-416]
KEGG_PEROXISOME	0.584949	0.788135		-0.132662	0.100978	0.775128		-0.0684083	0.661965	0.983735		-3903.4 [-4417.9--3215.1]	-3919.6 [-4184.8--3501.8]
KEGG_GLYCEROPHOSPHOLIPID_METABOLISM	0.93101	0.990798		0.00727964	0.928603	0.976689		-0.0147992	0.925009	0.988803		600.9 [-29-1317.2]	615.6 [251.1-954.1]
KEGG_TASTE_TRANSDUCTION	0.155487	0.411629		0.110341	0.173101	0.775128		-0.026125	0.867728	0.988803		6185.7 [4013.4-6847.8]	6268.5 [4439-6905.3]
KEGG_UBIQUITIN_MEDIATED_PROTEOLYSIS	0.0431474	0.345509		0.0323912	0.690045	0.918439		0.123981	0.426992	0.871307		-3223.9 [-3822.6--1551.3]	-3289.7 [-3884--2476.1]
KEGG_TAURINE_AND_HYPOTAURINE_METABOLISM	0.958054	0.990798		-0.0097719	0.904261	0.976689		-0.166264	0.285562	0.848862		-1443.8 [-3193.8-994.5]	-1555.1 [-2734.3-427.1]
KEGG_HEDGEHOG_SIGNALING_PATHWAY	0.933357	0.990798		-0.0876218	0.279884	0.831311		-0.296436	0.0539693	0.687648		-1123.2 [-1927.2--32]	-1213.1 [-1893.2--88.6]
KEGG_RIBOSOME	0.376012	0.635803		-0.000967661	0.990497	0.996532		0.2463	0.1113	0.687648		-6489.8 [-6868.9--5926.9]	-6555.1 [-6791.4--6007.6]
KEGG_TERPENOID_BACKBONE_BIOSYNTHESIS	0.532678	0.750591		0.125573	0.120718	0.775128		0.148294	0.341397	0.848862		-4237.5 [-5229.9--3614.4]	-4317.1 [-4787.5--3555.6]
KEGG_GLYCOSYLPHOSPHATIDYLINOSITOL_GPI_ANCHOR_BIOSYNTHESIS	0.223503	0.456831		-0.0206758	0.799097	0.951146		0.0305044	0.845744	0.986694		-4561.9 [-4959.3--3818.7]	-4573.9 [-4887.3--4033.1]
KEGG_FC_EPSILON_RI_SIGNALING_PATHWAY	0.867154	0.990798		-0.0345204	0.67082	0.918439		0.0625189	0.689552	0.983735		3236.5 [2744.9-3847.6]	3232.4 [2918.4-3703]
KEGG_ERBB_SIGNALING_PATHWAY	0.209799	0.448536		-0.0794254	0.3275	0.831311		0.0368469	0.814114	0.986694		-244 [-751.9-990.5]	-269.6 [-612-340.6]
KEGG_STEROID_BIOSYNTHESIS	0.91009	0.990798		0.06932	0.392962	0.836483		0.138025	0.376156	0.848862		-2302.1 [-3243.8--1188.9]	-2173.6 [-3309.2--1190.7]
KEGG_TYPE_I_DIABETES_MELLITUS	0.972235	0.990798		-0.00612633	0.939891	0.976689		-0.128813	0.409076	0.864639		2513.7 [438.9-3688]	2243.3 [494-3576.8]
KEGG_PARKINSONS_DISEASE	0.120794	0.370416		-0.0334771	0.680214	0.918439		0.0625189	0.689552	0.983735		-4715.5 [-5068--3825.7]	-4722.1 [-5023.4--4465.1]
KEGG_T_CELL_RECEPTOR_SIGNALING_PATHWAY	0.116909	0.370416		-0.0183642	0.821158	0.955035		-0.00302024	0.984981	0.998074		794.9 [122.5-1436.6]	683.1 [27.2-1289.4]
KEGG_GLYCOSAMINOGLYCAN_BIOSYNTHESIS_KERATAN_SULFATE	0.0862999	0.348952		-0.0328808	0.685606	0.918439		0.228179	0.140834	0.727641		-371.1 [-1410.4-1966.8]	-550 [-1172.7-800.3]
KEGG_RIG_I_LIKE_RECEPTOR_SIGNALING_PATHWAY	0.127455	0.370416		-0.0280277	0.730058	0.942992		0.158411	0.309176	0.848862		-1236.2 [-2065.9-48.9]	-1292 [-1907.5--480.3]
KEGG_NEUROTROPHIN_SIGNALING_PATHWAY	0.0975488	0.362989		-0.0322532	0.691298	0.918439		0.00196315	0.990372	0.998074		-767.6 [-1368.6-848]	-798.3 [-1339-138.1]
KEGG_LEUKOCYTE_TRANSENDOTHELIAL_MIGRATION	0.281188	0.52301		-0.144466	0.0738477	0.775128		-0.232407	0.133468	0.709288		757.9 [29.7-1508.4]	638.8 [46.5-1509.4]
KEGG_GLUTATHIONE_METABOLISM	0.766573	0.944255		-0.1673	0.0380917	0.775128		0.012383	0.937288	0.996204		-1540.1 [-2443.8--698.3]	-1576.6 [-2211--981]
KEGG_PROPANOATE_METABOLISM	0.527129	0.748443		0.0294159	0.717243	0.942992		-0.140894	0.366237	0.848862		-2912.5 [-3645.9--1677.6]	-2857.2 [-3650.2--1932.5]
KEGG_PORPHYRIN_AND_CHLOROPHYLL_METABOLISM	0.0958294	0.362989		0.105349	0.193494	0.775128		0.166415	0.28512	0.848862		1455.2 [148.3-2046.7]	1564.9 [421.7-2259.3]
KEGG_HEMATOPOIETIC_CELL_LINEAGE	0.35717	0.627869		-0.110425	0.172773	0.775128		-0.241166	0.119138	0.687648		2831.7 [185.5-3896.5]	2819.1 [1620.6-3992.1]
KEGG_GLYCINE_SERINE_AND_THREONINE_METABOLISM	0.937936	0.990798		-0.190404	0.0180163	0.775128		-0.316823	0.0389306	0.687648		-309.3 [-1231.2-836]	-281.4 [-1095.1-642.7]
KEGG_GNRH_SIGNALING_PATHWAY	0.993161	0.996067		-0.0417277	0.607369	0.916555		0.0501359	0.748844	0.986694		2280.6 [1782.3-2913.8]	2280.8 [1946.5-2805.6]
KEGG_ENDOMETRIAL_CANCER	0.0610908	0.345509		-0.0412841	0.611197	0.916555		0.064633	0.6796	0.983735		-232.3 [-870.3-1684.4]	-328.7 [-812.9-675.1]
KEGG_ONE_CARBON_POOL_BY_FOLATE	0.105185	0.364611		-0.204454	0.0109759	0.775128		-0.0939293	0.547871	0.972746		-3354 [-3904.6--2151.3]	-3471.7 [-3851.9--2626.8]
KEGG_GLYCOSPHINGOLIPID_BIOSYNTHESIS_GANGLIO_SERIES	0.00985959	0.345509		-0.127629	0.114705	0.775128		-0.262307	0.0893876	0.687648		-1122 [-2034.4-714.9]	-1350.5 [-1935--340]
KEGG_GLYCOSAMINOGLYCAN_BIOSYNTHESIS_CHONDROITIN_SULFATE	0.367945	0.627869		-0.167902	0.0373948	0.775128		-0.0587436	0.707452	0.983735		465.6 [-186.8-1803.5]	493 [62.6-1349.2]
KEGG_APOPTOSIS	0.0128702	0.345509		-0.0888261	0.273303	0.831311		-0.0154032	0.921942	0.988803		-1572.9 [-2253.9--316.3]	-1690.8 [-2178.2--1002.9]
KEGG_LYSINE_DEGRADATION	0.176061	0.429786		0.0562771	0.488158	0.85658		0.051797	0.740797	0.984202		-1933.1 [-2860.8--120]	-1881.5 [-2671.6--862.1]
KEGG_SMALL_CELL_LUNG_CANCER	0.0280334	0.345509		-0.0532312	0.512039	0.878297		0.0826034	0.597336	0.974601		-1558.2 [-2088.2-57.5]	-1727.7 [-2004--784.8]
KEGG_N_GLYCAN_BIOSYNTHESIS	0.19147	0.436336		-0.0136442	0.866624	0.972409		0.064482	0.680309	0.983735		-4273.6 [-4676.8--3447.2]	-4263.2 [-4660.4--3937.3]
KEGG_AXON_GUIDANCE	0.329566	0.600973		-0.0853004	0.292871	0.831311		-0.063576	0.684569	0.983735		84.9 [-448.3-995.3]	107.4 [-396-706]
KEGG_P53_SIGNALING_PATHWAY	0.239885	0.484498		-0.0496678	0.540725	0.878297		0.16113	0.300864	0.848862		-5252 [-5668.5--4348]	-5275.8 [-5470.7--4863.8]
KEGG_ANTIGEN_PROCESSING_AND_PRESENTATION	0.157127	0.411629		0.00760986	0.925373	0.976689		-0.0555723	0.722612	0.983735		570.9 [-502.7-1372.2]	464.3 [-462.6-1174]
KEGG_PRIMARY_IMMUNODEFICIENCY	0.974702	0.990798		-0.0793975	0.327671	0.831311		-0.184234	0.236093	0.848862		2891.3 [1384-4111.5]	2972.5 [1778.6-3876.6]
KEGG_ABC_TRANSPORTERS	0.0817334	0.345509		0.107172	0.185852	0.775128		0.0113259	0.942665	0.996226		2781.5 [1555-3511.6]	2838 [2492.2-3436.6]
KEGG_MELANOMA	0.252669	0.484498		-0.150724	0.0620603	0.775128		-0.188765	0.224614	0.848862		-325.8 [-1049.8-607.2]	-387.5 [-1021.1-131.1]
KEGG_LIMONENE_AND_PINENE_DEGRADATION	0.486706	0.724218		-0.106298	0.189487	0.775128		-0.00392631	0.980361	0.998074		-5318 [-5939.8--3683.9]	-5375.3 [-5891--3775.8]
KEGG_PENTOSE_AND_GLUCURONATE_INTERCONVERSIONS	0.440983	0.695108		0.113683	0.16037	0.775128		0.162791	0.295856	0.848862		4188.7 [2987.6-4992.1]	4269.7 [2978.6-5125]
KEGG_SELENOAMINO_ACID_METABOLISM	0.607634	0.788135		-0.0621538	0.443816	0.851029		-0.0584416	0.708891	0.983735		-4226.1 [-5008.1--2956]	-4222.3 [-4765.4--3595.8]
KEGG_RNA_DEGRADATION	0.0527672	0.345509		0.0474713	0.558794	0.88834		0.139233	0.37196	0.848862		-5561.4 [-5963.4--3868.9]	-5608.3 [-5945.1--4772.7]
KEGG_NON_SMALL_CELL_LUNG_CANCER	0.0718073	0.345509		-0.0700133	0.388235	0.836483		0.00890969	0.954964	0.997884		-312.8 [-1031.6-1479.1]	-428.4 [-950.4-446.8]
KEGG_TRYPTOPHAN_METABOLISM	0.250731	0.484498		0.0694663	0.391962	0.836483		-0.0850196	0.586619	0.974207		-741.7 [-2159-4.1]	-693.1 [-1429.5--62]
KEGG_O_GLYCAN_BIOSYNTHESIS	0.558277	0.774922		0.113082	0.162607	0.775128		0.0412262	0.792441	0.986694		1730.3 [815.3-2502.6]	1701.2 [1051-2426.4]
KEGG_GLYOXYLATE_AND_DICARBOXYLATE_METABOLISM	0.57341	0.784223		-0.0167197	0.83694	0.955035		0.0576865	0.712493	0.983735		-3589.1 [-4336.8--1960.7]	-3537.2 [-4122.2--2585.3]
KEGG_RIBOFLAVIN_METABOLISM	0.0199563	0.345509		0.111	0.170534	0.775128		0.0542132	0.729141	0.983735		-1887.4 [-3920.5--892.8]	-1625.8 [-2840.1--983.3]
KEGG_INOSITOL_PHOSPHATE_METABOLISM	0.823233	0.987879		-0.0677938	0.403489	0.836483		-0.0404712	0.796167	0.986694		1152 [561.1-2294.2]	1137.4 [772.1-1990.2]
KEGG_PYRIMIDINE_METABOLISM	0.0769398	0.345509		-0.038161	0.638442	0.916555		0.149653	0.336952	0.848862		-3942.5 [-4369.8--2595.8]	-3989.9 [-4348.4--3187.6]
KEGG_VIRAL_MYOCARDITIS	0.910746	0.990798		-0.112387	0.165222	0.775128		-0.19254	0.215349	0.848862		2245.2 [1445.6-3212.8]	2173.4 [1625.7-2886.8]
KEGG_TOLL_LIKE_RECEPTOR_SIGNALING_PATHWAY	0.966099	0.990798		-0.0823728	0.309811	0.831311		0.00211416	0.989602	0.998074		794.9 [179.3-1534.1]	797.1 [214.9-1351.1]
KEGG_AUTOIMMUNE_THYROID_DISEASE	0.406842	0.659835		-0.0284992	0.725697	0.942992		-0.153579	0.324313	0.848862		4757.4 [1884.1-6057.6]	4771.2 [3257.2-5955.1]
KEGG_ALLOGRAFT_REJECTION	0.854173	0.990798		-0.0373576	0.645531	0.916555		-0.181214	0.243966	0.848862		3403.5 [963.7-4918.1]	3177.9 [1577.4-4625.2]
KEGG_AMINOACYL_TRNA_BIOSYNTHESIS	0.103439	0.364611		0.0564595	0.486748	0.85658		0.199789	0.198318	0.848862		-5247.1 [-5742.4--3782.1]	-5240.7 [-5744.5--4666.3]
KEGG_CHRONIC_MYELOID_LEUKEMIA	0.0482311	0.345509		-0.0782754	0.334575	0.831311		-0.0169133	0.914279	0.988803		-2123.3 [-2709.4--290.7]	-2220.4 [-2662.9--1278.8]
KEGG_GLIOMA	0.183842	0.429786		-0.0891513	0.271543	0.831311		-0.0276352	0.860135	0.988803		125.8 [-431.9-1403.1]	86.5 [-332.7-779.5]
KEGG_ASCORBATE_AND_ALDARATE_METABOLISM	0.0549042	0.345509		0.0667111	0.411057	0.836483		0.00498339	0.974971	0.998074		5227.2 [3759.9-6086]	5296.4 [4293.3-6116.9]
KEGG_PURINE_METABOLISM	0.943298	0.990798		-0.130478	0.106766	0.775128		-0.0786771	0.614933	0.977585		-2028.7 [-2314--1562.3]	-2034.5 [-2243.1--1578.7]
KEGG_VIBRIO_CHOLERAE_INFECTION	0.709881	0.897718		0.11034	0.173107	0.775128		-0.0187255	0.905094	0.988803		-1623.9 [-2122.2--944.9]	-1594.3 [-1989.2--1120.1]
KEGG_DRUG_METABOLISM_CYTOCHROME_P450	0.00642597	0.298808		0.0114756	0.88767	0.976689		0.0952884	0.54207	0.972746		4477.4 [3116.2-5157]	4575 [3904.1-5231.9]
KEGG_ETHER_LIPID_METABOLISM	0.423401	0.678901		0.0566961	0.484921	0.85658		0.0634249	0.68528	0.983735		644.6 [-936.5-1430.1]	627.3 [-288.3-1396.5]
KEGG_RETINOL_METABOLISM	0.00206615	0.298808		-0.021254	0.793602	0.951146		-0.0332226	0.832155	0.986694		4736.3 [3378.1-5350.5]	4893.5 [4387.7-5240.4]
KEGG_HUNTINGTONS_DISEASE	0.199401	0.436336		-0.0286947	0.723891	0.942992		-0.0945334	0.545289	0.972746		-4002.2 [-4335.3--2993.6]	-4014 [-4260.8--3473.1]
KEGG_METABOLISM_OF_XENOBIOTICS_BY_CYTOCHROME_P450	0.00570153	0.298808		0.0204786	0.800972	0.951146		0.0943824	0.545934	0.972746		3829 [2436.5-4622.7]	4037.9 [3201.6-4683.1]
KEGG_RENIN_ANGIOTENSIN_SYSTEM	0.492356	0.726812		0.0771862	0.341365	0.831941		-0.0299003	0.848769	0.986694		2180.9 [-499.3-3377.4]	2116.3 [778.6-3270]
KEGG_DORSO_VENTRAL_AXIS_FORMATION	0.467796	0.719092		-0.0571873	0.48114	0.85658		-0.235276	0.128638	0.703724		2812.7 [1918.7-3748.2]	2770.4 [1743.7-3400.1]
KEGG_HISTIDINE_METABOLISM	0.0271103	0.345509		-0.0420317	0.604752	0.916555		-0.245545	0.112427	0.687648		-327.8 [-1685.6-303.9]	-295.5 [-839.8-288.1]
KEGG_ACUTE_MYELOID_LEUKEMIA	0.0513723	0.345509		-0.0638114	0.431733	0.836483		-0.051797	0.740797	0.984202		-579.2 [-1210.5-1230]	-704.9 [-1175.2-359.7]
KEGG_GLYCOSAMINOGLYCAN_DEGRADATION	0.881483	0.990798		-0.0981117	0.226073	0.775128		-0.0214437	0.89134	0.988803		1079.4 [135.7-2217.4]	1103.2 [187.6-2004.3]
KEGG_BLADDER_CANCER	0.134734	0.385546		-0.023214	0.775054	0.948709		0.0613108	0.695262	0.983735		-1391 [-2151.3-223.5]	-1501 [-2259.4--369.4]
KEGG_BETA_ALANINE_METABOLISM	0.890746	0.990798		-0.00600476	0.941081	0.976689		-0.131984	0.39756	0.859838		-1442.9 [-2215.6--123.9]	-1413.2 [-2011--403.1]
KEGG_GLYCOLYSIS_GLUCONEOGENESIS	0.0341955	0.345509		-0.0177596	0.826952	0.955035		-0.0868318	0.578639	0.974207		184.1 [-610.2-913.5]	262.2 [-241.8-758.4]
KEGG_GLYCOSAMINOGLYCAN_BIOSYNTHESIS_HEPARAN_SULFATE	0.892239	0.990798		-0.0109121	0.893153	0.976689		-0.125642	0.420784	0.871307		869.4 [-38.1-2034.2]	892.6 [296.6-1427.6]
KEGG_ARACHIDONIC_ACID_METABOLISM	0.0233603	0.345509		0.0226489	0.78039	0.948709		-0.0581395	0.710331	0.983735		2358.1 [117.4-3083.2]	2504.4 [1322.2-2943.8]
KEGG_LYSOSOME	0.122719	0.370416		-0.0905494	0.264067	0.831311		-0.128813	0.409076	0.864639		-1908.9 [-2560.4--601.6]	-2049.7 [-2357.4--978]
KEGG_PYRUVATE_METABOLISM	0.594923	0.788135		-0.0613044	0.450081	0.854235		-0.292057	0.0577469	0.687648		-1370.5 [-2037.8--255]	-1497.5 [-1876.6-129.2]
KEGG_COLORECTAL_CANCER	0.0480514	0.345509		-0.0170532	0.833734	0.955035		0.00739958	0.962657	0.998074		-1998.8 [-2553.6--445.2]	-2176.7 [-2500--1222.8]
KEGG_THYROID_CANCER	0.213573	0.451416		-0.0835475	0.302939	0.831311		-0.141347	0.364686	0.848862		-1435.9 [-2319.4-583.4]	-1499.4 [-2223.5--422.6]
KEGG_STARCH_AND_SUCROSE_METABOLISM	0.0712798	0.345509		0.140552	0.0820981	0.775128		0.0188765	0.904329	0.988803		3975.3 [3094.2-4565.3]	4108.7 [3128-4607.5]
KEGG_PROSTATE_CANCER	0.0631827	0.345509		-0.033533	0.67971	0.918439		-0.0205376	0.895921	0.988803		-1267.7 [-1771.5-322]	-1361.7 [-1648.3--597.6]
KEGG_PANCREATIC_CANCER	0.0344927	0.345509		-0.0475912	0.5578	0.88834		-0.0342797	0.826884	0.986694		-1300.7 [-1975.9-518.8]	-1456.8 [-1843.7--253.1]
KEGG_TYROSINE_METABOLISM	0.0635594	0.345509		0.0387837	0.63297	0.916555		0.0457566	0.770185	0.986694		-259.5 [-1439.2-428.8]	-193.7 [-878.2-391.5]
KEGG_WNT_SIGNALING_PATHWAY	0.199067	0.436336		-0.0581369	0.473875	0.85658		-0.143008	0.359031	0.848862		-879.1 [-1607.6-692.7]	-913 [-1583--42.6]
KEGG_OLFACTORY_TRANSDUCTION	0.398494	0.659835		0.0813772	0.315715	0.831311		0.313349	0.0412153	0.687648		5934.1 [1443.4-7836.6]	6247.9 [1726.3-7806.4]
KEGG_ARGININE_AND_PROLINE_METABOLISM	0.804247	0.976332		-0.138098	0.0876398	0.775128		-0.266385	0.0843853	0.687648		-1451.9 [-1960.6--429.3]	-1463.8 [-1884--642.5]
KEGG_MAPK_SIGNALING_PATHWAY	0.0794455	0.345509		-0.126558	0.117807	0.775128		-0.223195	0.149899	0.753549		-546.9 [-912.7-99.5]	-634.3 [-934--152.5]
KEGG_FC_GAMMA_R_MEDIATED_PHAGOCYTOSIS	0.125862	0.370416		-0.070567	0.384484	0.836483		-0.0655391	0.675352	0.983735		181.9 [-401.7-1083.5]	78.3 [-197.6-724.3]
KEGG_MISMATCH_REPAIR	0.109775	0.364611		0.101897	0.20858	0.775128		-0.0311084	0.84272	0.986694		-4503 [-4971.3--2877.3]	-4465.8 [-4918.1--3720.1]
KEGG_PHOSPHATIDYLINOSITOL_SIGNALING_SYSTEM	0.567965	0.782529		-0.0847566	0.29597	0.831311		0.000453035	0.998074	0.998074		1588.3 [990.2-2656.6]	1548.3 [1281.3-2241.2]
KEGG_HOMOLOGOUS_RECOMBINATION	0.0678601	0.345509		0.100479	0.215015	0.775128		0.064482	0.680309	0.983735		-4453.1 [-5108.5--2694.1]	-4471.8 [-5063.4--3753.4]
KEGG_FOCAL_ADHESION	0.246977	0.484498		-0.161742	0.0450666	0.775128		-0.141649	0.363653	0.848862		1008.3 [563.2-1646]	935.9 [593.4-1281.7]
KEGG_PROGESTERONE_MEDIATED_OOCYTE_MATURATION	0.0187537	0.345509		-0.0387426	0.63333	0.916555		-0.102235	0.512896	0.972746		-1746 [-2145--703.8]	-1848.6 [-2131.8--1283.4]
KEGG_ARRHYTHMOGENIC_RIGHT_VENTRICULAR_CARDIOMYOPATHY_ARVC	0.275111	0.52215		-0.054424	0.502617	0.873708		0.0324675	0.835925	0.986694		1810.3 [1244.3-2640.3]	1801.3 [1360.6-2125.3]
KEGG_ADIPOCYTOKINE_SIGNALING_PATHWAY	0.196344	0.436336		-0.0804933	0.321018	0.831311		-0.124736	0.424163	0.871307		1463 [801.3-2637.8]	1364.8 [846.1-2015.9]
KEGG_SPLICEOSOME	0.0862703	0.348952		0.00842473	0.917409	0.976689		0.0229538	0.883712	0.988803		-6006.6 [-6390.6--4343.5]	-6016.7 [-6245.1--5323.3]
KEGG_NON_HOMOLOGOUS_END_JOINING	0.120434	0.370416		0.0672911	0.406993	0.836483		0.169284	0.276805	0.848862		-5637.8 [-6419--4139.4]	-5745.3 [-6384.3--5151]
KEGG_AMYOTROPHIC_LATERAL_SCLEROSIS_ALS	0.0303547	0.345509		-0.0717909	0.376272	0.836483		-0.0675023	0.666181	0.983735		-3196.3 [-3604.4--1616.8]	-3259.7 [-3639.2--2625.9]
KEGG_PROTEASOME	0.352569	0.627869		0.0741485	0.360759	0.836483		0.0475687	0.761333	0.986694		-5403.1 [-5795.2--4733.5]	-5413.6 [-5771.9--5096.7]
KEGG_VASOPRESSIN_REGULATED_WATER_REABSORPTION	0.514261	0.74013		0.0155269	0.848427	0.96224		-0.0357898	0.819366	0.986694		-2346.4 [-2852.4--1444.5]	-2318 [-2751.2--1473.1]
KEGG_LONG_TERM_DEPRESSION	0.947576	0.990798		0.0574222	0.479337	0.85658		0.0443975	0.776844	0.986694		1197.6 [333-1603.6]	1195.2 [577.9-1479.9]
KEGG_VALINE_LEUCINE_AND_ISOLEUCINE_DEGRADATION	0.164953	0.426129		-0.00850523	0.916622	0.976689		-0.122924	0.430969	0.871307		-4617.5 [-5059.8--3420.2]	-4634.1 [-4980--3893.9]
KEGG_GAP_JUNCTION	0.205947	0.445419		-0.135422	0.0940187	0.775128		-0.100423	0.52043	0.972746		1392 [855.8-2413.4]	1357.5 [885.7-2172.5]
KEGG_ALPHA_LINOLENIC_ACID_METABOLISM	0.181873	0.429786		0.0202815	0.802849	0.951146		-0.0102688	0.948045	0.99625		2914.3 [210-4229]	2910.8 [1266-4176.7]
KEGG_LONG_TERM_POTENTIATION	0.184659	0.429786		0.0253366	0.755111	0.948347		0.0323165	0.836679	0.986694		-599.1 [-942.3-197.3]	-598.2 [-963--299.5]
KEGG_BIOSYNTHESIS_OF_UNSATURATED_FATTY_ACIDS	0.407962	0.659835		-0.00505024	0.950434	0.976689		-0.0675023	0.666181	0.983735		-3718 [-4454.5--2252.9]	-3789.3 [-4165.5--2958.1]
KEGG_GLYCOSPHINGOLIPID_BIOSYNTHESIS_GLOBO_SERIES	0.168635	0.429673		-0.14554	0.0717039	0.775128		-0.101933	0.514148	0.972746		-1028.1 [-2237.5-1381.7]	-1150.8 [-1920.8-1051.8]
KEGG_CELL_CYCLE	0.0528655	0.345509		0.00089866	0.991175	0.996532		0.0211416	0.892867	0.988803		-5030.6 [-5438.8--3803.4]	-5056.9 [-5369.5--4503.5]
KEGG_SULFUR_METABOLISM	0.722024	0.901318		-0.0985897	0.223808	0.775128		-0.0421323	0.787976	0.986694		-599.7 [-2128.6-1444.4]	-557.9 [-2091.2-1353.7]
KEGG_REGULATION_OF_AUTOPHAGY	0.366032	0.627869		0.155813	0.0536515	0.775128		0.197221	0.204237	0.848862		-2042.4 [-3806.7--1247.1]	-1989.9 [-3664.6--1268]
KEGG_ECM_RECEPTOR_INTERACTION	0.220033	0.456831		-0.0121689	0.880933	0.976689		-0.162036	0.298126	0.848862		3005.3 [2109.7-3430.1]	2987.7 [2624.2-3322.4]
KEGG_BASAL_TRANSCRIPTION_FACTORS	0.199083	0.436336		0.00791872	0.922353	0.976689		0.0202356	0.897449	0.988803		-3181.5 [-3889.2--2005.3]	-3192.4 [-3601.8--2371.9]
KEGG_LINOLEIC_ACID_METABOLISM	0.0274993	0.345509		0.0419725	0.605261	0.916555		0.089852	0.56545	0.972746		4640.8 [1125.7-5406.5]	4839.2 [3097.9-5523]
KEGG_NOTCH_SIGNALING_PATHWAY	0.360683	0.627869		-0.108787	0.179271	0.775128		-0.175929	0.258171	0.848862		245.9 [-691-1489.1]	232.2 [-618.5-1150.7]
KEGG_PATHWAYS_IN_CANCER	0.0749263	0.345509		-0.110272	0.173371	0.775128		-0.13727	0.378793	0.848862		-1349.3 [-2011.8--82.6]	-1471.1 [-1989.7--736.3]
KEGG_DNA_REPLICATION	0.0808441	0.345509		0.0976073	0.22848	0.775128		0.089248	0.568077	0.972746		-3997.2 [-4584.6--1827.3]	-4001.3 [-4603.5--3264]
KEGG_ALDOSTERONE_REGULATED_SODIUM_REABSORPTION	0.450052	0.698096		0.0965936	0.233372	0.775128		0.0187255	0.905094	0.988803		1526.5 [1002.9-2158.4]	1551.5 [1120.6-1994.6]
KEGG_CARDIAC_MUSCLE_CONTRACTION	0.888285	0.990798		-0.00096109	0.990562	0.996532		0.0540622	0.729868	0.983735		-367.4 [-1189.8-162.6]	-335.7 [-1121.1-30.8]
KEGG_GRAFT_VERSUS_HOST_DISEASE	0.979197	0.990798		-0.0499619	0.538328	0.878297		-0.0850196	0.586619	0.974207		4246.7 [2602.4-5342.4]	4031 [2600.7-5174.2]
KEGG_OOCYTE_MEIOSIS	0.171541	0.429786		-0.0252611	0.755818	0.948347		-0.112504	0.471276	0.932525		-2927.1 [-3298.3--2088.6]	-2958 [-3196--2520.2]
KEGG_NOD_LIKE_RECEPTOR_SIGNALING_PATHWAY	0.502995	0.734495		-0.024847	0.759697	0.948347		-0.0164603	0.916577	0.988803		524.3 [-444.7-1360.3]	438.6 [-3.2-976.1]
KEGG_REGULATION_OF_ACTIN_CYTOSKELETON	0.138798	0.391159		-0.157837	0.0505804	0.775128		-0.163093	0.294952	0.848862		177.1 [-499-1020.8]	49.5 [-478.8-716.5]
KEGG_NUCLEOTIDE_EXCISION_REPAIR	0.103822	0.364611		0.0759967	0.348879	0.831941		0.0398671	0.799151	0.986694		-4238.5 [-4810.8--2436.6]	-4214.3 [-4718--3314.4]
KEGG_STEROID_HORMONE_BIOSYNTHESIS	0.00445948	0.298808		0.0581123	0.474063	0.85658		0.0830565	0.59532	0.974601		5672 [4224.2-6372]	5796.6 [5166.8-6407.6]
KEGG_FATTY_ACID_METABOLISM	0.601408	0.788135		-0.0975695	0.228661	0.775128		-0.113712	0.466502	0.932525		-1737.2 [-2788.9--245.4]	-1744 [-2509.7--644.3]
KEGG_NATURAL_KILLER_CELL_MEDIATED_CYTOTOXICITY	0.120159	0.370416		-0.143326	0.076179	0.775128		-0.0946844	0.544645	0.972746		1236.3 [572.7-2102.9]	1080.2 [424.5-2105.6]
KEGG_VALINE_LEUCINE_AND_ISOLEUCINE_BIOSYNTHESIS	0.0738964	0.345509		-0.0886453	0.274284	0.831311		-0.090154	0.564139	0.972746		-1842.1 [-2628-66]	-1930.8 [-2547.6--1062.6]
KEGG_BASE_EXCISION_REPAIR	0.154864	0.411629		0.0252413	0.756003	0.948347		-0.0887949	0.57005	0.972746		-4781.7 [-5268.4--3471]	-4797.1 [-5172.7--4106.3]
KEGG_RNA_POLYMERASE	0.182278	0.429786		-0.0383138	0.637097	0.916555		-0.0436424	0.78055	0.986694		-5637.3 [-5933.3--4655.3]	-5618.2 [-5869.6--5323.2]
KEGG_ENDOCYTOSIS	0.124323	0.370416		-0.0454193	0.575933	0.907826		-0.133494	0.392143	0.859838		-828.2 [-1411.4-843.1]	-960.1 [-1379-204.6]
KEGG_FRUCTOSE_AND_MANNOSE_METABOLISM	0.865897	0.990798		0.00166425	0.983657	0.996532		-0.163244	0.2945	0.848862		-762.1 [-1524.7-371.5]	-665.8 [-1300.5-48.6]
