# Supplementary material for: Somatic genome alterations in relation to age in lung squamous cell carcinoma
Source: Oncotarget. 2018 Aug 14;9(63):32161–72. doi: 10.18632/oncotarget.25848 (PMC6114948; doi:10.18632/oncotarget.25848)
Supplement: Supplementary file 10 [file oncotarget-09-32161-s010.xlsx]

## Sheet: SNPs
	Global cohort				≤50years				(50,60]years				(60,70]years				(70,80]years				>80years
global cohort	rho	p-value	FDR		p-value	FDR	mean		p-value	FDR	mean		p-value	FDR	mean		p-value	FDR	mean		p-value	FDR	mean
KEGG_AXON_GUIDANCE	-0.153598	0.000734303	0.13658		0.0448914	0.545253	4498.2		0.0548205	0.998854	4174.98		0.111638	0.990282	3883.97		0.963726	0.974201	3615.94		0.994323	0.995272	2912.94
KEGG_GLUTATHIONE_METABOLISM	0.133882	0.00329489	0.162262		0.765466	0.906858	2408.23		0.992971	0.998854	2424.29		0.598148	0.990282	2663.41		0.0729886	0.344322	2661.95		0.0389505	0.909598	2957.75
KEGG_LIMONENE_AND_PINENE_DEGRADATION	0.133874	0.00329671	0.162262		0.921352	0.956006	5564.4		0.981192	0.998854	5729.5		0.615869	0.990282	5975.99		0.0224247	0.222178	5998.04		0.236962	0.916834	5871.88
KEGG_ECM_RECEPTOR_INTERACTION	-0.133077	0.0034895	0.162262		0.586041	0.867335	6302.79		0.150473	0.998854	6462.04		0.0041424	0.42458	6488.41		0.999889	0.999889	5838.96		0.201308	0.916834	6467.35
KEGG_FATTY_ACID_METABOLISM	0.129413	0.00451329	0.167894		0.833316	0.956006	8919.74		0.979375	0.998854	8999.67		0.601842	0.990282	9090.18		0.0173676	0.215359	9156.44		0.49449	0.916834	9058.06
KEGG_PANCREATIC_CANCER	0.121902	0.00750067	0.208978		0.348695	0.804615	5001.99		0.870931	0.998854	4936.14		0.98229	0.990282	4813.62		0.00822374	0.215359	5296.82		0.235472	0.916834	5279.47
KEGG_RIBOFLAVIN_METABOLISM	0.119589	0.00872496	0.208978		0.753337	0.904004	4641.98		0.536925	0.998854	5187.85		0.987234	0.990282	4879.91		0.0117949	0.215359	5239.98		0.284671	0.916834	5224.43
KEGG_APOPTOSIS	0.118578	0.00931363	0.208978		0.0621227	0.608148	5616.62		0.989106	0.998854	4975.5		0.904331	0.990282	5052.77		0.0036022	0.215359	5427.9		0.746314	0.918096	5097.2
KEGG_BASAL_TRANSCRIPTION_FACTORS	0.117295	0.0101118	0.208978		0.759039	0.905008	-1633.44		0.99398	0.998854	-1808.92		0.593387	0.990282	-1410.69		0.013551	0.215359	-811.185		0.398366	0.916834	-942.488
KEGG_ALLOGRAFT_REJECTION	0.110566	0.015372	0.28592		0.391173	0.808425	3700.7		0.986128	0.998854	3331.86		0.900566	0.990282	3470.31		0.0117017	0.215359	3843.54		0.154038	0.916834	3835.88
KEGG_CHRONIC_MYELOID_LEUKEMIA	0.101923	0.0255483	0.431998		0.205579	0.781916	5914.72		0.926809	0.998854	5451.44		0.935704	0.990282	5463.67		0.0130551	0.215359	5825.16		0.48788	0.916834	5632.11
KEGG_HUNTINGTONS_DISEASE	0.0974419	0.0328134	0.508607		0.903183	0.956006	3075		0.727496	0.998854	3450.46		0.705094	0.990282	3456.69		0.112482	0.39475	3657.58		0.293166	0.916834	3637.8
KEGG_PROSTATE_CANCER	0.0951007	0.0372657	0.508708		0.540354	0.845661	6031.34		0.904064	0.998854	6002.41		0.862931	0.990282	6107.87		0.0162539	0.215359	6329.04		0.554924	0.916834	6079.12
KEGG_GLIOMA	0.094596	0.0382899	0.508708		0.370062	0.804615	6408.93		0.924595	0.998854	6244.68		0.91783	0.990282	6220.67		0.00334836	0.215359	6612.99		0.804845	0.927347	6177.85
KEGG_RIG_I_LIKE_RECEPTOR_SIGNALING_PATHWAY	0.0905125	0.0474871	0.510124		0.103199	0.693085	2812.64		0.973068	0.998854	1901.73		0.714331	0.990282	2203.56		0.185404	0.444226	2361.8		0.119655	0.916834	2781.06
KEGG_RIBOSOME	0.0900252	0.0486992	0.510124		0.864302	0.956006	-4947.76		0.581695	0.998854	-4438.74		0.944315	0.990282	-4733.48		0.0299558	0.222178	-4361.42		0.289848	0.916834	-4591.58
Transversion.Status: High
KEGG_AXON_GUIDANCE	-0.165435	0.00108887	0.120427		0.0498451	0.545364	4631.65		0.0241174	0.999919	4382.86		0.209532	0.945513	3939.1		0.967088	0.995159	3708.36		0.98258	0.987891	3133.82
KEGG_GLUTATHIONE_METABOLISM	0.162099	0.00137559	0.120427		0.902077	0.971657	2400.01		0.991384	0.999919	2420.46		0.511813	0.945513	2734.78		0.133062	0.516276	2694.09		0.0099222	0.384866	3013.55
KEGG_LIMONENE_AND_PINENE_DEGRADATION	0.157056	0.00194236	0.120427		0.957886	0.980697	5528.91		0.973766	0.999919	5663.42		0.55533	0.945513	5907.06		0.0548787	0.431672	6006.66		0.102535	0.603025	5750.47
KEGG_BASAL_TRANSCRIPTION_FACTORS	0.145629	0.00409298	0.178816		0.929373	0.971657	-2080.78		0.990759	0.999919	-1638.41		0.466098	0.945513	-1201.84		0.0496177	0.431672	-680.856		0.126249	0.603025	-499.488
KEGG_FATTY_ACID_METABOLISM	0.142346	0.00502359	0.178816		0.804515	0.933301	8936.26		0.978448	0.999919	8994.01		0.535583	0.945513	9093.66		0.0486155	0.431672	9156.07		0.303331	0.697186	9061.78
KEGG_RIBOFLAVIN_METABOLISM	0.140093	0.00576827	0.178816		0.761718	0.933301	4768.89		0.518402	0.999919	5345.05		0.992782	0.992782	4908.2		0.0173483	0.431672	5378.86		0.104699	0.603025	5179.23
KEGG_ALLOGRAFT_REJECTION	0.128396	0.0114667	0.304686		0.660014	0.917261	3731.85		0.977383	0.999919	3350.17		0.75728	0.945513	3502.57		0.0856039	0.454166	3808.55		0.0277935	0.516959	3998.17
KEGG_PANCREATIC_CANCER	0.114367	0.0244504	0.438079		0.210607	0.732405	5406.15		0.879509	0.999919	4889.14		0.981919	0.987226	4810.36		0.014718	0.431672	5287.51		0.175982	0.623418	5306.75
KEGG_RENIN_ANGIOTENSIN_SYSTEM	0.110709	0.0294393	0.438079		0.417585	0.783042	6701.78		0.990617	0.999919	5886.22		0.506376	0.945513	6267.48		0.333434	0.60954	6227.5		0.00699038	0.384866	6903.96
KEGG_RIBOSOME	0.109523	0.0312337	0.438079		0.898022	0.971657	-5282.24		0.650095	0.999919	-4469.14		0.929206	0.960179	-4841.4		0.0585148	0.431672	-4468.86		0.0920489	0.603025	-4638.24
KEGG_OTHER_GLYCAN_DEGRADATION	0.107941	0.0337712	0.438079		0.992919	0.992919	2722.72		0.967349	0.999919	3495.63		0.116244	0.922522	3868.8		0.288378	0.59797	3690.62		0.134075	0.620103	3877.49
KEGG_AMINO_SUGAR_AND_NUCLEOTIDE_SUGAR_METABOLISM	0.106499	0.0362372	0.438079		0.361634	0.772085	2864.18		0.998446	0.999919	2396.52		0.239789	0.945513	3084.49		0.30642	0.607298	3048.04		0.0480793	0.558922	3258.64
KEGG_GLYOXYLATE_AND_DICARBOXYLATE_METABOLISM	0.106109	0.0369294	0.438079		0.928878	0.971657	3794.62		0.966179	0.999919	4205.94		0.490062	0.945513	4184.13		0.202497	0.527156	4230.36		0.0181488	0.42196	4521.76
KEGG_VASOPRESSIN_REGULATED_WATER_REABSORPTION	0.105798	0.0374884	0.438079		0.233039	0.732405	5407.95		0.816807	0.999919	5013.28		0.959211	0.985708	4901.67		0.0265582	0.431672	5236.66		0.352355	0.700655	5019.54
KEGG_PRIMARY_BILE_ACID_BIOSYNTHESIS	0.10363	0.0415955	0.438079		0.768447	0.933301	6318.41		0.919351	0.999919	6326.61		0.468528	0.945513	6361.55		0.166541	0.516276	6398.92		0.294667	0.697186	6052.52
KEGG_ARGININE_AND_PROLINE_METABOLISM	0.103532	0.0417913	0.438079		0.785153	0.933301	4390.11		0.82621	0.999919	4740.6		0.721279	0.945513	4804		0.260996	0.571122	4899.31		0.0313317	0.528297	5311.55
KEGG_N_GLYCAN_BIOSYNTHESIS	0.102973	0.0429144	0.438079		0.68245	0.917261	4655.05		0.998077	0.999919	4524.25		0.313632	0.945513	4939.23		0.0879031	0.454166	5094.7		0.167971	0.623418	4981.94
KEGG_GLYCOSAMINOGLYCAN_BIOSYNTHESIS_HEPARAN_SULFATE	0.102889	0.0430836	0.438079		0.532005	0.853042	4540.51		0.908229	0.999919	4020.84		0.559784	0.945513	4179.98		0.196072	0.527156	4166.47		0.270303	0.697186	4338.93
KEGG_PHENYLALANINE_METABOLISM	0.102085	0.04475	0.438079		0.287829	0.754031	5418.18		0.99467	0.999919	4596.11		0.334583	0.945513	5048.56		0.437523	0.682933	4920.89		0.0155973	0.414442	5400.52
Transversion.Status: Low
KEGG_PURINE_METABOLISM	0.307219	0.0046291	0.856069		0.890515	0.981043	2000.47		0.998574	0.998574	2021.3		0.157802	0.984292	3519.83		0.10427	0.550206	3506.23		0.288897	0.993963	3842.92
KEGG_SYSTEMIC_LUPUS_ERYTHEMATOSUS	-0.250643	0.0217067	0.856069		0.595236	0.914991	4549.61		0.0226334	0.957901	5913.06		0.0786394	0.984292	5254.25		0.989569	0.993387	4591.6		0.802524	0.993963	4797.46
KEGG_TRYPTOPHAN_METABOLISM	-0.233431	0.0328202	0.856069		0.139038	0.810825	5761.42		0.50529	0.957901	5346.39		0.0800184	0.984292	5728		0.898974	0.91932	5096.29		0.878139	0.993963	5020.75
KEGG_ECM_RECEPTOR_INTERACTION	-0.229584	0.0358736	0.856069		0.566993	0.90101	5262.8		0.0991936	0.957901	6910.59		0.0392306	0.984292	6228.02		0.993387	0.993387	5161.74		0.570849	0.993963	6060.09

## Sheet: CNVs
	Global cohort				≤50years				(50,60]years				(60,70]years				(70,80]years				>80years
global cohort	rho	p-value	FDR		p-value	FDR	mean		p-value	FDR	mean		p-value	FDR	mean		p-value	FDR	mean		p-value	FDR	mean
KEGG_PURINE_METABOLISM	-0.145758	0.00141236	0.262699		0.00529557	0.0803541	877.579		0.0442284	0.642035	367.07		0.581135	0.997604	204.388		0.898006	0.957142	190.848		0.936099	0.968551	77.3539
KEGG_PROTEASOME	-0.132066	0.00385904	0.358891		0.177371	0.32252	633.348		0.14721	0.691729	517.896		0.148733	0.997604	395.878		0.924609	0.960767	141.956		0.927893	0.968551	-124.185
Transversion.Status: High
KEGG_GLYCOSPHINGOLIPID_BIOSYNTHESIS_GLOBO_SERIES	0.144254	0.00456661	0.367393		0.53082	0.678027	-383.501		0.924315	0.997664	-699.298		0.844517	0.999203	-527.178		0.0594614	0.903823	-57.4909		0.140733	0.558021	102.384
Transversion.Status: Low
KEGG_TYROSINE_METABOLISM	-0.369728	0.000584441	0.108706		0.0334863	0.28522	-362.067		0.00257315	0.478607	-351.279		0.483246	0.953098	-1913.2		0.987637	0.987637	-2190.9		0.83564	0.962892	-2491.09

## Sheet: Methylation changes
	Global cohort				≤50years				(50,60]years				(60,70]years				(70,80]years				>80years
global cohort	rho	p-value	FDR		p-value	FDR	mean		p-value	FDR	mean		p-value	FDR	mean		p-value	FDR	mean		p-value	FDR	mean
KEGG_GLYCINE_SERINE_AND_THREONINE_METABOLISM	-0.164717	0.00176554	0.0737747		0.624022	0.93584	-325.24		0.00848198	0.223735	-178.251		0.173716	0.603698	-313.506		0.872341	0.996491	-374.752		0.997315	0.997315	-613.072
KEGG_LEUKOCYTE_TRANSENDOTHELIAL_MIGRATION	-0.16226	0.00207141	0.0737747		0.287482	0.93584	756.463		0.104454	0.38857	769.184		0.025012	0.603698	760.519		0.995002	0.996491	646.642		0.809441	0.94457	652.984
KEGG_PROTEIN_EXPORT	0.161978	0.00210946	0.0737747		0.917992	0.948592	-6829.1		0.95182	0.997716	-6762.97		0.851877	0.890164	-6723.72		0.0354121	0.804676	-6676		0.0252346	0.94457	-6632.65
KEGG_NATURAL_KILLER_CELL_MEDIATED_CYTOTOXICITY	-0.158615	0.00261487	0.0737747		0.611383	0.93584	1194.17		0.00954794	0.223735	1386.44		0.180744	0.603698	1268.46		0.990337	0.996491	1176.99		0.56645	0.94457	1264.91
KEGG_DILATED_CARDIOMYOPATHY	-0.154816	0.00331686	0.0737747		0.339833	0.93584	2369.1		0.0524172	0.303385	2342.3		0.0369085	0.603698	2346.96		0.993293	0.996491	2266.02		0.877968	0.948311	2246.92
KEGG_HYPERTROPHIC_CARDIOMYOPATHY_HCM	-0.153156	0.00367404	0.0737747		0.148001	0.93584	1700.1		0.0359214	0.278391	1668.86		0.0866779	0.603698	1655.68		0.996491	0.996491	1591.5		0.739984	0.94457	1596.32
KEGG_JAK_STAT_SIGNALING_PATHWAY	-0.150914	0.0042118	0.0737747		0.662033	0.93584	739.744		0.0314414	0.265823	838.923		0.0658351	0.603698	811.428		0.989095	0.996491	737.452		0.733599	0.94457	727.338
KEGG_PENTOSE_PHOSPHATE_PATHWAY	0.150372	0.00435204	0.0737747		0.569803	0.93584	827.153		0.997716	0.997716	752.441		0.559553	0.708005	863.586		0.0379012	0.804676	939.259		0.175579	0.94457	906.569
KEGG_FOCAL_ADHESION	-0.150112	0.00442072	0.0737747		0.180083	0.93584	1013.89		0.0232118	0.255506	1051.36		0.237776	0.608143	998.025		0.975521	0.996491	950.498		0.851568	0.94457	927.937
KEGG_DRUG_METABOLISM_OTHER_ENZYMES	0.149316	0.00463738	0.0737747		0.773184	0.93584	4141.98		0.996364	0.997716	4110.8		0.426404	0.633831	4262.79		0.11138	0.996491	4274.81		0.0454352	0.94457	4382.97
KEGG_PATHOGENIC_ESCHERICHIA_COLI_INFECTION	-0.148475	0.00487656	0.0737747		0.261161	0.93584	-724.605		0.00725322	0.223735	-672.413		0.568074	0.713931	-780.304		0.95554	0.996491	-808.357		0.605387	0.94457	-771.539
KEGG_FOLATE_BIOSYNTHESIS	-0.147557	0.00515049	0.0737747		0.377914	0.93584	-2440.76		0.00628701	0.223735	-2315.21		0.265708	0.608143	-2457.95		0.992389	0.996491	-2572.65		0.555311	0.94457	-2506.02
KEGG_PRIMARY_BILE_ACID_BIOSYNTHESIS	-0.146151	0.00559673	0.0737747		0.873253	0.93584	1394.91		0.0286555	0.255506	1877.7		0.15914	0.603698	1742.89		0.881601	0.996491	1637.38		0.915878	0.948311	1388.11
KEGG_REGULATION_OF_ACTIN_CYTOSKELETON	-0.145956	0.00566097	0.0737747		0.559769	0.93584	140.516		0.0248639	0.255506	239.965		0.121216	0.603698	161.419		0.982687	0.996491	81.0787		0.75933	0.94457	75.6856
KEGG_MELANOMA	-0.145108	0.00594957	0.0737747		0.350162	0.93584	-335.931		0.0114098	0.235802	-204.486		0.372146	0.629957	-326.207		0.969736	0.996491	-388.366		0.666516	0.94457	-378.649
KEGG_TYPE_II_DIABETES_MELLITUS	-0.139617	0.00815925	0.090301		0.684099	0.93584	1127.14		0.0214271	0.255506	1258.12		0.0790833	0.603698	1185.67		0.994536	0.996491	1096.36		0.538091	0.94457	1176.25
KEGG_TASTE_TRANSDUCTION	0.138686	0.00859919	0.090301		0.557758	0.93584	6025.36		0.894216	0.997716	6004.37		0.860939	0.894607	6105.63		0.101509	0.996491	6169.57		0.0694347	0.94457	6225.83
KEGG_MAPK_SIGNALING_PATHWAY	-0.138399	0.0087388	0.090301		0.370188	0.93584	-526.033		0.0172467	0.255506	-469.332		0.231795	0.607237	-544.385		0.988139	0.996491	-588.418		0.560458	0.94457	-557.515
KEGG_PANTOTHENATE_AND_COA_BIOSYNTHESIS	0.135267	0.0104009	0.10182		0.854342	0.93584	1590.86		0.967828	0.997716	1506.18		0.925591	0.943811	1621.61		0.0229191	0.804676	1811.24		0.00940355	0.94457	2058.42
KEGG_CALCIUM_SIGNALING_PATHWAY	-0.132599	0.0120318	0.111896		0.482719	0.93584	1938.32		0.0601898	0.309341	1985.97		0.104065	0.603698	1947.43		0.966016	0.996491	1872.35		0.852071	0.94457	1858.74
KEGG_BUTANOATE_METABOLISM	0.131582	0.01271	0.112575		0.163217	0.93584	37.4491		0.972288	0.997716	-118.353		0.928588	0.943811	-79.3164		0.0363912	0.804676	7.01326		0.11898	0.94457	-26.8108
KEGG_ONE_CARBON_POOL_BY_FOLATE	-0.12905	0.0145483	0.122999		0.935636	0.956199	-3470.91		0.024949	0.255506	-3229.8		0.0322774	0.603698	-3294.8		0.952037	0.996491	-3379.07		0.967173	0.983028	-3468.32
KEGG_GLYCOSPHINGOLIPID_BIOSYNTHESIS_LACTO_AND_NEOLACTO_SERIES	-0.127785	0.0155511	0.125761		0.488816	0.93584	2255.7		0.0527308	0.303385	2264.93		0.0960892	0.603698	2209.44		0.973558	0.996491	2131.36		0.838632	0.94457	2104.66
KEGG_GLYCOSPHINGOLIPID_BIOSYNTHESIS_GLOBO_SERIES	-0.126696	0.0164624	0.126664		0.832985	0.93584	-876.801		0.000592951	0.0876383	-530.299		0.667986	0.763586	-902.641		0.951933	0.996491	-959.015		0.357513	0.94457	-868.248
KEGG_HEMATOPOIETIC_CELL_LINEAGE	-0.126051	0.0170247	0.126664		0.352999	0.93584	2850.43		0.009623	0.223735	2848.3		0.470463	0.661399	2776.45		0.940187	0.996491	2683.3		0.753883	0.94457	2664.7
KEGG_VASCULAR_SMOOTH_MUSCLE_CONTRACTION	-0.123937	0.0189835	0.135805		0.245664	0.93584	2031.48		0.0414269	0.282147	2000.71		0.335161	0.621272	1977.09		0.98	0.996491	1938.65		0.386272	0.94457	1958.7
KEGG_CYTOKINE_CYTOKINE_RECEPTOR_INTERACTION	-0.122158	0.0207817	0.139614		0.703767	0.93584	3003.58		0.0245258	0.255506	3090.56		0.155237	0.603698	3073.08		0.967245	0.996491	2981.23		0.739984	0.94457	2912.6
KEGG_TGF_BETA_SIGNALING_PATHWAY	-0.12193	0.0210228	0.139614		0.689518	0.93584	-1642.02		0.0918203	0.368162	-1511.95		0.0875352	0.603698	-1541.64		0.953161	0.996491	-1629.43		0.777217	0.94457	-1614.97
KEGG_GLYCOSAMINOGLYCAN_BIOSYNTHESIS_CHONDROITIN_SULFATE	-0.120722	0.0223401	0.139614		0.296233	0.93584	589.745		0.083675	0.364868	657.26		0.464441	0.659435	577.657		0.755801	0.996491	550.548		0.892286	0.948311	448.662
KEGG_VIRAL_MYOCARDITIS	-0.120563	0.0225183	0.139614		0.343576	0.93584	2276.88		0.0581243	0.308889	2339.48		0.218171	0.603698	2271.5		0.91645	0.996491	2205.24		0.910731	0.948311	2128.72
KEGG_PORPHYRIN_AND_CHLOROPHYLL_METABOLISM	0.115777	0.0285012	0.171007		0.244862	0.93584	1388.47		0.994379	0.997716	1254.85		0.669164	0.763586	1376.46		0.0389359	0.804676	1461.75		0.363207	0.94457	1368.46
KEGG_PATHWAYS_IN_CANCER	-0.114202	0.0307482	0.178724		0.618205	0.93584	-1385.11		0.0554575	0.303385	-1250.62		0.163106	0.603698	-1346.9		0.96902	0.996491	-1399.65		0.567305	0.94457	-1410.61
KEGG_PPAR_SIGNALING_PATHWAY	-0.112062	0.0340424	0.186845		0.219211	0.93584	2311.45		0.776746	0.980004	2191.13		0.0031251	0.581268	2302.5		0.960095	0.996491	2191.41		0.910731	0.948311	2038.46
KEGG_CELL_ADHESION_MOLECULES_CAMS	-0.111613	0.0347691	0.186845		0.268673	0.93584	2384.51		0.184824	0.539412	2375.59		0.126077	0.603698	2389.36		0.933792	0.996491	2274.04		0.842326	0.94457	2261.28
KEGG_ALLOGRAFT_REJECTION	-0.111376	0.035159	0.186845		0.294473	0.93584	3377.34		0.0719898	0.326588	3433.7		0.325754	0.621272	3361.35		0.939198	0.996491	3210.6		0.61539	0.94457	3236.45
KEGG_B_CELL_RECEPTOR_SIGNALING_PATHWAY	-0.108891	0.0394711	0.196179		0.76855	0.93584	376.292		0.0263446	0.255506	535.316		0.186202	0.603698	450.121		0.941768	0.996491	389.332		0.774615	0.94457	371.908
KEGG_OLFACTORY_TRANSDUCTION	0.108564	0.0400709	0.196179		0.362514	0.93584	5874.01		0.957261	0.997716	5395.49		0.800771	0.860945	5751.72		0.0371399	0.804676	5962.45		0.421613	0.94457	5849.8
KEGG_PENTOSE_AND_GLUCURONATE_INTERCONVERSIONS	0.108559	0.0400795	0.196179		0.620147	0.93584	4037.77		0.989718	0.997716	4003.13		0.407407	0.633831	4136.73		0.0682267	0.996491	4209.23		0.460183	0.94457	4148.39
KEGG_ARGININE_AND_PROLINE_METABOLISM	-0.106739	0.04356	0.198766		0.710778	0.93584	-1429.38		0.0843512	0.364868	-1320		0.0955372	0.603698	-1354.75		0.932856	0.996491	-1421.09		0.855062	0.94457	-1480.19
KEGG_INTESTINAL_IMMUNE_NETWORK_FOR_IGA_PRODUCTION	-0.10663	0.0437753	0.198766		0.16259	0.93584	3126.56		0.0637594	0.309341	3027.54		0.426829	0.633831	2963.19		0.920351	0.996491	2862.28		0.699779	0.94457	2770.55
KEGG_STEROID_HORMONE_BIOSYNTHESIS	0.106611	0.043814	0.198766		0.651724	0.93584	5597.47		0.993286	0.997716	5489.32		0.349067	0.623318	5693.62		0.10096	0.996491	5711.07		0.293453	0.94457	5737.08
KEGG_VIBRIO_CHOLERAE_INFECTION	0.106013	0.0450175	0.199363		0.929659	0.95534	-1699.06		0.958183	0.997716	-1669.12		0.337135	0.621272	-1591.69		0.0718375	0.996491	-1573.07		0.537228	0.94457	-1596.3
KEGG_RIBOFLAVIN_METABOLISM	0.105422	0.0462338	0.199988		0.158241	0.93584	-1883.73		0.977028	0.997716	-2167.31		0.84605	0.889069	-1999.48		0.013096	0.804676	-1852.94		0.696748	0.94457	-2014.32
KEGG_GLYCOSPHINGOLIPID_BIOSYNTHESIS_GANGLIO_SERIES	-0.104704	0.0477479	0.201843		0.621117	0.93584	-1163.2		0.00685204	0.223735	-896.152		0.507984	0.668029	-1087.43		0.948425	0.996491	-1155.06		0.477469	0.94457	-1078.46
Transversion.Status: High
KEGG_GLYCINE_SERINE_AND_THREONINE_METABOLISM	-0.19129	0.0010401	0.162898		0.714242	0.857091	-338.574		0.00306378	0.274989	-127.034		0.17958	0.514259	-299.934		0.896945	0.990062	-374.34		0.998137	0.998137	-656.046
KEGG_PROTEIN_EXPORT	0.181757	0.00185091	0.162898		0.740991	0.872102	-6783.15		0.984592	0.997296	-6777.27		0.792464	0.863356	-6716.02		0.0786572	0.990062	-6670.01		0.0061149	0.952076	-6596.24
KEGG_PANTOTHENATE_AND_COA_BIOSYNTHESIS	0.17519	0.0027098	0.162898		0.755515	0.872831	1682.36		0.983345	0.997296	1496.38		0.963655	0.968864	1626.18		0.00380036	0.706867	1882.73		0.0337586	0.952076	2052.82
KEGG_DRUG_METABOLISM_OTHER_ENZYMES	0.170636	0.00350319	0.162898		0.575715	0.857091	4178.82		0.996574	0.997296	4113.76		0.529157	0.698037	4266.9		0.0784499	0.990062	4298.69		0.072568	0.952076	4394.76
KEGG_FOLATE_BIOSYNTHESIS	-0.164746	0.00483938	0.180025		0.566086	0.857091	-2520.23		0.00459698	0.274989	-2325.24		0.187428	0.514259	-2439.1		0.988503	0.990062	-2605.29		0.802612	0.952076	-2650.42
Transversion.Status: Low
-
